# Supplementary material for: Cross-reactive MHC class I T cell epitopes may dictate heterologous immune responses between respiratory viruses and food allergens
Source: Sci Rep. 2023 Sep 8;13:14874. doi: 10.1038/s41598-023-41187-1 (PMC10491592; doi:10.1038/s41598-023-41187-1)
Supplement: Supplementary file 4 — Supplementary Information 4. [file 41598_2023_41187_MOESM4_ESM.xlsx]

## Sheet: CrossReativeMHC-I_binding
Protein.ID.1	Sequence.1	Organism.1	Protein.Description.1		Protein.ID.2	Sequence.2	Organism.2	Protein.Description.2
SPIKE_SARS2_Spike_glyco	GINITRFQTLLALHR	SARS2	Spike_glyco		ACR43475.1	KAGGINIARYQELYA	Crangon crangon	sarcoplasmic calcium-binding protein
SPIKE_SARS2_Spike_glyco	GINITRFQTLLALHR	SARS2	Spike_glyco		ACR43475.1	AGGINIARYQELYAQ	Crangon crangon	sarcoplasmic calcium-binding protein
SPIKE_SARS2_Spike_glyco	GINITRFQTLLALHR	SARS2	Spike_glyco		ACR43475.1	GGINIARYQELYAQF	Crangon crangon	sarcoplasmic calcium-binding protein
SPIKE_SARS2_Spike_glyco	GINITRFQTLLALHR	SARS2	Spike_glyco		ACR43475.1	GINIARYQELYAQFI	Crangon crangon	sarcoplasmic calcium-binding protein
P04543	CIVRKLDERQATFTF	Human respiratory syncytial virus A (strain A2)	Non-structural protein 2		ACR43476.1	PCIGEKLDERESNRT	Crangon crangon	iosephosphate isomerase
R1AB_SARS2_Replicase_poly	DEGNCDTLKEILVTY	SARS2	Replicase_poly		P19121	DHGEADFLKSILIRY	Gallus gallus	ALBU_CHICK Serum albumin
R1AB_SARS2_Replicase_poly	DEGNCDTLKEILVTY	SARS2	Replicase_poly		P19121	DHGEADFLKSILIRY	Gallus gallus	ALBU_CHICK Serum albumin
R1AB_SARS2_Replicase_poly	DEGNCDTLKEILVTY	SARS2	Replicase_poly		CAA43098.1	DHGEADFLKSILIRY	Gallus gallus	preproalbumin (serum albumin)
P28887	RLMEGQTHAQADYLL	Human respiratory syncytial virus A (strain A2)	RNA-directed RNA polymerase L		E4Z8Q8	MKGVTHGACDYLIKP	Malus domestica	Two-component response regulator
P28887	RLMEGQTHAQADYLL	Human respiratory syncytial virus A (strain A2)	RNA-directed RNA polymerase L		E4Z8Q8	MKGVTHGACDYLIKP	Malus domestica	Two-component response regulator
R1AB_SARS2_Replicase_poly	RLQAGNATEVPANST	SARS2	Replicase_poly		BAB64303.1	LQSGDALRVPAGTTY	Glycine max	beta-conglycinin alpha prime subunit
R1A_SARS2_Replicase_poly	LQAGNATEVPANSTV	SARS2	Replicase_poly		Q9FZP9	LQSGDALRVPAGTTY	Glycine max	Alpha subunit of beta-conglycinin (Fragment)
R1A_SARS2_Replicase_poly	LQAGNATEVPANSTV	SARS2	Replicase_poly		BAA74452.2	LQSGDALRVPAGTTY	Glycine max	alpha subunit of beta-conglycinin, partial
R1AB_SARS2_Replicase_poly	RLQAGNATEVPANST	SARS2	Replicase_poly		Q948Y0	LQSGDALRVPAGTTY	Glycine max	Beta-conglycinin alpha prime subunit
R1AB_SARS2_Replicase_poly	RLQAGNATEVPANST	SARS2	Replicase_poly		Q7XXT2	LQSGDALRVPAGTTY	Glycine max	Prepro beta-conglycinin alpha prime subunit
R1AB_SARS2_Replicase_poly	RLQAGNATEVPANST	SARS2	Replicase_poly		Q0MUU5	LQSGDALRVPAGTTY	Glycine max	Beta-conglycinin alpha-subunit
R1AB_SARS2_Replicase_poly	RLQAGNATEVPANST	SARS2	Replicase_poly		AAB01374.1	LQSGDALRVPAGTTF	Glycine max	beta-conglycinin storage protein
R1AB_SARS2_Replicase_poly	RLQAGNATEVPANST	SARS2	Replicase_poly		Q84UB3	LQSGDALRVPAGTTY	Glycine max	Beta-conglycinin alpha subunit (Fragment)
R1A_SARS2_Replicase_poly	RLQAGNATEVPANST	SARS2	Replicase_poly		Q84UB3	LQSGDALRVPAGTTY	Glycine max	Beta-conglycinin alpha subunit (Fragment)
R1A_SARS2_Replicase_poly	RLQAGNATEVPANST	SARS2	Replicase_poly		Q948Y0	LQSGDALRVPAGTTY	Glycine max	Beta-conglycinin alpha prime subunit
R1A_SARS2_Replicase_poly	RLQAGNATEVPANST	SARS2	Replicase_poly		Q7XXT2	LQSGDALRVPAGTTY	Glycine max	Prepro beta-conglycinin alpha prime subunit
R1A_SARS2_Replicase_poly	RLQAGNATEVPANST	SARS2	Replicase_poly		Q0MUU5	LQSGDALRVPAGTTY	Glycine max	Beta-conglycinin alpha-subunit
R1AB_SARS2_Replicase_poly	RLQAGNATEVPANST	SARS2	Replicase_poly		BAA74452.2	LQSGDALRVPAGTTY	Glycine max	alpha subunit of beta-conglycinin, partial
R1AB_SARS2_Replicase_poly	RLQAGNATEVPANST	SARS2	Replicase_poly		Q9FZP9	LQSGDALRVPAGTTY	Glycine max	Alpha subunit of beta-conglycinin (Fragment)
R1AB_SARS2_Replicase_poly	RLQAGNATEVPANST	SARS2	Replicase_poly		P11827	LQSGDALRVPAGTTF	Glycine max	Beta-conglycinin, alpha chain
R1AB_SARS2_Replicase_poly	RLQAGNATEVPANST	SARS2	Replicase_poly		Q4LER6	LQSGDALRVPAGTTY	Glycine max	Beta-conglycinin alpha prime subunit
R1AB_SARS2_Replicase_poly	RLQAGNATEVPANST	SARS2	Replicase_poly		BAB64303.1	LQSGDALRVPAGTTY	Glycine max	beta-conglycinin alpha prime subunit
R1A_SARS2_Replicase_poly	RLQAGNATEVPANST	SARS2	Replicase_poly		P11827	LQSGDALRVPAGTTF	Glycine max	Beta-conglycinin, alpha chain
R1A_SARS2_Replicase_poly	RLQAGNATEVPANST	SARS2	Replicase_poly		Q4LER6	LQSGDALRVPAGTTY	Glycine max	Beta-conglycinin alpha prime subunit
R1A_SARS2_Replicase_poly	LQAGNATEVPANSTV	SARS2	Replicase_poly		Q0MUU5	LQSGDALRVPAGTTY	Glycine max	Beta-conglycinin alpha-subunit
R1A_SARS2_Replicase_poly	LQAGNATEVPANSTV	SARS2	Replicase_poly		Q948Y0	LQSGDALRVPAGTTY	Glycine max	Beta-conglycinin alpha prime subunit
R1A_SARS2_Replicase_poly	LQAGNATEVPANSTV	SARS2	Replicase_poly		Q7XXT2	LQSGDALRVPAGTTY	Glycine max	Prepro beta-conglycinin alpha prime subunit
R1A_SARS2_Replicase_poly	LQAGNATEVPANSTV	SARS2	Replicase_poly		Q4LER6	LQSGDALRVPAGTTY	Glycine max	Beta-conglycinin alpha prime subunit
R1AB_SARS2_Replicase_poly	LQAGNATEVPANSTV	SARS2	Replicase_poly		BAB64303.1	LQSGDALRVPAGTTY	Glycine max	beta-conglycinin alpha prime subunit
P04543	CIVRKLDERQATFTF	Human respiratory syncytial virus A (strain A2)	Non-structural protein 2 OS=Human respiratory syncytial virus A (strain A2)		ACR43476.1	PCIGEKLDERESNRT	Crangon crangon	iosephosphate isomerase
P04543	CIVRKLDERQATFTF	Human respiratory syncytial virus A (strain A2)	Non-structural protein 2 OS=Human respiratory syncytial virus A (strain A2)		ACR43476.1	CIGEKLDERESNRTE	Crangon crangon	iosephosphate isomerase
SPIKE_SARS2_Spike_glyco	LPIGINITRFQTLLA	SARS2	Spike_glyco		ACR43475.1	GGINIARYQELYAQF	Crangon crangon	sarcoplasmic calcium-binding protein
SPIKE_SARS2_Spike_glyco	PIGINITRFQTLLAL	SARS2	Spike_glyco		ACR43475.1	GINIARYQELYAQFI	Crangon crangon	sarcoplasmic calcium-binding protein
SPIKE_SARS2_Spike_glyco	IGINITRFQTLLALH	SARS2	Spike_glyco		ACR43475.1	AGGINIARYQELYAQ	Crangon crangon	sarcoplasmic calcium-binding protein
SPIKE_SARS2_Spike_glyco	GINITRFQTLLALHR	SARS2	Spike_glyco		ACR43475.1	AGGINIARYQELYAQ	Crangon crangon	sarcoplasmic calcium-binding protein
VME1_SARS2_Membrane	RLFARTRSMWSFNPE	SARS2	Membrane		E4Z8N9	RLFARTRQVESLTAE	Malus domestica	Predicted protein
VME1_SARS2_Membrane	RLFARTRSMWSFNPE	SARS2	Membrane		E4Z8Q9	RLFARTRQVESLAAE	Malus domestica	Putative COBL7 (COBRA-LIKE 7)
R1A_SARS2_Replicase_poly	RLQAGNATEVPANST	SARS2	Replicase_poly		AAB01374.1	LQSGDALRVPAGTTF	Glycine max	beta-conglycinin storage protein
VME1_SARS2_Membrane	RLFARTRSMWSFNPE	SARS2	Membrane		E4Z8N9	RLFARTRQVESLTAE	Malus domestica	Predicted protein

## Sheet: HLA-allele
Peptide	HLA-allele
AGGINIARYQELYAQ	HLA-A*01:01
CIGEKLDERESNRTE	HLA-A*01:01
CIVRKLDERQATFTF	HLA-A*01:01
DEGNCDTLKEILVTY	HLA-A*01:01
DHGEADFLKSILIRY	HLA-A*01:01
GGINIARYQELYAQF	HLA-A*01:01
GINIARYQELYAQFI	HLA-A*01:01
GINITRFQTLLALHR	HLA-A*01:01
IGINITRFQTLLALH	HLA-A*01:01
KAGGINIARYQELYA	HLA-A*01:01
LPIGINITRFQTLLA	HLA-A*01:01
LQAGNATEVPANSTV	HLA-A*01:01
LQSGDALRVPAGTTF	HLA-A*01:01
LQSGDALRVPAGTTY	HLA-A*01:01
MKGVTHGACDYLIKP	HLA-A*01:01
PCIGEKLDERESNRT	HLA-A*01:01
PIGINITRFQTLLAL	HLA-A*01:01
RLFARTRQVESLAAE	HLA-A*01:01
RLFARTRQVESLTAE	HLA-A*01:01
RLFARTRSMWSFNPE	HLA-A*01:01
RLMEGQTHAQADYLL	HLA-A*01:01
RLQAGNATEVPANST	HLA-A*01:01
AGGINIARYQELYAQ	HLA-A*02:01
CIGEKLDERESNRTE	HLA-A*02:01
CIVRKLDERQATFTF	HLA-A*02:01
DEGNCDTLKEILVTY	HLA-A*02:01
DHGEADFLKSILIRY	HLA-A*02:01
GGINIARYQELYAQF	HLA-A*02:01
GINIARYQELYAQFI	HLA-A*02:01
GINITRFQTLLALHR	HLA-A*02:01
IGINITRFQTLLALH	HLA-A*02:01
KAGGINIARYQELYA	HLA-A*02:01
LPIGINITRFQTLLA	HLA-A*02:01
LQAGNATEVPANSTV	HLA-A*02:01
LQSGDALRVPAGTTF	HLA-A*02:01
LQSGDALRVPAGTTY	HLA-A*02:01
MKGVTHGACDYLIKP	HLA-A*02:01
PCIGEKLDERESNRT	HLA-A*02:01
PIGINITRFQTLLAL	HLA-A*02:01
RLFARTRQVESLAAE	HLA-A*02:01
RLFARTRQVESLTAE	HLA-A*02:01
RLFARTRSMWSFNPE	HLA-A*02:01
RLMEGQTHAQADYLL	HLA-A*02:01
RLQAGNATEVPANST	HLA-A*02:01
AGGINIARYQELYAQ	HLA-A*02:03
CIGEKLDERESNRTE	HLA-A*02:03
CIVRKLDERQATFTF	HLA-A*02:03
DEGNCDTLKEILVTY	HLA-A*02:03
DHGEADFLKSILIRY	HLA-A*02:03
GGINIARYQELYAQF	HLA-A*02:03
GINIARYQELYAQFI	HLA-A*02:03
GINITRFQTLLALHR	HLA-A*02:03
IGINITRFQTLLALH	HLA-A*02:03
KAGGINIARYQELYA	HLA-A*02:03
LPIGINITRFQTLLA	HLA-A*02:03
LQAGNATEVPANSTV	HLA-A*02:03
LQSGDALRVPAGTTF	HLA-A*02:03
LQSGDALRVPAGTTY	HLA-A*02:03
MKGVTHGACDYLIKP	HLA-A*02:03
PCIGEKLDERESNRT	HLA-A*02:03
PIGINITRFQTLLAL	HLA-A*02:03
RLFARTRQVESLAAE	HLA-A*02:03
RLFARTRQVESLTAE	HLA-A*02:03
RLFARTRSMWSFNPE	HLA-A*02:03
RLMEGQTHAQADYLL	HLA-A*02:03
RLQAGNATEVPANST	HLA-A*02:03
AGGINIARYQELYAQ	HLA-A*02:06
CIGEKLDERESNRTE	HLA-A*02:06
CIVRKLDERQATFTF	HLA-A*02:06
DEGNCDTLKEILVTY	HLA-A*02:06
DHGEADFLKSILIRY	HLA-A*02:06
GGINIARYQELYAQF	HLA-A*02:06
GINIARYQELYAQFI	HLA-A*02:06
GINITRFQTLLALHR	HLA-A*02:06
IGINITRFQTLLALH	HLA-A*02:06
KAGGINIARYQELYA	HLA-A*02:06
LPIGINITRFQTLLA	HLA-A*02:06
LQAGNATEVPANSTV	HLA-A*02:06
LQSGDALRVPAGTTF	HLA-A*02:06
LQSGDALRVPAGTTY	HLA-A*02:06
MKGVTHGACDYLIKP	HLA-A*02:06
PCIGEKLDERESNRT	HLA-A*02:06
PIGINITRFQTLLAL	HLA-A*02:06
RLFARTRQVESLAAE	HLA-A*02:06
RLFARTRQVESLTAE	HLA-A*02:06
RLFARTRSMWSFNPE	HLA-A*02:06
RLMEGQTHAQADYLL	HLA-A*02:06
RLQAGNATEVPANST	HLA-A*02:06
AGGINIARYQELYAQ	HLA-A*03:01
CIGEKLDERESNRTE	HLA-A*03:01
CIVRKLDERQATFTF	HLA-A*03:01
DEGNCDTLKEILVTY	HLA-A*03:01
DHGEADFLKSILIRY	HLA-A*03:01
GGINIARYQELYAQF	HLA-A*03:01
GINIARYQELYAQFI	HLA-A*03:01
GINITRFQTLLALHR	HLA-A*03:01
IGINITRFQTLLALH	HLA-A*03:01
KAGGINIARYQELYA	HLA-A*03:01
LPIGINITRFQTLLA	HLA-A*03:01
LQAGNATEVPANSTV	HLA-A*03:01
LQSGDALRVPAGTTF	HLA-A*03:01
LQSGDALRVPAGTTY	HLA-A*03:01
MKGVTHGACDYLIKP	HLA-A*03:01
PCIGEKLDERESNRT	HLA-A*03:01
PIGINITRFQTLLAL	HLA-A*03:01
RLFARTRQVESLAAE	HLA-A*03:01
RLFARTRQVESLTAE	HLA-A*03:01
RLFARTRSMWSFNPE	HLA-A*03:01
RLMEGQTHAQADYLL	HLA-A*03:01
RLQAGNATEVPANST	HLA-A*03:01
AGGINIARYQELYAQ	HLA-A*11:01
CIGEKLDERESNRTE	HLA-A*11:01
CIVRKLDERQATFTF	HLA-A*11:01
DEGNCDTLKEILVTY	HLA-A*11:01
DHGEADFLKSILIRY	HLA-A*11:01
GGINIARYQELYAQF	HLA-A*11:01
GINIARYQELYAQFI	HLA-A*11:01
GINITRFQTLLALHR	HLA-A*11:01
IGINITRFQTLLALH	HLA-A*11:01
KAGGINIARYQELYA	HLA-A*11:01
LPIGINITRFQTLLA	HLA-A*11:01
LQAGNATEVPANSTV	HLA-A*11:01
LQSGDALRVPAGTTF	HLA-A*11:01
LQSGDALRVPAGTTY	HLA-A*11:01
MKGVTHGACDYLIKP	HLA-A*11:01
PCIGEKLDERESNRT	HLA-A*11:01
PIGINITRFQTLLAL	HLA-A*11:01
RLFARTRQVESLAAE	HLA-A*11:01
RLFARTRQVESLTAE	HLA-A*11:01
RLFARTRSMWSFNPE	HLA-A*11:01
RLMEGQTHAQADYLL	HLA-A*11:01
RLQAGNATEVPANST	HLA-A*11:01
AGGINIARYQELYAQ	HLA-A*23:01
CIGEKLDERESNRTE	HLA-A*23:01
CIVRKLDERQATFTF	HLA-A*23:01
DEGNCDTLKEILVTY	HLA-A*23:01
DHGEADFLKSILIRY	HLA-A*23:01
GGINIARYQELYAQF	HLA-A*23:01
GINIARYQELYAQFI	HLA-A*23:01
GINITRFQTLLALHR	HLA-A*23:01
IGINITRFQTLLALH	HLA-A*23:01
KAGGINIARYQELYA	HLA-A*23:01
LPIGINITRFQTLLA	HLA-A*23:01
LQAGNATEVPANSTV	HLA-A*23:01
LQSGDALRVPAGTTF	HLA-A*23:01
LQSGDALRVPAGTTY	HLA-A*23:01
MKGVTHGACDYLIKP	HLA-A*23:01
PCIGEKLDERESNRT	HLA-A*23:01
PIGINITRFQTLLAL	HLA-A*23:01
RLFARTRQVESLAAE	HLA-A*23:01
RLFARTRQVESLTAE	HLA-A*23:01
RLFARTRSMWSFNPE	HLA-A*23:01
RLMEGQTHAQADYLL	HLA-A*23:01
RLQAGNATEVPANST	HLA-A*23:01
AGGINIARYQELYAQ	HLA-A*24:02
CIGEKLDERESNRTE	HLA-A*24:02
CIVRKLDERQATFTF	HLA-A*24:02
DEGNCDTLKEILVTY	HLA-A*24:02
DHGEADFLKSILIRY	HLA-A*24:02
GGINIARYQELYAQF	HLA-A*24:02
GINIARYQELYAQFI	HLA-A*24:02
GINITRFQTLLALHR	HLA-A*24:02
IGINITRFQTLLALH	HLA-A*24:02
KAGGINIARYQELYA	HLA-A*24:02
LPIGINITRFQTLLA	HLA-A*24:02
LQAGNATEVPANSTV	HLA-A*24:02
LQSGDALRVPAGTTF	HLA-A*24:02
LQSGDALRVPAGTTY	HLA-A*24:02
MKGVTHGACDYLIKP	HLA-A*24:02
PCIGEKLDERESNRT	HLA-A*24:02
PIGINITRFQTLLAL	HLA-A*24:02
RLFARTRQVESLAAE	HLA-A*24:02
RLFARTRQVESLTAE	HLA-A*24:02
RLFARTRSMWSFNPE	HLA-A*24:02
RLMEGQTHAQADYLL	HLA-A*24:02
RLQAGNATEVPANST	HLA-A*24:02
AGGINIARYQELYAQ	HLA-A*26:01
CIGEKLDERESNRTE	HLA-A*26:01
CIVRKLDERQATFTF	HLA-A*26:01
DEGNCDTLKEILVTY	HLA-A*26:01
DHGEADFLKSILIRY	HLA-A*26:01
GGINIARYQELYAQF	HLA-A*26:01
GINIARYQELYAQFI	HLA-A*26:01
GINITRFQTLLALHR	HLA-A*26:01
IGINITRFQTLLALH	HLA-A*26:01
KAGGINIARYQELYA	HLA-A*26:01
LPIGINITRFQTLLA	HLA-A*26:01
LQAGNATEVPANSTV	HLA-A*26:01
LQSGDALRVPAGTTF	HLA-A*26:01
LQSGDALRVPAGTTY	HLA-A*26:01
MKGVTHGACDYLIKP	HLA-A*26:01
PCIGEKLDERESNRT	HLA-A*26:01
PIGINITRFQTLLAL	HLA-A*26:01
RLFARTRQVESLAAE	HLA-A*26:01
RLFARTRQVESLTAE	HLA-A*26:01
RLFARTRSMWSFNPE	HLA-A*26:01
RLMEGQTHAQADYLL	HLA-A*26:01
RLQAGNATEVPANST	HLA-A*26:01
AGGINIARYQELYAQ	HLA-A*30:01
CIGEKLDERESNRTE	HLA-A*30:01
CIVRKLDERQATFTF	HLA-A*30:01
DEGNCDTLKEILVTY	HLA-A*30:01
DHGEADFLKSILIRY	HLA-A*30:01
GGINIARYQELYAQF	HLA-A*30:01
GINIARYQELYAQFI	HLA-A*30:01
GINITRFQTLLALHR	HLA-A*30:01
IGINITRFQTLLALH	HLA-A*30:01
KAGGINIARYQELYA	HLA-A*30:01
LPIGINITRFQTLLA	HLA-A*30:01
LQAGNATEVPANSTV	HLA-A*30:01
LQSGDALRVPAGTTF	HLA-A*30:01
LQSGDALRVPAGTTY	HLA-A*30:01
MKGVTHGACDYLIKP	HLA-A*30:01
PCIGEKLDERESNRT	HLA-A*30:01
PIGINITRFQTLLAL	HLA-A*30:01
RLFARTRQVESLAAE	HLA-A*30:01
RLFARTRQVESLTAE	HLA-A*30:01
RLFARTRSMWSFNPE	HLA-A*30:01
RLMEGQTHAQADYLL	HLA-A*30:01
RLQAGNATEVPANST	HLA-A*30:01
AGGINIARYQELYAQ	HLA-A*30:02
CIGEKLDERESNRTE	HLA-A*30:02
CIVRKLDERQATFTF	HLA-A*30:02
DEGNCDTLKEILVTY	HLA-A*30:02
DHGEADFLKSILIRY	HLA-A*30:02
GGINIARYQELYAQF	HLA-A*30:02
GINIARYQELYAQFI	HLA-A*30:02
GINITRFQTLLALHR	HLA-A*30:02
IGINITRFQTLLALH	HLA-A*30:02
KAGGINIARYQELYA	HLA-A*30:02
LPIGINITRFQTLLA	HLA-A*30:02
LQAGNATEVPANSTV	HLA-A*30:02
LQSGDALRVPAGTTF	HLA-A*30:02
LQSGDALRVPAGTTY	HLA-A*30:02
MKGVTHGACDYLIKP	HLA-A*30:02
PCIGEKLDERESNRT	HLA-A*30:02
PIGINITRFQTLLAL	HLA-A*30:02
RLFARTRQVESLAAE	HLA-A*30:02
RLFARTRQVESLTAE	HLA-A*30:02
RLFARTRSMWSFNPE	HLA-A*30:02
RLMEGQTHAQADYLL	HLA-A*30:02
RLQAGNATEVPANST	HLA-A*30:02
AGGINIARYQELYAQ	HLA-A*31:01
CIGEKLDERESNRTE	HLA-A*31:01
CIVRKLDERQATFTF	HLA-A*31:01
DEGNCDTLKEILVTY	HLA-A*31:01
DHGEADFLKSILIRY	HLA-A*31:01
GGINIARYQELYAQF	HLA-A*31:01
GINIARYQELYAQFI	HLA-A*31:01
GINITRFQTLLALHR	HLA-A*31:01
IGINITRFQTLLALH	HLA-A*31:01
KAGGINIARYQELYA	HLA-A*31:01
LPIGINITRFQTLLA	HLA-A*31:01
LQAGNATEVPANSTV	HLA-A*31:01
LQSGDALRVPAGTTF	HLA-A*31:01
LQSGDALRVPAGTTY	HLA-A*31:01
MKGVTHGACDYLIKP	HLA-A*31:01
PCIGEKLDERESNRT	HLA-A*31:01
PIGINITRFQTLLAL	HLA-A*31:01
RLFARTRQVESLAAE	HLA-A*31:01
RLFARTRQVESLTAE	HLA-A*31:01
RLFARTRSMWSFNPE	HLA-A*31:01
RLMEGQTHAQADYLL	HLA-A*31:01
RLQAGNATEVPANST	HLA-A*31:01
AGGINIARYQELYAQ	HLA-A*32:01
CIGEKLDERESNRTE	HLA-A*32:01
CIVRKLDERQATFTF	HLA-A*32:01
DEGNCDTLKEILVTY	HLA-A*32:01
DHGEADFLKSILIRY	HLA-A*32:01
GGINIARYQELYAQF	HLA-A*32:01
GINIARYQELYAQFI	HLA-A*32:01
GINITRFQTLLALHR	HLA-A*32:01
IGINITRFQTLLALH	HLA-A*32:01
KAGGINIARYQELYA	HLA-A*32:01
LPIGINITRFQTLLA	HLA-A*32:01
LQAGNATEVPANSTV	HLA-A*32:01
LQSGDALRVPAGTTF	HLA-A*32:01
LQSGDALRVPAGTTY	HLA-A*32:01
MKGVTHGACDYLIKP	HLA-A*32:01
PCIGEKLDERESNRT	HLA-A*32:01
PIGINITRFQTLLAL	HLA-A*32:01
RLFARTRQVESLAAE	HLA-A*32:01
RLFARTRQVESLTAE	HLA-A*32:01
RLFARTRSMWSFNPE	HLA-A*32:01
RLMEGQTHAQADYLL	HLA-A*32:01
RLQAGNATEVPANST	HLA-A*32:01
AGGINIARYQELYAQ	HLA-A*33:01
CIGEKLDERESNRTE	HLA-A*33:01
CIVRKLDERQATFTF	HLA-A*33:01
DEGNCDTLKEILVTY	HLA-A*33:01
DHGEADFLKSILIRY	HLA-A*33:01
GGINIARYQELYAQF	HLA-A*33:01
GINIARYQELYAQFI	HLA-A*33:01
GINITRFQTLLALHR	HLA-A*33:01
IGINITRFQTLLALH	HLA-A*33:01
KAGGINIARYQELYA	HLA-A*33:01
LPIGINITRFQTLLA	HLA-A*33:01
LQAGNATEVPANSTV	HLA-A*33:01
LQSGDALRVPAGTTF	HLA-A*33:01
LQSGDALRVPAGTTY	HLA-A*33:01
MKGVTHGACDYLIKP	HLA-A*33:01
PCIGEKLDERESNRT	HLA-A*33:01
PIGINITRFQTLLAL	HLA-A*33:01
RLFARTRQVESLAAE	HLA-A*33:01
RLFARTRQVESLTAE	HLA-A*33:01
RLFARTRSMWSFNPE	HLA-A*33:01
RLMEGQTHAQADYLL	HLA-A*33:01
RLQAGNATEVPANST	HLA-A*33:01
AGGINIARYQELYAQ	HLA-A*68:01
CIGEKLDERESNRTE	HLA-A*68:01
CIVRKLDERQATFTF	HLA-A*68:01
DEGNCDTLKEILVTY	HLA-A*68:01
DHGEADFLKSILIRY	HLA-A*68:01
GGINIARYQELYAQF	HLA-A*68:01
GINIARYQELYAQFI	HLA-A*68:01
GINITRFQTLLALHR	HLA-A*68:01
IGINITRFQTLLALH	HLA-A*68:01
KAGGINIARYQELYA	HLA-A*68:01
LPIGINITRFQTLLA	HLA-A*68:01
LQAGNATEVPANSTV	HLA-A*68:01
LQSGDALRVPAGTTF	HLA-A*68:01
LQSGDALRVPAGTTY	HLA-A*68:01
MKGVTHGACDYLIKP	HLA-A*68:01
PCIGEKLDERESNRT	HLA-A*68:01
PIGINITRFQTLLAL	HLA-A*68:01
RLFARTRQVESLAAE	HLA-A*68:01
RLFARTRQVESLTAE	HLA-A*68:01
RLFARTRSMWSFNPE	HLA-A*68:01
RLMEGQTHAQADYLL	HLA-A*68:01
RLQAGNATEVPANST	HLA-A*68:01
AGGINIARYQELYAQ	HLA-A*68:02
CIGEKLDERESNRTE	HLA-A*68:02
CIVRKLDERQATFTF	HLA-A*68:02
DEGNCDTLKEILVTY	HLA-A*68:02
DHGEADFLKSILIRY	HLA-A*68:02
GGINIARYQELYAQF	HLA-A*68:02
GINIARYQELYAQFI	HLA-A*68:02
GINITRFQTLLALHR	HLA-A*68:02
IGINITRFQTLLALH	HLA-A*68:02
KAGGINIARYQELYA	HLA-A*68:02
LPIGINITRFQTLLA	HLA-A*68:02
LQAGNATEVPANSTV	HLA-A*68:02
LQSGDALRVPAGTTF	HLA-A*68:02
LQSGDALRVPAGTTY	HLA-A*68:02
MKGVTHGACDYLIKP	HLA-A*68:02
PCIGEKLDERESNRT	HLA-A*68:02
PIGINITRFQTLLAL	HLA-A*68:02
RLFARTRQVESLAAE	HLA-A*68:02
RLFARTRQVESLTAE	HLA-A*68:02
RLFARTRSMWSFNPE	HLA-A*68:02
RLMEGQTHAQADYLL	HLA-A*68:02
RLQAGNATEVPANST	HLA-A*68:02
AGGINIARYQELYAQ	HLA-B*07:02
CIGEKLDERESNRTE	HLA-B*07:02
CIVRKLDERQATFTF	HLA-B*07:02
DEGNCDTLKEILVTY	HLA-B*07:02
DHGEADFLKSILIRY	HLA-B*07:02
GGINIARYQELYAQF	HLA-B*07:02
GINIARYQELYAQFI	HLA-B*07:02
GINITRFQTLLALHR	HLA-B*07:02
IGINITRFQTLLALH	HLA-B*07:02
KAGGINIARYQELYA	HLA-B*07:02
LPIGINITRFQTLLA	HLA-B*07:02
LQAGNATEVPANSTV	HLA-B*07:02
LQSGDALRVPAGTTF	HLA-B*07:02
LQSGDALRVPAGTTY	HLA-B*07:02
MKGVTHGACDYLIKP	HLA-B*07:02
PCIGEKLDERESNRT	HLA-B*07:02
PIGINITRFQTLLAL	HLA-B*07:02
RLFARTRQVESLAAE	HLA-B*07:02
RLFARTRQVESLTAE	HLA-B*07:02
RLFARTRSMWSFNPE	HLA-B*07:02
RLMEGQTHAQADYLL	HLA-B*07:02
RLQAGNATEVPANST	HLA-B*07:02
AGGINIARYQELYAQ	HLA-B*08:01
CIGEKLDERESNRTE	HLA-B*08:01
CIVRKLDERQATFTF	HLA-B*08:01
DEGNCDTLKEILVTY	HLA-B*08:01
DHGEADFLKSILIRY	HLA-B*08:01
GGINIARYQELYAQF	HLA-B*08:01
GINIARYQELYAQFI	HLA-B*08:01
GINITRFQTLLALHR	HLA-B*08:01
IGINITRFQTLLALH	HLA-B*08:01
KAGGINIARYQELYA	HLA-B*08:01
LPIGINITRFQTLLA	HLA-B*08:01
LQAGNATEVPANSTV	HLA-B*08:01
LQSGDALRVPAGTTF	HLA-B*08:01
LQSGDALRVPAGTTY	HLA-B*08:01
MKGVTHGACDYLIKP	HLA-B*08:01
PCIGEKLDERESNRT	HLA-B*08:01
PIGINITRFQTLLAL	HLA-B*08:01
RLFARTRQVESLAAE	HLA-B*08:01
RLFARTRQVESLTAE	HLA-B*08:01
RLFARTRSMWSFNPE	HLA-B*08:01
RLMEGQTHAQADYLL	HLA-B*08:01
RLQAGNATEVPANST	HLA-B*08:01
AGGINIARYQELYAQ	HLA-B*15:01
CIGEKLDERESNRTE	HLA-B*15:01
CIVRKLDERQATFTF	HLA-B*15:01
DEGNCDTLKEILVTY	HLA-B*15:01
DHGEADFLKSILIRY	HLA-B*15:01
GGINIARYQELYAQF	HLA-B*15:01
GINIARYQELYAQFI	HLA-B*15:01
GINITRFQTLLALHR	HLA-B*15:01
IGINITRFQTLLALH	HLA-B*15:01
KAGGINIARYQELYA	HLA-B*15:01
LPIGINITRFQTLLA	HLA-B*15:01
LQAGNATEVPANSTV	HLA-B*15:01
LQSGDALRVPAGTTF	HLA-B*15:01
LQSGDALRVPAGTTY	HLA-B*15:01
MKGVTHGACDYLIKP	HLA-B*15:01
PCIGEKLDERESNRT	HLA-B*15:01
PIGINITRFQTLLAL	HLA-B*15:01
RLFARTRQVESLAAE	HLA-B*15:01
RLFARTRQVESLTAE	HLA-B*15:01
RLFARTRSMWSFNPE	HLA-B*15:01
RLMEGQTHAQADYLL	HLA-B*15:01
RLQAGNATEVPANST	HLA-B*15:01
AGGINIARYQELYAQ	HLA-B*35:01
CIGEKLDERESNRTE	HLA-B*35:01
CIVRKLDERQATFTF	HLA-B*35:01
DEGNCDTLKEILVTY	HLA-B*35:01
DHGEADFLKSILIRY	HLA-B*35:01
GGINIARYQELYAQF	HLA-B*35:01
GINIARYQELYAQFI	HLA-B*35:01
GINITRFQTLLALHR	HLA-B*35:01
IGINITRFQTLLALH	HLA-B*35:01
KAGGINIARYQELYA	HLA-B*35:01
LPIGINITRFQTLLA	HLA-B*35:01
LQAGNATEVPANSTV	HLA-B*35:01
LQSGDALRVPAGTTF	HLA-B*35:01
LQSGDALRVPAGTTY	HLA-B*35:01
MKGVTHGACDYLIKP	HLA-B*35:01
PCIGEKLDERESNRT	HLA-B*35:01
PIGINITRFQTLLAL	HLA-B*35:01
RLFARTRQVESLAAE	HLA-B*35:01
RLFARTRQVESLTAE	HLA-B*35:01
RLFARTRSMWSFNPE	HLA-B*35:01
RLMEGQTHAQADYLL	HLA-B*35:01
RLQAGNATEVPANST	HLA-B*35:01
AGGINIARYQELYAQ	HLA-B*40:01
CIGEKLDERESNRTE	HLA-B*40:01
CIVRKLDERQATFTF	HLA-B*40:01
DEGNCDTLKEILVTY	HLA-B*40:01
DHGEADFLKSILIRY	HLA-B*40:01
GGINIARYQELYAQF	HLA-B*40:01
GINIARYQELYAQFI	HLA-B*40:01
GINITRFQTLLALHR	HLA-B*40:01
IGINITRFQTLLALH	HLA-B*40:01
KAGGINIARYQELYA	HLA-B*40:01
LPIGINITRFQTLLA	HLA-B*40:01
LQAGNATEVPANSTV	HLA-B*40:01
LQSGDALRVPAGTTF	HLA-B*40:01
LQSGDALRVPAGTTY	HLA-B*40:01
MKGVTHGACDYLIKP	HLA-B*40:01
PCIGEKLDERESNRT	HLA-B*40:01
PIGINITRFQTLLAL	HLA-B*40:01
RLFARTRQVESLAAE	HLA-B*40:01
RLFARTRQVESLTAE	HLA-B*40:01
RLFARTRSMWSFNPE	HLA-B*40:01
RLMEGQTHAQADYLL	HLA-B*40:01
RLQAGNATEVPANST	HLA-B*40:01
AGGINIARYQELYAQ	HLA-B*44:02
CIGEKLDERESNRTE	HLA-B*44:02
CIVRKLDERQATFTF	HLA-B*44:02
DEGNCDTLKEILVTY	HLA-B*44:02
DHGEADFLKSILIRY	HLA-B*44:02
GGINIARYQELYAQF	HLA-B*44:02
GINIARYQELYAQFI	HLA-B*44:02
GINITRFQTLLALHR	HLA-B*44:02
IGINITRFQTLLALH	HLA-B*44:02
KAGGINIARYQELYA	HLA-B*44:02
LPIGINITRFQTLLA	HLA-B*44:02
LQAGNATEVPANSTV	HLA-B*44:02
LQSGDALRVPAGTTF	HLA-B*44:02
LQSGDALRVPAGTTY	HLA-B*44:02
MKGVTHGACDYLIKP	HLA-B*44:02
PCIGEKLDERESNRT	HLA-B*44:02
PIGINITRFQTLLAL	HLA-B*44:02
RLFARTRQVESLAAE	HLA-B*44:02
RLFARTRQVESLTAE	HLA-B*44:02
RLFARTRSMWSFNPE	HLA-B*44:02
RLMEGQTHAQADYLL	HLA-B*44:02
RLQAGNATEVPANST	HLA-B*44:02
AGGINIARYQELYAQ	HLA-B*44:03
CIGEKLDERESNRTE	HLA-B*44:03
CIVRKLDERQATFTF	HLA-B*44:03
DEGNCDTLKEILVTY	HLA-B*44:03
DHGEADFLKSILIRY	HLA-B*44:03
GGINIARYQELYAQF	HLA-B*44:03
GINIARYQELYAQFI	HLA-B*44:03
GINITRFQTLLALHR	HLA-B*44:03
IGINITRFQTLLALH	HLA-B*44:03
KAGGINIARYQELYA	HLA-B*44:03
LPIGINITRFQTLLA	HLA-B*44:03
LQAGNATEVPANSTV	HLA-B*44:03
LQSGDALRVPAGTTF	HLA-B*44:03
LQSGDALRVPAGTTY	HLA-B*44:03
MKGVTHGACDYLIKP	HLA-B*44:03
PCIGEKLDERESNRT	HLA-B*44:03
PIGINITRFQTLLAL	HLA-B*44:03
RLFARTRQVESLAAE	HLA-B*44:03
RLFARTRQVESLTAE	HLA-B*44:03
RLFARTRSMWSFNPE	HLA-B*44:03
RLMEGQTHAQADYLL	HLA-B*44:03
RLQAGNATEVPANST	HLA-B*44:03
AGGINIARYQELYAQ	HLA-B*51:01
CIGEKLDERESNRTE	HLA-B*51:01
CIVRKLDERQATFTF	HLA-B*51:01
DEGNCDTLKEILVTY	HLA-B*51:01
DHGEADFLKSILIRY	HLA-B*51:01
GGINIARYQELYAQF	HLA-B*51:01
GINIARYQELYAQFI	HLA-B*51:01
GINITRFQTLLALHR	HLA-B*51:01
IGINITRFQTLLALH	HLA-B*51:01
KAGGINIARYQELYA	HLA-B*51:01
LPIGINITRFQTLLA	HLA-B*51:01
LQAGNATEVPANSTV	HLA-B*51:01
LQSGDALRVPAGTTF	HLA-B*51:01
LQSGDALRVPAGTTY	HLA-B*51:01
MKGVTHGACDYLIKP	HLA-B*51:01
PCIGEKLDERESNRT	HLA-B*51:01
PIGINITRFQTLLAL	HLA-B*51:01
RLFARTRQVESLAAE	HLA-B*51:01
RLFARTRQVESLTAE	HLA-B*51:01
RLFARTRSMWSFNPE	HLA-B*51:01
RLMEGQTHAQADYLL	HLA-B*51:01
RLQAGNATEVPANST	HLA-B*51:01
AGGINIARYQELYAQ	HLA-B*53:01
CIGEKLDERESNRTE	HLA-B*53:01
CIVRKLDERQATFTF	HLA-B*53:01
DEGNCDTLKEILVTY	HLA-B*53:01
DHGEADFLKSILIRY	HLA-B*53:01
GGINIARYQELYAQF	HLA-B*53:01
GINIARYQELYAQFI	HLA-B*53:01
GINITRFQTLLALHR	HLA-B*53:01
IGINITRFQTLLALH	HLA-B*53:01
KAGGINIARYQELYA	HLA-B*53:01
LPIGINITRFQTLLA	HLA-B*53:01
LQAGNATEVPANSTV	HLA-B*53:01
LQSGDALRVPAGTTF	HLA-B*53:01
LQSGDALRVPAGTTY	HLA-B*53:01
MKGVTHGACDYLIKP	HLA-B*53:01
PCIGEKLDERESNRT	HLA-B*53:01
PIGINITRFQTLLAL	HLA-B*53:01
RLFARTRQVESLAAE	HLA-B*53:01
RLFARTRQVESLTAE	HLA-B*53:01
RLFARTRSMWSFNPE	HLA-B*53:01
RLMEGQTHAQADYLL	HLA-B*53:01
RLQAGNATEVPANST	HLA-B*53:01
AGGINIARYQELYAQ	HLA-B*57:01
CIGEKLDERESNRTE	HLA-B*57:01
CIVRKLDERQATFTF	HLA-B*57:01
DEGNCDTLKEILVTY	HLA-B*57:01
DHGEADFLKSILIRY	HLA-B*57:01
GGINIARYQELYAQF	HLA-B*57:01
GINIARYQELYAQFI	HLA-B*57:01
GINITRFQTLLALHR	HLA-B*57:01
IGINITRFQTLLALH	HLA-B*57:01
KAGGINIARYQELYA	HLA-B*57:01
LPIGINITRFQTLLA	HLA-B*57:01
LQAGNATEVPANSTV	HLA-B*57:01
LQSGDALRVPAGTTF	HLA-B*57:01
LQSGDALRVPAGTTY	HLA-B*57:01
MKGVTHGACDYLIKP	HLA-B*57:01
PCIGEKLDERESNRT	HLA-B*57:01
PIGINITRFQTLLAL	HLA-B*57:01
RLFARTRQVESLAAE	HLA-B*57:01
RLFARTRQVESLTAE	HLA-B*57:01
RLFARTRSMWSFNPE	HLA-B*57:01
RLMEGQTHAQADYLL	HLA-B*57:01
RLQAGNATEVPANST	HLA-B*57:01
AGGINIARYQELYAQ	HLA-B*58:01
CIGEKLDERESNRTE	HLA-B*58:01
CIVRKLDERQATFTF	HLA-B*58:01
DEGNCDTLKEILVTY	HLA-B*58:01
DHGEADFLKSILIRY	HLA-B*58:01
GGINIARYQELYAQF	HLA-B*58:01
GINIARYQELYAQFI	HLA-B*58:01
GINITRFQTLLALHR	HLA-B*58:01
IGINITRFQTLLALH	HLA-B*58:01
KAGGINIARYQELYA	HLA-B*58:01
LPIGINITRFQTLLA	HLA-B*58:01
LQAGNATEVPANSTV	HLA-B*58:01
LQSGDALRVPAGTTF	HLA-B*58:01
LQSGDALRVPAGTTY	HLA-B*58:01
MKGVTHGACDYLIKP	HLA-B*58:01
PCIGEKLDERESNRT	HLA-B*58:01
PIGINITRFQTLLAL	HLA-B*58:01
RLFARTRQVESLAAE	HLA-B*58:01
RLFARTRQVESLTAE	HLA-B*58:01
RLFARTRSMWSFNPE	HLA-B*58:01
RLMEGQTHAQADYLL	HLA-B*58:01
RLQAGNATEVPANST	HLA-B*58:01

## Sheet: Statistics
Source	Cross-reactive Peptide	p-value
Food Allergen	KAGGINIARYQELYA	0.001
Food Allergen	AGGINIARYQELYAQ	0
Food Allergen	GGINIARYQELYAQF	0
Food Allergen	GINIARYQELYAQFI	0
Food Allergen	PCIGEKLDERESNRT	0.002
Food Allergen	DHGEADFLKSILIRY	0
Food Allergen	MKGVTHGACDYLIKP	0.001
Food Allergen	LQSGDALRVPAGTTY	0
Food Allergen	LQSGDALRVPAGTTF	0
Food Allergen	CIGEKLDERESNRTE	0.002
Food Allergen	RLFARTRQVESLTAE	0.003
Food Allergen	RLFARTRQVESLAAE	0.001
SARS-Cov2	GINITRFQTLLALHR	0
SARS-Cov2	CIVRKLDERQATFTF	0.001
SARS-Cov2	DEGNCDTLKEILVTY	0
SARS-Cov2	RLMEGQTHAQADYLL	0.001
SARS-Cov2	RLQAGNATEVPANST	0
SARS-Cov2	LQAGNATEVPANSTV	0
SARS-Cov2	LPIGINITRFQTLLA	0
SARS-Cov2	PIGINITRFQTLLAL	0
SARS-Cov2	IGINITRFQTLLALH	0
SARS-Cov2	RLFARTRSMWSFNPE	0

## Sheet: Immunogenicity
Source	Cross-reactive Peptide	p-value*	Immunogenecity score**
Food Allergen	AGGINIARYQELYAQ	0	0.34712
Food Allergen	CIGEKLDERESNRTE	0.002	0.05712
SARS-Cov2	CIVRKLDERQATFTF	0.001	0.0975
SARS-Cov2	DEGNCDTLKEILVTY	0	0.06477
Food Allergen	DHGEADFLKSILIRY	0	0.16527
Food Allergen	GGINIARYQELYAQF	0	0.18695
Food Allergen	GINIARYQELYAQFI	0	0.19449
SARS-Cov2	GINITRFQTLLALHR	0	0.28379
SARS-Cov2	IGINITRFQTLLALH	0	0.29879
Food Allergen	KAGGINIARYQELYA	0.001	0.35283
SARS-Cov2	LPIGINITRFQTLLA	0	0.4403
SARS-Cov2	LQAGNATEVPANSTV	0	0.15837
Food Allergen	LQSGDALRVPAGTTF	0	0.23454
Food Allergen	LQSGDALRVPAGTTY	0	0.23454
Food Allergen	MKGVTHGACDYLIKP	0.001	0.13432
Food Allergen	PCIGEKLDERESNRT	0.002	0.09005
SARS-Cov2	PIGINITRFQTLLAL	0	0.39848
Food Allergen	RLFARTRQVESLAAE	0.001	0.12521
Food Allergen	RLFARTRQVESLTAE	0.003	0.12495
SARS-Cov2	RLFARTRSMWSFNPE	0	0.03673
SARS-Cov2	RLMEGQTHAQADYLL	0.001	0.00793
SARS-Cov2	RLQAGNATEVPANST	0	0.16598
* Each Peptide was compared with 1000 random sequences. See methods
** predicted using IEDB tools. http://tools.iedb.org/immunogenicity/
