# Supplementary material for: Cross-reactive MHC class I T cell epitopes may dictate heterologous immune responses between respiratory viruses and food allergens
Source: Sci Rep. 2023 Sep 8;13:14874. doi: 10.1038/s41598-023-41187-1 (PMC10491592; doi:10.1038/s41598-023-41187-1)
Supplement: Supplementary file 5 — Supplementary Information 5. [file 41598_2023_41187_MOESM5_ESM.xlsx]

## Sheet: Table 4a
Supplementary Table 4A. MHC-I binding affinity of Viral peptide
allele	seq_num	start	end	length	core	rank	Virus name	Protein (Uniprot ID)	Viral Sequence
HLA-B*15:01	4	7	15	9	TLKEILVTY	0.01	SARS-CoV2	Replicase_polyprotein (P0DTC1)	DEGNCDTLKEILVTY
HLA-A*02:03	6	1	9	9	RLMEGQTHA	0.03	HRSV A (strain A2)	RNA-directed RNA polymerase L (P28887)	RLMEGQTHAQADYLL
HLA-A*26:01	4	6	15	10	DTKEILVTY	0.03	SARS-CoV2	Replicase_polyprotein (P0DTC1)	DEGNCDTLKEILVTY
HLA-A*02:01	6	1	9	9	RLMEGQTHA	0.06	HRSV A (strain A2)	RNA-directed RNA polymerase L (P28887)	RLMEGQTHAQADYLL
HLA-B*35:01	3	1	10	10	LPIGINITF	0.07	SARS-CoV2	Spike_glycoprotein (P0DTC2)	LPIGINITRFQTLLA
HLA-B*53:01	3	1	10	10	LPIGINITF	0.03	SARS-CoV2	Spike_glycoprotein (P0DTC2)	LPIGINITRFQTLLA
HLA-B*40:01	5	7	15	9	TEVPANSTV	0.11	SARS-CoV2	Replicase_polyprotein (P0DTC1)	LQAGNATEVPANSTV
HLA-B*44:03	9	7	15	9	DERQATFTF	0.08	HRSV A (strain A2)	Non-structural protein 2 (P04543)	CIVRKLDERQATFTF
HLA-A*26:01	4	7	15	9	TLKEILVTY	0.04	SARS-CoV2	Replicase_polyprotein (P0DTC1)	DEGNCDTLKEILVTY
HLA-A*02:06	6	1	9	9	RLMEGQTHA	0.08	HRSV A (strain A2)	RNA-directed RNA polymerase L (P28887)	RLMEGQTHAQADYLL
HLA-A*32:01	12	1	10	10	RLFARTRSW	0.02	SARS-CoV2	Membrane protein (P0DTC5)	RLFARTRSMWSFNPE
HLA-A*30:02	4	7	15	9	TLKEILVTY	0.04	SARS-CoV2	Replicase_polyprotein (P0DTC1)	DEGNCDTLKEILVTY
HLA-B*08:01	13	4	12	9	INITRFQTL	0.05	SARS-CoV2	Spike_glycoprotein (P0DTC2)	PIGINITRFQTLLAL
HLA-B*08:01	3	5	13	9	INITRFQTL	0.05	SARS-CoV2	Spike_glycoprotein (P0DTC2)	LPIGINITRFQTLLA
HLA-B*08:01	2	2	10	9	INITRFQTL	0.05	SARS-CoV2	Spike_glycoprotein (P0DTC2)	GINITRFQTLLALHR
HLA-B*15:01	12	1	9	9	RLFARTRSM	0.12	SARS-CoV2	Membrane protein (P0DTC5)	RLFARTRSMWSFNPE
HLA-B*08:01	12	1	9	9	RLFARTRSM	0.06	SARS-CoV2	Membrane protein (P0DTC5)	RLFARTRSMWSFNPE
HLA-A*32:01	9	5	13	9	KLDERQATF	0.04	HRSV A (strain A2)	Non-structural protein 2 (P04543)	CIVRKLDERQATFTF
HLA-B*57:01	12	1	10	10	RLFARTRSW	0.3	SARS-CoV2	Membrane protein (P0DTC5)	RLFARTRSMWSFNPE
HLA-B*44:02	9	7	15	9	DERQATFTF	0.11	HRSV A (strain A2)	Non-structural protein 2 (P04543)	CIVRKLDERQATFTF
HLA-A*32:01	12	1	9	9	RLFARTRSM	0.05	SARS-CoV2	Membrane protein (P0DTC5)	RLFARTRSMWSFNPE
HLA-A*68:01	3	1	9	9	LPIGINITR	0.38	SARS-CoV2	Spike_glycoprotein (P0DTC2)	LPIGINITRFQTLLA
HLA-A*31:01	2	6	15	10	RFQTLLLHR	0.18	SARS-CoV2	Spike_glycoprotein (P0DTC2)	GINITRFQTLLALHR
HLA-B*15:01	6	5	13	9	GQTHAQADY	0.21	HRSV A (strain A2)	RNA-directed RNA polymerase L (P28887)	RLMEGQTHAQADYLL
HLA-A*32:01	4	7	15	9	TLKEILVTY	0.06	SARS-CoV2	Replicase_polyprotein (P0DTC1)	DEGNCDTLKEILVTY
HLA-A*02:06	5	1	9	9	LQAGNATEV	0.17	SARS-CoV2	Replicase_polyprotein (P0DTC1)	LQAGNATEVPANSTV
HLA-A*02:06	1	2	10	9	LQAGNATEV	0.17	SARS-CoV2	Replicase_polyprotein (P0DTC1)	RLQAGNATEVPANST
HLA-B*35:01	4	7	15	9	TLKEILVTY	0.18	SARS-CoV2	Replicase_polyprotein (P0DTC1)	DEGNCDTLKEILVTY
HLA-B*15:01	9	5	13	9	KLDERQATF	0.23	HRSV A (strain A2)	Non-structural protein 2 (P04543)	CIVRKLDERQATFTF
HLA-A*02:01	9	5	13	9	KLDERQATF	0.23	HRSV A (strain A2)	Non-structural protein 2 (P04543)	CIVRKLDERQATFTF
HLA-A*02:03	12	1	9	9	RLFARTRSM	0.26	SARS-CoV2	Membrane protein (P0DTC5)	RLFARTRSMWSFNPE
HLA-A*02:06	9	5	13	9	KLDERQATF	0.3	HRSV A (strain A2)	Non-structural protein 2 (P04543)	CIVRKLDERQATFTF
HLA-B*40:01	5	6	15	10	AEVPANSTV	0.32	SARS-CoV2	Replicase_polyprotein (P0DTC1)	LQAGNATEVPANSTV
HLA-A*30:01	12	1	9	9	RLFARTRSM	0.2	SARS-CoV2	Membrane protein (P0DTC5)	RLFARTRSMWSFNPE
HLA-A*30:01	13	6	14	9	ITRFQTLLA	0.2	SARS-CoV2	Spike_glycoprotein (P0DTC2)	PIGINITRFQTLLAL
HLA-A*30:01	3	7	15	9	ITRFQTLLA	0.2	SARS-CoV2	Spike_glycoprotein (P0DTC2)	LPIGINITRFQTLLA
HLA-A*30:01	2	4	12	9	ITRFQTLLA	0.2	SARS-CoV2	Spike_glycoprotein (P0DTC2)	GINITRFQTLLALHR
HLA-A*02:03	5	1	9	9	LQAGNATEV	0.31	SARS-CoV2	Replicase_polyprotein (P0DTC1)	LQAGNATEVPANSTV
HLA-A*02:03	1	2	10	9	LQAGNATEV	0.31	SARS-CoV2	Replicase_polyprotein (P0DTC1)	RLQAGNATEVPANST
HLA-A*03:01	4	7	15	9	TLKEILVTY	0.47	SARS-CoV2	Replicase_polyprotein (P0DTC1)	DEGNCDTLKEILVTY
HLA-B*08:01	9	5	13	9	KLDERQATF	0.23	HRSV A (strain A2)	Non-structural protein 2 (P04543)	CIVRKLDERQATFTF
HLA-B*57:01	12	2	10	9	LFARTRSMW	0.7	SARS-CoV2	Membrane protein (P0DTC5)	RLFARTRSMWSFNPE
HLA-A*68:01	4	6	15	10	DTKEILVTY	0.89	SARS-CoV2	Replicase_polyprotein (P0DTC1)	DEGNCDTLKEILVTY
HLA-A*30:02	6	5	13	9	GQTHAQADY	0.3	HRSV A (strain A2)	RNA-directed RNA polymerase L (P28887)	RLMEGQTHAQADYLL
HLA-A*01:01	4	6	15	10	DTLKEILTY	0.29	SARS-CoV2	Replicase_polyprotein (P0DTC1)	DEGNCDTLKEILVTY
HLA-A*33:01	3	1	9	9	LPIGINITR	0.32	SARS-CoV2	Spike_glycoprotein (P0DTC2)	LPIGINITRFQTLLA
HLA-B*44:03	5	7	15	9	TEVPANSTV	0.35	SARS-CoV2	Replicase_polyprotein (P0DTC1)	LQAGNATEVPANSTV
HLA-A*02:03	1	1	10	10	RLAGNATEV	0.4	SARS-CoV2	Replicase_polyprotein (P0DTC1)	RLQAGNATEVPANST
HLA-B*07:02	12	1	9	9	RLFARTRSM	0.43	SARS-CoV2	Membrane protein (P0DTC5)	RLFARTRSMWSFNPE
HLA-B*51:01	3	1	10	10	LPIGINITF	0.43	SARS-CoV2	Spike_glycoprotein (P0DTC2)	LPIGINITRFQTLLA
HLA-A*24:02	9	5	13	9	KLDERQATF	0.33	HRSV A (strain A2)	Non-structural protein 2 (P04543)	CIVRKLDERQATFTF
HLA-B*58:01	12	1	10	10	RLFARTSMW	0.53	SARS-CoV2	Membrane protein (P0DTC5)	RLFARTRSMWSFNPE
HLA-B*15:01	4	6	15	10	TLKEILVTY	0.6	SARS-CoV2	Replicase_polyprotein (P0DTC1)	DEGNCDTLKEILVTY
HLA-B*57:01	12	3	12	10	FARRSMWSF	0.92	SARS-CoV2	Membrane protein (P0DTC5)	RLFARTRSMWSFNPE
HLA-B*58:01	9	5	13	9	KLDERQATF	0.56	HRSV A (strain A2)	Non-structural protein 2 (P04543)	CIVRKLDERQATFTF
HLA-B*08:01	12	3	12	10	FARTRSMSF	0.35	SARS-CoV2	Membrane protein (P0DTC5)	RLFARTRSMWSFNPE
HLA-A*23:01	9	5	13	9	KLDERQATF	0.33	HRSV A (strain A2)	Non-structural protein 2 (P04543)	CIVRKLDERQATFTF
HLA-B*58:01	12	2	10	9	LFARTRSMW	0.62	SARS-CoV2	Membrane protein (P0DTC5)	RLFARTRSMWSFNPE
HLA-A*24:02	12	2	10	9	LFARTRSMW	0.39	SARS-CoV2	Membrane protein (P0DTC5)	RLFARTRSMWSFNPE
HLA-A*30:01	4	7	15	9	TLKEILVTY	0.56	SARS-CoV2	Replicase_polyprotein (P0DTC1)	DEGNCDTLKEILVTY
HLA-A*30:02	9	5	13	9	KLDERQATF	0.57	HRSV A (strain A2)	Non-structural protein 2 (P04543)	CIVRKLDERQATFTF
HLA-A*30:01	12	5	13	9	RTRSMWSFN	0.58	SARS-CoV2	Membrane protein (P0DTC5)	RLFARTRSMWSFNPE
HLA-B*44:02	5	7	15	9	TEVPANSTV	0.42	SARS-CoV2	Replicase_polyprotein (P0DTC1)	LQAGNATEVPANSTV
HLA-B*57:01	4	7	15	9	TLKEILVTY	1.2	SARS-CoV2	Replicase_polyprotein (P0DTC1)	DEGNCDTLKEILVTY
HLA-A*68:01	4	7	15	9	TLKEILVTY	1.5	SARS-CoV2	Replicase_polyprotein (P0DTC1)	DEGNCDTLKEILVTY
HLA-A*23:01	12	2	10	9	LFARTRSMW	0.37	SARS-CoV2	Membrane protein (P0DTC5)	RLFARTRSMWSFNPE
HLA-A*02:03	9	5	13	9	KLDERQATF	0.71	HRSV A (strain A2)	Non-structural protein 2 (P04543)	CIVRKLDERQATFTF
HLA-A*02:01	5	1	9	9	LQAGNATEV	0.71	SARS-CoV2	Replicase_polyprotein (P0DTC1)	LQAGNATEVPANSTV
HLA-A*02:01	1	2	10	9	LQAGNATEV	0.71	SARS-CoV2	Replicase_polyprotein (P0DTC1)	RLQAGNATEVPANST
HLA-B*57:01	9	5	13	9	KLDERQATF	1.2	HRSV A (strain A2)	Non-structural protein 2 (P04543)	CIVRKLDERQATFTF
HLA-A*68:02	6	6	14	9	QTHAQADYL	0.61	HRSV A (strain A2)	RNA-directed RNA polymerase L (P28887)	RLMEGQTHAQADYLL
HLA-A*30:02	2	6	14	9	RFQTLLALH	0.66	SARS-CoV2	Spike_glycoprotein (P0DTC2)	GINITRFQTLLALHR
HLA-A*01:01	9	5	13	9	KLDERQATF	0.51	HRSV A (strain A2)	Non-structural protein 2 (P04543)	CIVRKLDERQATFTF
HLA-A*68:02	5	6	15	10	ATVPANSTV	0.63	SARS-CoV2	Replicase_polyprotein (P0DTC1)	LQAGNATEVPANSTV
HLA-A*30:02	12	1	9	9	RLFARTRSM	0.67	SARS-CoV2	Membrane protein (P0DTC5)	RLFARTRSMWSFNPE
HLA-A*31:01	2	6	14	9	RFQTLLALH	1.2	SARS-CoV2	Spike_glycoprotein (P0DTC2)	GINITRFQTLLALHR
HLA-B*15:01	9	4	13	10	RLDERQATF	0.95	HRSV A (strain A2)	Non-structural protein 2 (P04543)	CIVRKLDERQATFTF
HLA-B*07:02	3	1	10	10	LPIGINITF	0.71	SARS-CoV2	Spike_glycoprotein (P0DTC2)	LPIGINITRFQTLLA
HLA-B*40:01	9	7	15	9	DERQATFTF	0.66	HRSV A (strain A2)	Non-structural protein 2 (P04543)	CIVRKLDERQATFTF
HLA-A*01:01	4	7	15	9	TLKEILVTY	0.58	SARS-CoV2	Replicase_polyprotein (P0DTC1)	DEGNCDTLKEILVTY
HLA-A*11:01	4	7	15	9	TLKEILVTY	0.95	SARS-CoV2	Replicase_polyprotein (P0DTC1)	DEGNCDTLKEILVTY
HLA-B*35:01	4	6	15	10	DTLEILVTY	0.67	SARS-CoV2	Replicase_polyprotein (P0DTC1)	DEGNCDTLKEILVTY
HLA-A*02:01	1	1	10	10	RLAGNATEV	0.91	SARS-CoV2	Replicase_polyprotein (P0DTC1)	RLQAGNATEVPANST
HLA-A*02:01	12	1	9	9	RLFARTRSM	0.91	SARS-CoV2	Membrane protein (P0DTC5)	RLFARTRSMWSFNPE
HLA-A*68:01	9	1	9	9	CIVRKLDER	1.9	HRSV A (strain A2)	Non-structural protein 2 (P04543)	CIVRKLDERQATFTF
HLA-A*31:01	2	7	15	9	FQTLLALHR	1.4	SARS-CoV2	Spike_glycoprotein (P0DTC2)	GINITRFQTLLALHR
HLA-A*32:01	9	4	13	10	RLDERQATF	0.46	HRSV A (strain A2)	Non-structural protein 2 (P04543)	CIVRKLDERQATFTF
HLA-B*35:01	3	1	9	9	LPIGINITR	0.75	SARS-CoV2	Spike_glycoprotein (P0DTC2)	LPIGINITRFQTLLA
HLA-A*31:01	9	1	9	9	CIVRKLDER	1.5	HRSV A (strain A2)	Non-structural protein 2 (P04543)	CIVRKLDERQATFTF
HLA-B*44:03	5	6	15	10	AEVPANSTV	0.66	SARS-CoV2	Replicase_polyprotein (P0DTC1)	LQAGNATEVPANSTV
HLA-A*03:01	12	1	9	9	RLFARTRSM	1.2	SARS-CoV2	Membrane protein (P0DTC5)	RLFARTRSMWSFNPE
HLA-A*30:02	4	6	15	10	TLKEILVTY	0.91	SARS-CoV2	Replicase_polyprotein (P0DTC1)	DEGNCDTLKEILVTY
HLA-A*68:02	13	5	13	9	NITRFQTLL	0.86	SARS-CoV2	Spike_glycoprotein (P0DTC2)	PIGINITRFQTLLAL
HLA-A*68:02	3	6	14	9	NITRFQTLL	0.86	SARS-CoV2	Spike_glycoprotein (P0DTC2)	LPIGINITRFQTLLA
HLA-A*68:02	2	3	11	9	NITRFQTLL	0.86	SARS-CoV2	Spike_glycoprotein (P0DTC2)	GINITRFQTLLALHR
HLA-A*33:01	2	6	15	10	RFQTLLAHR	0.97	SARS-CoV2	Spike_glycoprotein (P0DTC2)	GINITRFQTLLALHR
HLA-A*30:01	6	1	9	9	RLMEGQTHA	1.1	HRSV A (strain A2)	RNA-directed RNA polymerase L (P28887)	RLMEGQTHAQADYLL
HLA-B*57:01	4	6	15	10	DTLKILVTY	1.7	SARS-CoV2	Replicase_polyprotein (P0DTC1)	DEGNCDTLKEILVTY
HLA-B*35:01	9	7	15	9	DERQATFTF	0.93	HRSV A (strain A2)	Non-structural protein 2 (P04543)	CIVRKLDERQATFTF
HLA-A*02:06	1	1	10	10	RQAGNATEV	1.4	SARS-CoV2	Replicase_polyprotein (P0DTC1)	RLQAGNATEVPANST
HLA-B*57:01	13	6	15	10	ITFQTLLAL	1.8	SARS-CoV2	Spike_glycoprotein (P0DTC2)	PIGINITRFQTLLAL
HLA-B*57:01	2	4	13	10	ITFQTLLAL	1.8	SARS-CoV2	Spike_glycoprotein (P0DTC2)	GINITRFQTLLALHR
HLA-B*08:01	4	7	15	9	TLKEILVTY	1	SARS-CoV2	Replicase_polyprotein (P0DTC1)	DEGNCDTLKEILVTY
HLA-B*58:01	12	3	12	10	FATRSMWSF	1.2	SARS-CoV2	Membrane protein (P0DTC5)	RLFARTRSMWSFNPE
HLA-B*44:02	5	6	15	10	AEVPANSTV	0.69	SARS-CoV2	Replicase_polyprotein (P0DTC1)	LQAGNATEVPANSTV
HLA-B*53:01	4	7	15	9	TLKEILVTY	0.71	SARS-CoV2	Replicase_polyprotein (P0DTC1)	DEGNCDTLKEILVTY
HLA-A*33:01	9	1	9	9	CIVRKLDER	1.3	HRSV A (strain A2)	Non-structural protein 2 (P04543)	CIVRKLDERQATFTF
HLA-B*07:02	9	5	13	9	KLDERQATF	1.1	HRSV A (strain A2)	Non-structural protein 2 (P04543)	CIVRKLDERQATFTF
HLA-B*58:01	4	7	15	9	TLKEILVTY	1.3	SARS-CoV2	Replicase_polyprotein (P0DTC1)	DEGNCDTLKEILVTY
HLA-A*33:01	2	7	15	9	FQTLLALHR	1.4	SARS-CoV2	Spike_glycoprotein (P0DTC2)	GINITRFQTLLALHR
HLA-B*08:01	13	7	15	9	TRFQTLLAL	1.2	SARS-CoV2	Spike_glycoprotein (P0DTC2)	PIGINITRFQTLLAL
HLA-B*08:01	2	5	13	9	TRFQTLLAL	1.2	SARS-CoV2	Spike_glycoprotein (P0DTC2)	GINITRFQTLLALHR
HLA-B*15:01	9	7	15	9	DERQATFTF	1.7	HRSV A (strain A2)	Non-structural protein 2 (P04543)	CIVRKLDERQATFTF
HLA-A*30:01	12	5	14	10	RTRSWSFNP	1.7	SARS-CoV2	Membrane protein (P0DTC5)	RLFARTRSMWSFNPE
HLA-A*02:06	12	1	9	9	RLFARTRSM	1.8	SARS-CoV2	Membrane protein (P0DTC5)	RLFARTRSMWSFNPE
HLA-B*51:01	13	4	12	9	INITRFQTL	1.5	SARS-CoV2	Spike_glycoprotein (P0DTC2)	PIGINITRFQTLLAL
HLA-B*51:01	3	5	13	9	INITRFQTL	1.5	SARS-CoV2	Spike_glycoprotein (P0DTC2)	LPIGINITRFQTLLA
HLA-B*51:01	2	2	10	9	INITRFQTL	1.5	SARS-CoV2	Spike_glycoprotein (P0DTC2)	GINITRFQTLLALHR
HLA-A*02:03	4	7	15	9	TLKEILVTY	1.6	SARS-CoV2	Replicase_polyprotein (P0DTC1)	DEGNCDTLKEILVTY
HLA-A*02:06	5	6	15	10	ATVPANSTV	1.9	SARS-CoV2	Replicase_polyprotein (P0DTC1)	LQAGNATEVPANSTV
HLA-A*30:01	12	7	15	9	RSMWSFNPE	1.9	SARS-CoV2	Membrane protein (P0DTC5)	RLFARTRSMWSFNPE
HLA-A*32:01	12	2	10	9	LFARTRSMW	0.91	SARS-CoV2	Membrane protein (P0DTC5)	RLFARTRSMWSFNPE
HLA-A*31:01	4	7	15	9	TLKEILVTY	2.4	SARS-CoV2	Replicase_polyprotein (P0DTC1)	DEGNCDTLKEILVTY
HLA-A*23:01	12	4	12	9	ARTRSMWSF	0.95	SARS-CoV2	Membrane protein (P0DTC5)	RLFARTRSMWSFNPE
HLA-A*30:02	6	1	9	9	RLMEGQTHA	1.7	HRSV A (strain A2)	RNA-directed RNA polymerase L (P28887)	RLMEGQTHAQADYLL
HLA-B*15:01	5	1	9	9	LQAGNATEV	1.9	SARS-CoV2	Replicase_polyprotein (P0DTC1)	LQAGNATEVPANSTV
HLA-B*15:01	1	2	10	9	LQAGNATEV	1.9	SARS-CoV2	Replicase_polyprotein (P0DTC1)	RLQAGNATEVPANST
HLA-B*08:01	13	3	12	10	GIITRFQTL	1.6	SARS-CoV2	Spike_glycoprotein (P0DTC2)	PIGINITRFQTLLAL
HLA-B*08:01	3	4	13	10	GIITRFQTL	1.6	SARS-CoV2	Spike_glycoprotein (P0DTC2)	LPIGINITRFQTLLA
HLA-B*08:01	2	1	10	10	GIITRFQTL	1.6	SARS-CoV2	Spike_glycoprotein (P0DTC2)	GINITRFQTLLALHR
HLA-A*68:01	2	7	15	9	FQTLLALHR	3	SARS-CoV2	Spike_glycoprotein (P0DTC2)	GINITRFQTLLALHR
HLA-A*68:02	6	6	15	10	QTAQADYLL	1.5	HRSV A (strain A2)	RNA-directed RNA polymerase L (P28887)	RLMEGQTHAQADYLL
HLA-B*44:03	9	6	15	10	LERQATFTF	1.1	HRSV A (strain A2)	Non-structural protein 2 (P04543)	CIVRKLDERQATFTF
HLA-A*31:01	12	1	9	9	RLFARTRSM	2.6	SARS-CoV2	Membrane protein (P0DTC5)	RLFARTRSMWSFNPE
HLA-A*33:01	4	7	15	9	TLKEILVTY	1.9	SARS-CoV2	Replicase_polyprotein (P0DTC1)	DEGNCDTLKEILVTY
HLA-A*02:06	4	7	15	9	TLKEILVTY	2.3	SARS-CoV2	Replicase_polyprotein (P0DTC1)	DEGNCDTLKEILVTY
HLA-A*33:01	4	6	15	10	DTKEILVTY	1.9	SARS-CoV2	Replicase_polyprotein (P0DTC1)	DEGNCDTLKEILVTY
HLA-B*53:01	4	6	15	10	DTLEILVTY	1.2	SARS-CoV2	Replicase_polyprotein (P0DTC1)	DEGNCDTLKEILVTY
HLA-B*44:02	9	6	15	10	LERQATFTF	0.96	HRSV A (strain A2)	Non-structural protein 2 (P04543)	CIVRKLDERQATFTF
HLA-B*15:01	6	1	9	9	RLMEGQTHA	2.2	HRSV A (strain A2)	RNA-directed RNA polymerase L (P28887)	RLMEGQTHAQADYLL
HLA-A*30:01	13	6	15	10	ITRQTLLAL	2.6	SARS-CoV2	Spike_glycoprotein (P0DTC2)	PIGINITRFQTLLAL
HLA-A*30:01	2	4	13	10	ITRQTLLAL	2.6	SARS-CoV2	Spike_glycoprotein (P0DTC2)	GINITRFQTLLALHR
HLA-B*40:01	6	3	11	9	MEGQTHAQA	1.3	HRSV A (strain A2)	RNA-directed RNA polymerase L (P28887)	RLMEGQTHAQADYLL
HLA-A*30:01	2	6	14	9	RFQTLLALH	2.7	SARS-CoV2	Spike_glycoprotein (P0DTC2)	GINITRFQTLLALHR
HLA-B*35:01	9	5	13	9	KLDERQATF	1.5	HRSV A (strain A2)	Non-structural protein 2 (P04543)	CIVRKLDERQATFTF
HLA-A*31:01	3	1	9	9	LPIGINITR	2.9	SARS-CoV2	Spike_glycoprotein (P0DTC2)	LPIGINITRFQTLLA
HLA-B*08:01	13	4	13	10	INITRFQTL	2	SARS-CoV2	Spike_glycoprotein (P0DTC2)	PIGINITRFQTLLAL
HLA-B*08:01	3	5	14	10	INITRFQTL	2	SARS-CoV2	Spike_glycoprotein (P0DTC2)	LPIGINITRFQTLLA
HLA-B*08:01	2	2	11	10	INITRFQTL	2	SARS-CoV2	Spike_glycoprotein (P0DTC2)	GINITRFQTLLALHR
HLA-B*57:01	12	1	9	9	RLFARTRSM	2.8	SARS-CoV2	Membrane protein (P0DTC5)	RLFARTRSMWSFNPE
HLA-B*15:01	12	1	10	10	RLFARTRSW	2.4	SARS-CoV2	Membrane protein (P0DTC5)	RLFARTRSMWSFNPE
HLA-A*30:02	12	4	12	9	ARTRSMWSF	2.1	SARS-CoV2	Membrane protein (P0DTC5)	RLFARTRSMWSFNPE
HLA-A*02:01	9	4	13	10	RLDERQATF	2.1	HRSV A (strain A2)	Non-structural protein 2 (P04543)	CIVRKLDERQATFTF
HLA-A*24:02	12	1	10	10	RFARTRSMW	1.4	SARS-CoV2	Membrane protein (P0DTC5)	RLFARTRSMWSFNPE
HLA-B*57:01	6	6	15	10	QTAQADYLL	2.9	HRSV A (strain A2)	RNA-directed RNA polymerase L (P28887)	RLMEGQTHAQADYLL
HLA-B*08:01	9	4	13	10	RLDERQATF	2.2	HRSV A (strain A2)	Non-structural protein 2 (P04543)	CIVRKLDERQATFTF
HLA-B*53:01	9	7	15	9	DERQATFTF	1.4	HRSV A (strain A2)	Non-structural protein 2 (P04543)	CIVRKLDERQATFTF
HLA-B*07:02	13	6	15	10	ITRQTLLAL	1.8	SARS-CoV2	Spike_glycoprotein (P0DTC2)	PIGINITRFQTLLAL
HLA-B*07:02	2	4	13	10	ITRQTLLAL	1.8	SARS-CoV2	Spike_glycoprotein (P0DTC2)	GINITRFQTLLALHR
HLA-A*24:02	13	4	12	9	INITRFQTL	1.4	SARS-CoV2	Spike_glycoprotein (P0DTC2)	PIGINITRFQTLLAL
HLA-A*24:02	3	5	13	9	INITRFQTL	1.4	SARS-CoV2	Spike_glycoprotein (P0DTC2)	LPIGINITRFQTLLA
HLA-A*24:02	2	2	10	9	INITRFQTL	1.4	SARS-CoV2	Spike_glycoprotein (P0DTC2)	GINITRFQTLLALHR
HLA-B*08:01	9	7	15	9	DERQATFTF	2.2	HRSV A (strain A2)	Non-structural protein 2 (P04543)	CIVRKLDERQATFTF
HLA-A*30:02	9	4	13	10	RLDERQATF	2.4	HRSV A (strain A2)	Non-structural protein 2 (P04543)	CIVRKLDERQATFTF
HLA-B*15:01	12	3	12	10	FARTRSMSF	2.6	SARS-CoV2	Membrane protein (P0DTC5)	RLFARTRSMWSFNPE
HLA-B*53:01	12	2	10	9	LFARTRSMW	1.5	SARS-CoV2	Membrane protein (P0DTC5)	RLFARTRSMWSFNPE
HLA-B*15:01	9	6	15	10	LERQATFTF	2.7	HRSV A (strain A2)	Non-structural protein 2 (P04543)	CIVRKLDERQATFTF
HLA-A*23:01	12	1	10	10	RFARTRSMW	1.4	SARS-CoV2	Membrane protein (P0DTC5)	RLFARTRSMWSFNPE
HLA-B*58:01	4	6	15	10	DTLKEILTY	2.1	SARS-CoV2	Replicase_polyprotein (P0DTC1)	DEGNCDTLKEILVTY
HLA-A*24:02	12	4	12	9	ARTRSMWSF	1.5	SARS-CoV2	Membrane protein (P0DTC5)	RLFARTRSMWSFNPE
HLA-A*30:02	12	1	10	10	RLFARTSMW	2.5	SARS-CoV2	Membrane protein (P0DTC5)	RLFARTRSMWSFNPE
HLA-A*23:01	13	4	12	9	INITRFQTL	1.4	SARS-CoV2	Spike_glycoprotein (P0DTC2)	PIGINITRFQTLLAL
HLA-A*23:01	3	5	13	9	INITRFQTL	1.4	SARS-CoV2	Spike_glycoprotein (P0DTC2)	LPIGINITRFQTLLA
HLA-A*23:01	2	2	10	9	INITRFQTL	1.4	SARS-CoV2	Spike_glycoprotein (P0DTC2)	GINITRFQTLLALHR
HLA-A*01:01	6	4	13	10	EGQTHAQAY	1.7	HRSV A (strain A2)	RNA-directed RNA polymerase L (P28887)	RLMEGQTHAQADYLL
HLA-A*30:01	2	6	15	10	RFQTLLLHR	3.3	SARS-CoV2	Spike_glycoprotein (P0DTC2)	GINITRFQTLLALHR
HLA-A*32:01	12	4	12	9	ARTRSMWSF	1.5	SARS-CoV2	Membrane protein (P0DTC5)	RLFARTRSMWSFNPE
HLA-A*01:01	9	4	13	10	RLDERQATF	1.8	HRSV A (strain A2)	Non-structural protein 2 (P04543)	CIVRKLDERQATFTF
HLA-A*26:01	12	1	9	9	RLFARTRSM	1.4	SARS-CoV2	Membrane protein (P0DTC5)	RLFARTRSMWSFNPE
HLA-A*02:06	13	4	12	9	INITRFQTL	3.2	SARS-CoV2	Spike_glycoprotein (P0DTC2)	PIGINITRFQTLLAL
HLA-A*02:06	3	5	13	9	INITRFQTL	3.2	SARS-CoV2	Spike_glycoprotein (P0DTC2)	LPIGINITRFQTLLA
HLA-A*02:06	2	2	10	9	INITRFQTL	3.2	SARS-CoV2	Spike_glycoprotein (P0DTC2)	GINITRFQTLLALHR
HLA-A*30:02	13	6	14	9	ITRFQTLLA	2.7	SARS-CoV2	Spike_glycoprotein (P0DTC2)	PIGINITRFQTLLAL
HLA-A*30:02	3	7	15	9	ITRFQTLLA	2.7	SARS-CoV2	Spike_glycoprotein (P0DTC2)	LPIGINITRFQTLLA
HLA-A*30:02	2	4	12	9	ITRFQTLLA	2.7	SARS-CoV2	Spike_glycoprotein (P0DTC2)	GINITRFQTLLALHR
HLA-B*53:01	3	1	9	9	LPIGINITR	1.6	SARS-CoV2	Spike_glycoprotein (P0DTC2)	LPIGINITRFQTLLA
HLA-A*68:02	5	5	13	9	NATEVPANS	2.5	SARS-CoV2	Replicase_polyprotein (P0DTC1)	LQAGNATEVPANSTV
HLA-A*68:02	1	6	14	9	NATEVPANS	2.5	SARS-CoV2	Replicase_polyprotein (P0DTC1)	RLQAGNATEVPANST
HLA-B*51:01	5	7	15	9	TEVPANSTV	2.9	SARS-CoV2	Replicase_polyprotein (P0DTC1)	LQAGNATEVPANSTV
HLA-A*02:01	4	7	15	9	TLKEILVTY	2.6	SARS-CoV2	Replicase_polyprotein (P0DTC1)	DEGNCDTLKEILVTY
HLA-A*68:02	4	6	14	9	DTLKEILVT	2.5	SARS-CoV2	Replicase_polyprotein (P0DTC1)	DEGNCDTLKEILVTY
HLA-A*26:01	9	7	15	9	DERQATFTF	1.5	HRSV A (strain A2)	Non-structural protein 2 (P04543)	CIVRKLDERQATFTF
HLA-A*26:01	9	5	13	9	KLDERQATF	1.6	HRSV A (strain A2)	Non-structural protein 2 (P04543)	CIVRKLDERQATFTF
HLA-B*53:01	9	5	13	9	KLDERQATF	1.7	HRSV A (strain A2)	Non-structural protein 2 (P04543)	CIVRKLDERQATFTF
HLA-A*24:02	9	4	13	10	RLDERQATF	1.7	HRSV A (strain A2)	Non-structural protein 2 (P04543)	CIVRKLDERQATFTF
HLA-A*02:03	6	1	10	10	RLMEGQTHA	3	HRSV A (strain A2)	RNA-directed RNA polymerase L (P28887)	RLMEGQTHAQADYLL
HLA-A*23:01	4	7	15	9	TLKEILVTY	1.6	SARS-CoV2	Replicase_polyprotein (P0DTC1)	DEGNCDTLKEILVTY
HLA-B*44:02	4	7	15	9	TLKEILVTY	1.4	SARS-CoV2	Replicase_polyprotein (P0DTC1)	DEGNCDTLKEILVTY
HLA-A*26:01	3	1	10	10	LPIGIITRF	1.6	SARS-CoV2	Spike_glycoprotein (P0DTC2)	LPIGINITRFQTLLA
HLA-A*03:01	6	1	9	9	RLMEGQTHA	2.7	HRSV A (strain A2)	RNA-directed RNA polymerase L (P28887)	RLMEGQTHAQADYLL
HLA-A*02:06	9	4	13	10	RLDERQATF	3.6	HRSV A (strain A2)	Non-structural protein 2 (P04543)	CIVRKLDERQATFTF
HLA-B*57:01	9	4	13	10	RLDERQATF	3.6	HRSV A (strain A2)	Non-structural protein 2 (P04543)	CIVRKLDERQATFTF
HLA-A*03:01	6	1	10	10	RLMEGQTHQ	2.8	HRSV A (strain A2)	RNA-directed RNA polymerase L (P28887)	RLMEGQTHAQADYLL
HLA-B*40:01	9	6	15	10	LERQATFTF	1.7	HRSV A (strain A2)	Non-structural protein 2 (P04543)	CIVRKLDERQATFTF
HLA-A*32:01	6	1	9	9	RLMEGQTHA	1.8	HRSV A (strain A2)	RNA-directed RNA polymerase L (P28887)	RLMEGQTHAQADYLL
HLA-B*51:01	9	7	15	9	DERQATFTF	3.1	HRSV A (strain A2)	Non-structural protein 2 (P04543)	CIVRKLDERQATFTF
HLA-B*08:01	13	5	13	9	NITRFQTLL	2.9	SARS-CoV2	Spike_glycoprotein (P0DTC2)	PIGINITRFQTLLAL
HLA-B*08:01	3	6	14	9	NITRFQTLL	2.9	SARS-CoV2	Spike_glycoprotein (P0DTC2)	LPIGINITRFQTLLA
HLA-B*08:01	2	3	11	9	NITRFQTLL	2.9	SARS-CoV2	Spike_glycoprotein (P0DTC2)	GINITRFQTLLALHR
HLA-B*44:02	9	5	13	9	KLDERQATF	1.5	HRSV A (strain A2)	Non-structural protein 2 (P04543)	CIVRKLDERQATFTF
HLA-B*07:02	12	3	12	10	FARTRSMSF	2.3	SARS-CoV2	Membrane protein (P0DTC5)	RLFARTRSMWSFNPE
HLA-B*35:01	12	3	12	10	FARTRSMSF	2.2	SARS-CoV2	Membrane protein (P0DTC5)	RLFARTRSMWSFNPE
HLA-B*44:03	4	7	15	9	TLKEILVTY	1.7	SARS-CoV2	Replicase_polyprotein (P0DTC1)	DEGNCDTLKEILVTY
HLA-A*30:02	6	4	13	10	EQTHAQADY	3.2	HRSV A (strain A2)	RNA-directed RNA polymerase L (P28887)	RLMEGQTHAQADYLL
HLA-A*30:01	12	1	10	10	RLFARTRSW	4.3	SARS-CoV2	Membrane protein (P0DTC5)	RLFARTRSMWSFNPE
HLA-B*57:01	13	4	12	9	INITRFQTL	3.8	SARS-CoV2	Spike_glycoprotein (P0DTC2)	PIGINITRFQTLLAL
HLA-B*57:01	3	5	13	9	INITRFQTL	3.8	SARS-CoV2	Spike_glycoprotein (P0DTC2)	LPIGINITRFQTLLA
HLA-B*57:01	2	2	10	9	INITRFQTL	3.8	SARS-CoV2	Spike_glycoprotein (P0DTC2)	GINITRFQTLLALHR
HLA-A*03:01	9	5	13	9	KLDERQATF	3	HRSV A (strain A2)	Non-structural protein 2 (P04543)	CIVRKLDERQATFTF
HLA-B*44:03	6	3	11	9	MEGQTHAQA	1.8	HRSV A (strain A2)	RNA-directed RNA polymerase L (P28887)	RLMEGQTHAQADYLL
HLA-A*24:02	6	7	15	9	THAQADYLL	1.8	HRSV A (strain A2)	RNA-directed RNA polymerase L (P28887)	RLMEGQTHAQADYLL
HLA-A*02:06	13	5	13	9	NITRFQTLL	4	SARS-CoV2	Spike_glycoprotein (P0DTC2)	PIGINITRFQTLLAL
HLA-A*02:06	3	6	14	9	NITRFQTLL	4	SARS-CoV2	Spike_glycoprotein (P0DTC2)	LPIGINITRFQTLLA
HLA-A*02:06	2	3	11	9	NITRFQTLL	4	SARS-CoV2	Spike_glycoprotein (P0DTC2)	GINITRFQTLLALHR
HLA-B*51:01	3	1	9	9	LPIGINITR	3.4	SARS-CoV2	Spike_glycoprotein (P0DTC2)	LPIGINITRFQTLLA
HLA-A*01:01	6	5	13	9	GQTHAQADY	2.2	HRSV A (strain A2)	RNA-directed RNA polymerase L (P28887)	RLMEGQTHAQADYLL
HLA-A*23:01	9	4	13	10	RLDERQATF	1.8	HRSV A (strain A2)	Non-structural protein 2 (P04543)	CIVRKLDERQATFTF
HLA-A*02:01	9	5	14	10	KLDERQATT	3.1	HRSV A (strain A2)	Non-structural protein 2 (P04543)	CIVRKLDERQATFTF
HLA-A*02:03	5	6	15	10	ATVPANSTV	3.5	SARS-CoV2	Replicase_polyprotein (P0DTC1)	LQAGNATEVPANSTV
HLA-A*02:01	6	1	10	10	RLMEGQTHA	3.1	HRSV A (strain A2)	RNA-directed RNA polymerase L (P28887)	RLMEGQTHAQADYLL
HLA-A*30:02	2	5	14	10	TFQTLLALH	3.6	SARS-CoV2	Spike_glycoprotein (P0DTC2)	GINITRFQTLLALHR
HLA-B*15:01	6	4	13	10	EQTHAQADY	3.5	HRSV A (strain A2)	RNA-directed RNA polymerase L (P28887)	RLMEGQTHAQADYLL
HLA-A*23:01	6	7	15	9	THAQADYLL	1.9	HRSV A (strain A2)	RNA-directed RNA polymerase L (P28887)	RLMEGQTHAQADYLL
HLA-A*30:01	13	4	12	9	INITRFQTL	4.9	SARS-CoV2	Spike_glycoprotein (P0DTC2)	PIGINITRFQTLLAL
HLA-A*30:01	3	5	13	9	INITRFQTL	4.9	SARS-CoV2	Spike_glycoprotein (P0DTC2)	LPIGINITRFQTLLA
HLA-A*30:01	2	2	10	9	INITRFQTL	4.9	SARS-CoV2	Spike_glycoprotein (P0DTC2)	GINITRFQTLLALHR
HLA-B*44:02	6	3	11	9	MEGQTHAQA	1.7	HRSV A (strain A2)	RNA-directed RNA polymerase L (P28887)	RLMEGQTHAQADYLL
HLA-A*31:01	9	5	13	9	KLDERQATF	4.4	HRSV A (strain A2)	Non-structural protein 2 (P04543)	CIVRKLDERQATFTF
HLA-B*07:02	3	1	9	9	LPIGINITR	2.6	SARS-CoV2	Spike_glycoprotein (P0DTC2)	LPIGINITRFQTLLA
HLA-A*02:03	13	3	12	10	GIITRFQTL	3.7	SARS-CoV2	Spike_glycoprotein (P0DTC2)	PIGINITRFQTLLAL
HLA-A*02:03	3	4	13	10	GIITRFQTL	3.7	SARS-CoV2	Spike_glycoprotein (P0DTC2)	LPIGINITRFQTLLA
HLA-A*02:03	2	1	10	10	GIITRFQTL	3.7	SARS-CoV2	Spike_glycoprotein (P0DTC2)	GINITRFQTLLALHR
HLA-B*58:01	9	4	13	10	RLDERQATF	2.8	HRSV A (strain A2)	Non-structural protein 2 (P04543)	CIVRKLDERQATFTF
HLA-A*02:03	13	5	13	9	NITRFQTLL	3.8	SARS-CoV2	Spike_glycoprotein (P0DTC2)	PIGINITRFQTLLAL
HLA-A*02:03	3	6	14	9	NITRFQTLL	3.8	SARS-CoV2	Spike_glycoprotein (P0DTC2)	LPIGINITRFQTLLA
HLA-A*02:03	2	3	11	9	NITRFQTLL	3.8	SARS-CoV2	Spike_glycoprotein (P0DTC2)	GINITRFQTLLALHR
HLA-A*02:06	5	7	15	9	TEVPANSTV	4.5	SARS-CoV2	Replicase_polyprotein (P0DTC1)	LQAGNATEVPANSTV
HLA-A*68:02	4	7	15	9	TLKEILVTY	3.4	SARS-CoV2	Replicase_polyprotein (P0DTC1)	DEGNCDTLKEILVTY
HLA-A*02:06	13	6	15	10	ITFQTLLAL	4.5	SARS-CoV2	Spike_glycoprotein (P0DTC2)	PIGINITRFQTLLAL
HLA-A*02:06	2	4	13	10	ITFQTLLAL	4.5	SARS-CoV2	Spike_glycoprotein (P0DTC2)	GINITRFQTLLALHR
HLA-A*01:01	5	6	15	10	ATEPANSTV	2.5	SARS-CoV2	Replicase_polyprotein (P0DTC1)	LQAGNATEVPANSTV
HLA-B*15:01	1	1	10	10	RQAGNATEV	3.8	SARS-CoV2	Replicase_polyprotein (P0DTC1)	RLQAGNATEVPANST
HLA-A*33:01	2	6	14	9	RFQTLLALH	3.6	SARS-CoV2	Spike_glycoprotein (P0DTC2)	GINITRFQTLLALHR
HLA-A*31:01	6	1	9	9	RLMEGQTHA	4.5	HRSV A (strain A2)	RNA-directed RNA polymerase L (P28887)	RLMEGQTHAQADYLL
HLA-B*57:01	3	1	10	10	LPIGIITRF	4.5	SARS-CoV2	Spike_glycoprotein (P0DTC2)	LPIGINITRFQTLLA
HLA-B*57:01	12	4	12	9	ARTRSMWSF	4.5	SARS-CoV2	Membrane protein (P0DTC5)	RLFARTRSMWSFNPE
HLA-A*68:02	13	6	14	9	ITRFQTLLA	3.5	SARS-CoV2	Spike_glycoprotein (P0DTC2)	PIGINITRFQTLLAL
HLA-A*68:02	3	7	15	9	ITRFQTLLA	3.5	SARS-CoV2	Spike_glycoprotein (P0DTC2)	LPIGINITRFQTLLA
HLA-A*68:02	2	4	12	9	ITRFQTLLA	3.5	SARS-CoV2	Spike_glycoprotein (P0DTC2)	GINITRFQTLLALHR
HLA-B*53:01	12	3	12	10	FATRSMWSF	2.3	SARS-CoV2	Membrane protein (P0DTC5)	RLFARTRSMWSFNPE
HLA-A*32:01	13	4	12	9	INITRFQTL	2.3	SARS-CoV2	Spike_glycoprotein (P0DTC2)	PIGINITRFQTLLAL
HLA-A*32:01	3	5	13	9	INITRFQTL	2.3	SARS-CoV2	Spike_glycoprotein (P0DTC2)	LPIGINITRFQTLLA
HLA-A*32:01	2	2	10	9	INITRFQTL	2.3	SARS-CoV2	Spike_glycoprotein (P0DTC2)	GINITRFQTLLALHR
HLA-A*02:01	13	5	13	9	NITRFQTLL	3.5	SARS-CoV2	Spike_glycoprotein (P0DTC2)	PIGINITRFQTLLAL
HLA-A*02:01	3	6	14	9	NITRFQTLL	3.5	SARS-CoV2	Spike_glycoprotein (P0DTC2)	LPIGINITRFQTLLA
HLA-A*02:01	2	3	11	9	NITRFQTLL	3.5	SARS-CoV2	Spike_glycoprotein (P0DTC2)	GINITRFQTLLALHR
HLA-A*30:01	13	5	14	10	NTRFQTLLA	5.5	SARS-CoV2	Spike_glycoprotein (P0DTC2)	PIGINITRFQTLLAL
HLA-A*30:01	3	6	15	10	NTRFQTLLA	5.5	SARS-CoV2	Spike_glycoprotein (P0DTC2)	LPIGINITRFQTLLA
HLA-A*30:01	2	3	12	10	NTRFQTLLA	5.5	SARS-CoV2	Spike_glycoprotein (P0DTC2)	GINITRFQTLLALHR
HLA-B*15:01	13	4	12	9	INITRFQTL	3.9	SARS-CoV2	Spike_glycoprotein (P0DTC2)	PIGINITRFQTLLAL
HLA-B*15:01	3	5	13	9	INITRFQTL	3.9	SARS-CoV2	Spike_glycoprotein (P0DTC2)	LPIGINITRFQTLLA
HLA-B*15:01	2	2	10	9	INITRFQTL	3.9	SARS-CoV2	Spike_glycoprotein (P0DTC2)	GINITRFQTLLALHR
HLA-A*02:06	13	7	15	9	TRFQTLLAL	4.7	SARS-CoV2	Spike_glycoprotein (P0DTC2)	PIGINITRFQTLLAL
HLA-A*02:06	2	5	13	9	TRFQTLLAL	4.7	SARS-CoV2	Spike_glycoprotein (P0DTC2)	GINITRFQTLLALHR
HLA-B*58:01	6	6	15	10	QTAQADYLL	3	HRSV A (strain A2)	RNA-directed RNA polymerase L (P28887)	RLMEGQTHAQADYLL
HLA-A*26:01	6	6	14	9	QTHAQADYL	2.2	HRSV A (strain A2)	RNA-directed RNA polymerase L (P28887)	RLMEGQTHAQADYLL
HLA-A*68:01	3	1	10	10	LPIGINITR	5.4	SARS-CoV2	Spike_glycoprotein (P0DTC2)	LPIGINITRFQTLLA
HLA-B*08:01	4	4	12	9	NCDTLKEIL	4.2	SARS-CoV2	Replicase_polyprotein (P0DTC1)	DEGNCDTLKEILVTY
HLA-B*35:01	6	4	13	10	EGQTHAQAY	2.8	HRSV A (strain A2)	RNA-directed RNA polymerase L (P28887)	RLMEGQTHAQADYLL
HLA-A*32:01	13	7	15	9	TRFQTLLAL	2.5	SARS-CoV2	Spike_glycoprotein (P0DTC2)	PIGINITRFQTLLAL
HLA-A*32:01	2	5	13	9	TRFQTLLAL	2.5	SARS-CoV2	Spike_glycoprotein (P0DTC2)	GINITRFQTLLALHR
HLA-A*30:01	9	2	11	10	IVRKLERQA	5.9	HRSV A (strain A2)	Non-structural protein 2 (P04543)	CIVRKLDERQATFTF
HLA-B*51:01	4	6	14	9	DTLKEILVT	4.4	SARS-CoV2	Replicase_polyprotein (P0DTC1)	DEGNCDTLKEILVTY
HLA-A*68:02	4	6	15	10	DTKEILVTY	3.8	SARS-CoV2	Replicase_polyprotein (P0DTC1)	DEGNCDTLKEILVTY
HLA-B*57:01	6	6	14	9	QTHAQADYL	4.9	HRSV A (strain A2)	RNA-directed RNA polymerase L (P28887)	RLMEGQTHAQADYLL
HLA-B*07:02	9	4	13	10	RLDERQATF	2.9	HRSV A (strain A2)	Non-structural protein 2 (P04543)	CIVRKLDERQATFTF
HLA-A*68:02	5	7	15	9	TEVPANSTV	3.8	SARS-CoV2	Replicase_polyprotein (P0DTC1)	LQAGNATEVPANSTV
HLA-A*23:01	12	1	9	9	RLFARTRSM	2.2	SARS-CoV2	Membrane protein (P0DTC5)	RLFARTRSMWSFNPE
HLA-B*40:01	9	5	13	9	KLDERQATF	2.3	HRSV A (strain A2)	Non-structural protein 2 (P04543)	CIVRKLDERQATFTF
HLA-B*15:01	6	1	10	10	RLMEGTHAQ	4.2	HRSV A (strain A2)	RNA-directed RNA polymerase L (P28887)	RLMEGQTHAQADYLL
HLA-A*02:06	6	5	14	10	GQTHAQAYL	5.2	HRSV A (strain A2)	RNA-directed RNA polymerase L (P28887)	RLMEGQTHAQADYLL
HLA-A*30:02	2	6	15	10	RFQTLLLHR	4.6	SARS-CoV2	Spike_glycoprotein (P0DTC2)	GINITRFQTLLALHR
HLA-B*40:01	5	1	9	9	LQAGNATEV	2.3	SARS-CoV2	Replicase_polyprotein (P0DTC1)	LQAGNATEVPANSTV
HLA-B*40:01	1	2	10	9	LQAGNATEV	2.3	SARS-CoV2	Replicase_polyprotein (P0DTC1)	RLQAGNATEVPANST
HLA-A*30:01	9	5	13	9	KLDERQATF	6.3	HRSV A (strain A2)	Non-structural protein 2 (P04543)	CIVRKLDERQATFTF
HLA-A*24:02	4	7	15	9	TLKEILVTY	2.4	SARS-CoV2	Replicase_polyprotein (P0DTC1)	DEGNCDTLKEILVTY
HLA-A*68:02	13	4	12	9	INITRFQTL	4	SARS-CoV2	Spike_glycoprotein (P0DTC2)	PIGINITRFQTLLAL
HLA-A*68:02	3	5	13	9	INITRFQTL	4	SARS-CoV2	Spike_glycoprotein (P0DTC2)	LPIGINITRFQTLLA
HLA-A*68:02	2	2	10	9	INITRFQTL	4	SARS-CoV2	Spike_glycoprotein (P0DTC2)	GINITRFQTLLALHR
HLA-B*40:01	13	7	15	9	TRFQTLLAL	2.3	SARS-CoV2	Spike_glycoprotein (P0DTC2)	PIGINITRFQTLLAL
HLA-B*40:01	2	5	13	9	TRFQTLLAL	2.3	SARS-CoV2	Spike_glycoprotein (P0DTC2)	GINITRFQTLLALHR
HLA-B*57:01	5	6	15	10	ATVPANSTV	5.1	SARS-CoV2	Replicase_polyprotein (P0DTC1)	LQAGNATEVPANSTV
HLA-A*30:01	13	7	15	9	TRFQTLLAL	6.4	SARS-CoV2	Spike_glycoprotein (P0DTC2)	PIGINITRFQTLLAL
HLA-A*30:01	2	5	13	9	TRFQTLLAL	6.4	SARS-CoV2	Spike_glycoprotein (P0DTC2)	GINITRFQTLLALHR
HLA-A*30:01	6	6	14	9	QTHAQADYL	6.5	HRSV A (strain A2)	RNA-directed RNA polymerase L (P28887)	RLMEGQTHAQADYLL
HLA-B*58:01	13	6	15	10	ITFQTLLAL	3.4	SARS-CoV2	Spike_glycoprotein (P0DTC2)	PIGINITRFQTLLAL
HLA-B*58:01	2	4	13	10	ITFQTLLAL	3.4	SARS-CoV2	Spike_glycoprotein (P0DTC2)	GINITRFQTLLALHR
HLA-B*15:01	6	5	14	10	GQHAQADYL	4.3	HRSV A (strain A2)	RNA-directed RNA polymerase L (P28887)	RLMEGQTHAQADYLL
HLA-B*08:01	6	1	9	9	RLMEGQTHA	4.7	HRSV A (strain A2)	RNA-directed RNA polymerase L (P28887)	RLMEGQTHAQADYLL
HLA-B*08:01	12	1	10	10	RLFARTRSW	4.7	SARS-CoV2	Membrane protein (P0DTC5)	RLFARTRSMWSFNPE
HLA-A*01:01	5	6	14	9	ATEVPANST	3	SARS-CoV2	Replicase_polyprotein (P0DTC1)	LQAGNATEVPANSTV
HLA-A*01:01	1	7	15	9	ATEVPANST	3	SARS-CoV2	Replicase_polyprotein (P0DTC1)	RLQAGNATEVPANST
HLA-A*26:01	6	4	13	10	EQTHAQADY	2.5	HRSV A (strain A2)	RNA-directed RNA polymerase L (P28887)	RLMEGQTHAQADYLL
HLA-A*32:01	13	6	15	10	ITFQTLLAL	2.7	SARS-CoV2	Spike_glycoprotein (P0DTC2)	PIGINITRFQTLLAL
HLA-A*32:01	2	4	13	10	ITFQTLLAL	2.7	SARS-CoV2	Spike_glycoprotein (P0DTC2)	GINITRFQTLLALHR
HLA-A*02:03	6	2	11	10	LMGQTHAQA	4.6	HRSV A (strain A2)	RNA-directed RNA polymerase L (P28887)	RLMEGQTHAQADYLL
HLA-A*30:01	5	3	11	9	AGNATEVPA	6.7	SARS-CoV2	Replicase_polyprotein (P0DTC1)	LQAGNATEVPANSTV
HLA-A*30:01	1	4	12	9	AGNATEVPA	6.7	SARS-CoV2	Replicase_polyprotein (P0DTC1)	RLQAGNATEVPANST
HLA-A*30:02	13	7	15	9	TRFQTLLAL	4.9	SARS-CoV2	Spike_glycoprotein (P0DTC2)	PIGINITRFQTLLAL
HLA-A*30:02	2	5	13	9	TRFQTLLAL	4.9	SARS-CoV2	Spike_glycoprotein (P0DTC2)	GINITRFQTLLALHR
HLA-B*58:01	12	1	9	9	RLFARTRSM	3.5	SARS-CoV2	Membrane protein (P0DTC5)	RLFARTRSMWSFNPE
HLA-A*33:01	2	5	14	10	TFQTLLALH	4.3	SARS-CoV2	Spike_glycoprotein (P0DTC2)	GINITRFQTLLALHR
HLA-B*58:01	6	6	14	9	QTHAQADYL	3.5	HRSV A (strain A2)	RNA-directed RNA polymerase L (P28887)	RLMEGQTHAQADYLL
HLA-B*57:01	13	6	14	9	ITRFQTLLA	5.3	SARS-CoV2	Spike_glycoprotein (P0DTC2)	PIGINITRFQTLLAL
HLA-B*57:01	3	7	15	9	ITRFQTLLA	5.3	SARS-CoV2	Spike_glycoprotein (P0DTC2)	LPIGINITRFQTLLA
HLA-B*57:01	2	4	12	9	ITRFQTLLA	5.3	SARS-CoV2	Spike_glycoprotein (P0DTC2)	GINITRFQTLLALHR
HLA-A*26:01	12	3	12	10	FARTSMWSF	2.6	SARS-CoV2	Membrane protein (P0DTC5)	RLFARTRSMWSFNPE
HLA-A*31:01	12	1	10	10	RLFARTRSW	5.5	SARS-CoV2	Membrane protein (P0DTC5)	RLFARTRSMWSFNPE
HLA-B*35:01	12	1	9	9	RLFARTRSM	3.1	SARS-CoV2	Membrane protein (P0DTC5)	RLFARTRSMWSFNPE
HLA-A*68:02	3	1	9	9	LPIGINITR	4.3	SARS-CoV2	Spike_glycoprotein (P0DTC2)	LPIGINITRFQTLLA
HLA-A*68:02	5	5	14	10	NATEVPANT	4.3	SARS-CoV2	Replicase_polyprotein (P0DTC1)	LQAGNATEVPANSTV
HLA-A*68:02	1	6	15	10	NATEVPANT	4.3	SARS-CoV2	Replicase_polyprotein (P0DTC1)	RLQAGNATEVPANST
HLA-B*58:01	12	4	12	9	ARTRSMWSF	3.6	SARS-CoV2	Membrane protein (P0DTC5)	RLFARTRSMWSFNPE
HLA-B*58:01	3	1	10	10	LPIGIITRF	3.6	SARS-CoV2	Spike_glycoprotein (P0DTC2)	LPIGINITRFQTLLA
HLA-A*68:02	13	6	15	10	ITFQTLLAL	4.3	SARS-CoV2	Spike_glycoprotein (P0DTC2)	PIGINITRFQTLLAL
HLA-A*68:02	2	4	13	10	ITFQTLLAL	4.3	SARS-CoV2	Spike_glycoprotein (P0DTC2)	GINITRFQTLLALHR
HLA-A*02:06	6	6	14	9	QTHAQADYL	5.8	HRSV A (strain A2)	RNA-directed RNA polymerase L (P28887)	RLMEGQTHAQADYLL
HLA-A*01:01	6	6	14	9	QTHAQADYL	3.2	HRSV A (strain A2)	RNA-directed RNA polymerase L (P28887)	RLMEGQTHAQADYLL
HLA-A*11:01	9	1	9	9	CIVRKLDER	3.7	HRSV A (strain A2)	Non-structural protein 2 (P04543)	CIVRKLDERQATFTF
HLA-B*51:01	13	5	13	9	NITRFQTLL	5.1	SARS-CoV2	Spike_glycoprotein (P0DTC2)	PIGINITRFQTLLAL
HLA-B*51:01	3	6	14	9	NITRFQTLL	5.1	SARS-CoV2	Spike_glycoprotein (P0DTC2)	LPIGINITRFQTLLA
HLA-B*51:01	2	3	11	9	NITRFQTLL	5.1	SARS-CoV2	Spike_glycoprotein (P0DTC2)	GINITRFQTLLALHR
HLA-A*02:06	13	3	12	10	GIITRFQTL	5.9	SARS-CoV2	Spike_glycoprotein (P0DTC2)	PIGINITRFQTLLAL
HLA-A*02:06	3	4	13	10	GIITRFQTL	5.9	SARS-CoV2	Spike_glycoprotein (P0DTC2)	LPIGINITRFQTLLA
HLA-A*02:06	2	1	10	10	GIITRFQTL	5.9	SARS-CoV2	Spike_glycoprotein (P0DTC2)	GINITRFQTLLALHR
HLA-A*24:02	12	1	9	9	RLFARTRSM	2.6	SARS-CoV2	Membrane protein (P0DTC5)	RLFARTRSMWSFNPE
HLA-A*30:01	5	6	15	10	ATVPANSTV	7.3	SARS-CoV2	Replicase_polyprotein (P0DTC1)	LQAGNATEVPANSTV
HLA-B*44:03	9	5	13	9	KLDERQATF	2.5	HRSV A (strain A2)	Non-structural protein 2 (P04543)	CIVRKLDERQATFTF
HLA-A*03:01	2	6	14	9	RFQTLLALH	4.2	SARS-CoV2	Spike_glycoprotein (P0DTC2)	GINITRFQTLLALHR
HLA-B*58:01	5	6	15	10	ATVPANSTV	3.7	SARS-CoV2	Replicase_polyprotein (P0DTC1)	LQAGNATEVPANSTV
HLA-A*23:01	13	7	15	9	TRFQTLLAL	2.6	SARS-CoV2	Spike_glycoprotein (P0DTC2)	PIGINITRFQTLLAL
HLA-A*23:01	2	5	13	9	TRFQTLLAL	2.6	SARS-CoV2	Spike_glycoprotein (P0DTC2)	GINITRFQTLLALHR
HLA-B*08:01	3	1	10	10	LPIGINITF	5.2	SARS-CoV2	Spike_glycoprotein (P0DTC2)	LPIGINITRFQTLLA
HLA-B*08:01	12	3	11	9	FARTRSMWS	5.2	SARS-CoV2	Membrane protein (P0DTC5)	RLFARTRSMWSFNPE
HLA-A*30:01	13	3	11	9	GINITRFQT	7.4	SARS-CoV2	Spike_glycoprotein (P0DTC2)	PIGINITRFQTLLAL
HLA-A*30:01	3	4	12	9	GINITRFQT	7.4	SARS-CoV2	Spike_glycoprotein (P0DTC2)	LPIGINITRFQTLLA
HLA-A*30:01	2	1	9	9	GINITRFQT	7.4	SARS-CoV2	Spike_glycoprotein (P0DTC2)	GINITRFQTLLALHR
HLA-A*02:03	9	4	13	10	RLDERQATF	5.1	HRSV A (strain A2)	Non-structural protein 2 (P04543)	CIVRKLDERQATFTF
HLA-A*24:02	13	1	9	9	PIGINITRF	2.7	SARS-CoV2	Spike_glycoprotein (P0DTC2)	PIGINITRFQTLLAL
HLA-A*24:02	3	2	10	9	PIGINITRF	2.7	SARS-CoV2	Spike_glycoprotein (P0DTC2)	LPIGINITRFQTLLA
HLA-B*51:01	4	7	15	9	TLKEILVTY	5.3	SARS-CoV2	Replicase_polyprotein (P0DTC1)	DEGNCDTLKEILVTY
HLA-B*07:02	13	3	12	10	GINITRQTL	3.5	SARS-CoV2	Spike_glycoprotein (P0DTC2)	PIGINITRFQTLLAL
HLA-B*07:02	3	4	13	10	GINITRQTL	3.5	SARS-CoV2	Spike_glycoprotein (P0DTC2)	LPIGINITRFQTLLA
HLA-B*07:02	2	1	10	10	GINITRQTL	3.5	SARS-CoV2	Spike_glycoprotein (P0DTC2)	GINITRFQTLLALHR
HLA-A*32:01	9	7	15	9	DERQATFTF	3.1	HRSV A (strain A2)	Non-structural protein 2 (P04543)	CIVRKLDERQATFTF
HLA-A*30:02	5	1	9	9	LQAGNATEV	5.6	SARS-CoV2	Replicase_polyprotein (P0DTC1)	LQAGNATEVPANSTV
HLA-A*30:02	1	2	10	9	LQAGNATEV	5.6	SARS-CoV2	Replicase_polyprotein (P0DTC1)	RLQAGNATEVPANST
HLA-A*02:03	9	5	14	10	KLDERQATT	5.2	HRSV A (strain A2)	Non-structural protein 2 (P04543)	CIVRKLDERQATFTF
HLA-B*51:01	5	1	9	9	LQAGNATEV	5.5	SARS-CoV2	Replicase_polyprotein (P0DTC1)	LQAGNATEVPANSTV
HLA-B*51:01	1	2	10	9	LQAGNATEV	5.5	SARS-CoV2	Replicase_polyprotein (P0DTC1)	RLQAGNATEVPANST
HLA-A*30:02	12	2	10	9	LFARTRSMW	5.7	SARS-CoV2	Membrane protein (P0DTC5)	RLFARTRSMWSFNPE
HLA-A*30:02	12	5	13	9	RTRSMWSFN	5.7	SARS-CoV2	Membrane protein (P0DTC5)	RLFARTRSMWSFNPE
HLA-B*40:01	9	4	13	10	RKDERQATF	2.7	HRSV A (strain A2)	Non-structural protein 2 (P04543)	CIVRKLDERQATFTF
HLA-B*51:01	13	7	15	9	TRFQTLLAL	5.5	SARS-CoV2	Spike_glycoprotein (P0DTC2)	PIGINITRFQTLLAL
HLA-B*51:01	2	5	13	9	TRFQTLLAL	5.5	SARS-CoV2	Spike_glycoprotein (P0DTC2)	GINITRFQTLLALHR
HLA-A*23:01	13	1	9	9	PIGINITRF	2.7	SARS-CoV2	Spike_glycoprotein (P0DTC2)	PIGINITRFQTLLAL
HLA-A*23:01	3	2	10	9	PIGINITRF	2.7	SARS-CoV2	Spike_glycoprotein (P0DTC2)	LPIGINITRFQTLLA
HLA-A*32:01	4	6	15	10	DTLEILVTY	3.3	SARS-CoV2	Replicase_polyprotein (P0DTC1)	DEGNCDTLKEILVTY
HLA-B*07:02	9	7	15	9	DERQATFTF	3.7	HRSV A (strain A2)	Non-structural protein 2 (P04543)	CIVRKLDERQATFTF
HLA-A*02:06	6	1	10	10	RLMEGQTHA	6.5	HRSV A (strain A2)	RNA-directed RNA polymerase L (P28887)	RLMEGQTHAQADYLL
HLA-A*26:01	3	1	9	9	LPIGINITR	3	SARS-CoV2	Spike_glycoprotein (P0DTC2)	LPIGINITRFQTLLA
HLA-A*68:02	5	1	9	9	LQAGNATEV	4.9	SARS-CoV2	Replicase_polyprotein (P0DTC1)	LQAGNATEVPANSTV
HLA-A*68:02	1	2	10	9	LQAGNATEV	4.9	SARS-CoV2	Replicase_polyprotein (P0DTC1)	RLQAGNATEVPANST
HLA-B*57:01	9	7	15	9	DERQATFTF	6.1	HRSV A (strain A2)	Non-structural protein 2 (P04543)	CIVRKLDERQATFTF
HLA-A*31:01	2	5	14	10	TFQTLLALH	6.3	SARS-CoV2	Spike_glycoprotein (P0DTC2)	GINITRFQTLLALHR
HLA-A*23:01	9	7	15	9	DERQATFTF	2.9	HRSV A (strain A2)	Non-structural protein 2 (P04543)	CIVRKLDERQATFTF
HLA-A*03:01	2	6	15	10	RQTLLALHR	4.7	SARS-CoV2	Spike_glycoprotein (P0DTC2)	GINITRFQTLLALHR
HLA-A*30:02	1	1	10	10	RQAGNATEV	6.2	SARS-CoV2	Replicase_polyprotein (P0DTC1)	RLQAGNATEVPANST
HLA-B*57:01	9	6	15	10	LDRQATFTF	6.3	HRSV A (strain A2)	Non-structural protein 2 (P04543)	CIVRKLDERQATFTF
HLA-A*02:03	13	4	12	9	INITRFQTL	5.7	SARS-CoV2	Spike_glycoprotein (P0DTC2)	PIGINITRFQTLLAL
HLA-A*02:03	3	5	13	9	INITRFQTL	5.7	SARS-CoV2	Spike_glycoprotein (P0DTC2)	LPIGINITRFQTLLA
HLA-A*02:03	2	2	10	9	INITRFQTL	5.7	SARS-CoV2	Spike_glycoprotein (P0DTC2)	GINITRFQTLLALHR
HLA-A*26:01	13	7	15	9	TRFQTLLAL	3.2	SARS-CoV2	Spike_glycoprotein (P0DTC2)	PIGINITRFQTLLAL
HLA-A*26:01	2	5	13	9	TRFQTLLAL	3.2	SARS-CoV2	Spike_glycoprotein (P0DTC2)	GINITRFQTLLALHR
HLA-A*32:01	13	5	13	9	NITRFQTLL	3.6	SARS-CoV2	Spike_glycoprotein (P0DTC2)	PIGINITRFQTLLAL
HLA-A*32:01	3	6	14	9	NITRFQTLL	3.6	SARS-CoV2	Spike_glycoprotein (P0DTC2)	LPIGINITRFQTLLA
HLA-A*32:01	2	3	11	9	NITRFQTLL	3.6	SARS-CoV2	Spike_glycoprotein (P0DTC2)	GINITRFQTLLALHR
HLA-B*40:01	6	7	15	9	THAQADYLL	2.9	HRSV A (strain A2)	RNA-directed RNA polymerase L (P28887)	RLMEGQTHAQADYLL
HLA-A*02:01	5	6	15	10	ATVPANSTV	5.1	SARS-CoV2	Replicase_polyprotein (P0DTC1)	LQAGNATEVPANSTV
HLA-B*07:02	13	7	15	9	TRFQTLLAL	4	SARS-CoV2	Spike_glycoprotein (P0DTC2)	PIGINITRFQTLLAL
HLA-B*07:02	2	5	13	9	TRFQTLLAL	4	SARS-CoV2	Spike_glycoprotein (P0DTC2)	GINITRFQTLLALHR
HLA-B*58:01	13	4	12	9	INITRFQTL	4.4	SARS-CoV2	Spike_glycoprotein (P0DTC2)	PIGINITRFQTLLAL
HLA-B*58:01	3	5	13	9	INITRFQTL	4.4	SARS-CoV2	Spike_glycoprotein (P0DTC2)	LPIGINITRFQTLLA
HLA-B*58:01	2	2	10	9	INITRFQTL	4.4	SARS-CoV2	Spike_glycoprotein (P0DTC2)	GINITRFQTLLALHR
HLA-A*30:02	6	6	14	9	QTHAQADYL	6.5	HRSV A (strain A2)	RNA-directed RNA polymerase L (P28887)	RLMEGQTHAQADYLL
HLA-A*68:02	6	1	9	9	RLMEGQTHA	5.3	HRSV A (strain A2)	RNA-directed RNA polymerase L (P28887)	RLMEGQTHAQADYLL
HLA-A*11:01	2	7	15	9	FQTLLALHR	4.3	SARS-CoV2	Spike_glycoprotein (P0DTC2)	GINITRFQTLLALHR
HLA-A*30:01	1	1	9	9	RLQAGNATE	8.8	SARS-CoV2	Replicase_polyprotein (P0DTC1)	RLQAGNATEVPANST
HLA-B*40:01	12	1	9	9	RLFARTRSM	3	SARS-CoV2	Membrane protein (P0DTC5)	RLFARTRSMWSFNPE
HLA-A*24:02	9	7	15	9	DERQATFTF	3.1	HRSV A (strain A2)	Non-structural protein 2 (P04543)	CIVRKLDERQATFTF
HLA-B*51:01	4	6	15	10	DTLEILVTY	6.4	SARS-CoV2	Replicase_polyprotein (P0DTC1)	DEGNCDTLKEILVTY
HLA-B*53:01	6	7	15	9	THAQADYLL	3.5	HRSV A (strain A2)	RNA-directed RNA polymerase L (P28887)	RLMEGQTHAQADYLL
HLA-B*15:01	3	1	10	10	LPIGNITRF	5.6	SARS-CoV2	Spike_glycoprotein (P0DTC2)	LPIGINITRFQTLLA
HLA-A*33:01	12	1	9	9	RLFARTRSM	5.4	SARS-CoV2	Membrane protein (P0DTC5)	RLFARTRSMWSFNPE
HLA-A*30:02	12	7	15	9	RSMWSFNPE	6.9	SARS-CoV2	Membrane protein (P0DTC5)	RLFARTRSMWSFNPE
HLA-B*51:01	9	5	13	9	KLDERQATF	6.6	HRSV A (strain A2)	Non-structural protein 2 (P04543)	CIVRKLDERQATFTF
HLA-B*08:01	12	4	12	9	ARTRSMWSF	6.6	SARS-CoV2	Membrane protein (P0DTC5)	RLFARTRSMWSFNPE
HLA-B*44:02	12	1	10	10	RLFARTRSW	2.9	SARS-CoV2	Membrane protein (P0DTC5)	RLFARTRSMWSFNPE
HLA-A*01:01	9	7	15	9	DERQATFTF	4.1	HRSV A (strain A2)	Non-structural protein 2 (P04543)	CIVRKLDERQATFTF
HLA-B*51:01	12	3	12	10	FARTRSMSF	6.6	SARS-CoV2	Membrane protein (P0DTC5)	RLFARTRSMWSFNPE
HLA-A*23:01	3	1	10	10	LPIGIITRF	3.2	SARS-CoV2	Spike_glycoprotein (P0DTC2)	LPIGINITRFQTLLA
HLA-B*07:02	6	1	9	9	RLMEGQTHA	4.2	HRSV A (strain A2)	RNA-directed RNA polymerase L (P28887)	RLMEGQTHAQADYLL
HLA-B*07:02	5	7	15	9	TEVPANSTV	4.2	SARS-CoV2	Replicase_polyprotein (P0DTC1)	LQAGNATEVPANSTV
HLA-B*51:01	12	1	9	9	RLFARTRSM	6.7	SARS-CoV2	Membrane protein (P0DTC5)	RLFARTRSMWSFNPE
HLA-A*30:01	3	1	9	9	LPIGINITR	9.4	SARS-CoV2	Spike_glycoprotein (P0DTC2)	LPIGINITRFQTLLA
HLA-A*30:01	12	3	11	9	FARTRSMWS	9.4	SARS-CoV2	Membrane protein (P0DTC5)	RLFARTRSMWSFNPE
HLA-B*15:01	13	6	15	10	ITFQTLLAL	5.8	SARS-CoV2	Spike_glycoprotein (P0DTC2)	PIGINITRFQTLLAL
HLA-B*15:01	2	4	13	10	ITFQTLLAL	5.8	SARS-CoV2	Spike_glycoprotein (P0DTC2)	GINITRFQTLLALHR
HLA-A*68:02	13	5	14	10	NTRFQTLLA	5.7	SARS-CoV2	Spike_glycoprotein (P0DTC2)	PIGINITRFQTLLAL
HLA-A*68:02	3	6	15	10	NTRFQTLLA	5.7	SARS-CoV2	Spike_glycoprotein (P0DTC2)	LPIGINITRFQTLLA
HLA-A*68:02	2	3	12	10	NTRFQTLLA	5.7	SARS-CoV2	Spike_glycoprotein (P0DTC2)	GINITRFQTLLALHR
HLA-B*44:02	9	4	13	10	RKLDERQTF	3	HRSV A (strain A2)	Non-structural protein 2 (P04543)	CIVRKLDERQATFTF
HLA-A*02:01	6	2	11	10	LMEGQTHQA	5.6	HRSV A (strain A2)	RNA-directed RNA polymerase L (P28887)	RLMEGQTHAQADYLL
HLA-A*31:01	12	7	15	9	RSMWSFNPE	7	SARS-CoV2	Membrane protein (P0DTC5)	RLFARTRSMWSFNPE
HLA-B*44:03	9	4	13	10	RKLDERQTF	3.2	HRSV A (strain A2)	Non-structural protein 2 (P04543)	CIVRKLDERQATFTF
HLA-B*08:01	4	6	15	10	DLKEILVTY	6.9	SARS-CoV2	Replicase_polyprotein (P0DTC1)	DEGNCDTLKEILVTY
HLA-A*30:01	6	1	10	10	RLMEGTHAQ	9.8	HRSV A (strain A2)	RNA-directed RNA polymerase L (P28887)	RLMEGQTHAQADYLL
HLA-B*44:02	12	4	12	9	ARTRSMWSF	3	SARS-CoV2	Membrane protein (P0DTC5)	RLFARTRSMWSFNPE
HLA-B*44:03	6	5	13	9	GQTHAQADY	3.2	HRSV A (strain A2)	RNA-directed RNA polymerase L (P28887)	RLMEGQTHAQADYLL
HLA-A*30:02	9	7	15	9	DERQATFTF	7.5	HRSV A (strain A2)	Non-structural protein 2 (P04543)	CIVRKLDERQATFTF
HLA-B*51:01	4	4	12	9	NCDTLKEIL	7	SARS-CoV2	Replicase_polyprotein (P0DTC1)	DEGNCDTLKEILVTY
HLA-A*26:01	12	4	12	9	ARTRSMWSF	3.8	SARS-CoV2	Membrane protein (P0DTC5)	RLFARTRSMWSFNPE
HLA-A*11:01	2	6	15	10	RQTLLALHR	4.6	SARS-CoV2	Spike_glycoprotein (P0DTC2)	GINITRFQTLLALHR
HLA-A*26:01	5	7	15	9	TEVPANSTV	3.8	SARS-CoV2	Replicase_polyprotein (P0DTC1)	LQAGNATEVPANSTV
HLA-A*68:02	13	7	15	9	TRFQTLLAL	5.9	SARS-CoV2	Spike_glycoprotein (P0DTC2)	PIGINITRFQTLLAL
HLA-A*68:02	2	5	13	9	TRFQTLLAL	5.9	SARS-CoV2	Spike_glycoprotein (P0DTC2)	GINITRFQTLLALHR
HLA-B*53:01	12	1	10	10	RLFATRSMW	3.8	SARS-CoV2	Membrane protein (P0DTC5)	RLFARTRSMWSFNPE
HLA-A*26:01	13	5	13	9	NITRFQTLL	3.8	SARS-CoV2	Spike_glycoprotein (P0DTC2)	PIGINITRFQTLLAL
HLA-A*26:01	3	6	14	9	NITRFQTLL	3.8	SARS-CoV2	Spike_glycoprotein (P0DTC2)	LPIGINITRFQTLLA
HLA-A*26:01	2	3	11	9	NITRFQTLL	3.8	SARS-CoV2	Spike_glycoprotein (P0DTC2)	GINITRFQTLLALHR
HLA-A*32:01	6	6	14	9	QTHAQADYL	4.1	HRSV A (strain A2)	RNA-directed RNA polymerase L (P28887)	RLMEGQTHAQADYLL
HLA-B*15:01	12	4	12	9	ARTRSMWSF	6.1	SARS-CoV2	Membrane protein (P0DTC5)	RLFARTRSMWSFNPE
HLA-A*30:02	13	4	12	9	INITRFQTL	7.7	SARS-CoV2	Spike_glycoprotein (P0DTC2)	PIGINITRFQTLLAL
HLA-A*30:02	3	5	13	9	INITRFQTL	7.7	SARS-CoV2	Spike_glycoprotein (P0DTC2)	LPIGINITRFQTLLA
HLA-A*30:02	2	2	10	9	INITRFQTL	7.7	SARS-CoV2	Spike_glycoprotein (P0DTC2)	GINITRFQTLLALHR
HLA-A*02:06	6	6	15	10	QTAQADYLL	8.2	HRSV A (strain A2)	RNA-directed RNA polymerase L (P28887)	RLMEGQTHAQADYLL
HLA-B*07:02	13	4	12	9	INITRFQTL	4.6	SARS-CoV2	Spike_glycoprotein (P0DTC2)	PIGINITRFQTLLAL
HLA-B*07:02	3	5	13	9	INITRFQTL	4.6	SARS-CoV2	Spike_glycoprotein (P0DTC2)	LPIGINITRFQTLLA
HLA-B*07:02	2	2	10	9	INITRFQTL	4.6	SARS-CoV2	Spike_glycoprotein (P0DTC2)	GINITRFQTLLALHR
HLA-A*30:01	9	2	10	9	IVRKLDERQ	11	HRSV A (strain A2)	Non-structural protein 2 (P04543)	CIVRKLDERQATFTF
HLA-B*51:01	6	7	15	9	THAQADYLL	7.3	HRSV A (strain A2)	RNA-directed RNA polymerase L (P28887)	RLMEGQTHAQADYLL
HLA-A*26:01	13	4	12	9	INITRFQTL	4	SARS-CoV2	Spike_glycoprotein (P0DTC2)	PIGINITRFQTLLAL
HLA-A*26:01	3	5	13	9	INITRFQTL	4	SARS-CoV2	Spike_glycoprotein (P0DTC2)	LPIGINITRFQTLLA
HLA-A*26:01	2	2	10	9	INITRFQTL	4	SARS-CoV2	Spike_glycoprotein (P0DTC2)	GINITRFQTLLALHR
HLA-A*30:02	5	3	11	9	AGNATEVPA	8	SARS-CoV2	Replicase_polyprotein (P0DTC1)	LQAGNATEVPANSTV
HLA-A*30:02	1	4	12	9	AGNATEVPA	8	SARS-CoV2	Replicase_polyprotein (P0DTC1)	RLQAGNATEVPANST
HLA-A*26:01	6	5	13	9	GQTHAQADY	4	HRSV A (strain A2)	RNA-directed RNA polymerase L (P28887)	RLMEGQTHAQADYLL
HLA-A*02:03	13	6	15	10	ITFQTLLAL	6.9	SARS-CoV2	Spike_glycoprotein (P0DTC2)	PIGINITRFQTLLAL
HLA-A*02:03	2	4	13	10	ITFQTLLAL	6.9	SARS-CoV2	Spike_glycoprotein (P0DTC2)	GINITRFQTLLALHR
HLA-A*30:01	1	1	10	10	RLQAGNATV	11	SARS-CoV2	Replicase_polyprotein (P0DTC1)	RLQAGNATEVPANST
HLA-A*68:01	2	6	15	10	RFQTLLLHR	8	SARS-CoV2	Spike_glycoprotein (P0DTC2)	GINITRFQTLLALHR
HLA-A*03:01	12	1	10	10	RLFARTSMW	5.6	SARS-CoV2	Membrane protein (P0DTC5)	RLFARTRSMWSFNPE
HLA-A*23:01	12	3	12	10	FRTRSMWSF	3.6	SARS-CoV2	Membrane protein (P0DTC5)	RLFARTRSMWSFNPE
HLA-A*02:01	13	4	12	9	INITRFQTL	6.1	SARS-CoV2	Spike_glycoprotein (P0DTC2)	PIGINITRFQTLLAL
HLA-A*02:01	3	5	13	9	INITRFQTL	6.1	SARS-CoV2	Spike_glycoprotein (P0DTC2)	LPIGINITRFQTLLA
HLA-A*02:01	2	2	10	9	INITRFQTL	6.1	SARS-CoV2	Spike_glycoprotein (P0DTC2)	GINITRFQTLLALHR
HLA-A*30:02	13	6	15	10	ITRQTLLAL	8.3	SARS-CoV2	Spike_glycoprotein (P0DTC2)	PIGINITRFQTLLAL
HLA-A*30:02	2	4	13	10	ITRQTLLAL	8.3	SARS-CoV2	Spike_glycoprotein (P0DTC2)	GINITRFQTLLALHR
HLA-A*33:01	13	7	15	9	TRFQTLLAL	6.1	SARS-CoV2	Spike_glycoprotein (P0DTC2)	PIGINITRFQTLLAL
HLA-A*33:01	2	5	13	9	TRFQTLLAL	6.1	SARS-CoV2	Spike_glycoprotein (P0DTC2)	GINITRFQTLLALHR
HLA-B*51:01	4	2	11	10	EGNDTLKEI	7.7	SARS-CoV2	Replicase_polyprotein (P0DTC1)	DEGNCDTLKEILVTY
HLA-B*57:01	12	5	13	9	RTRSMWSFN	8	SARS-CoV2	Membrane protein (P0DTC5)	RLFARTRSMWSFNPE
HLA-A*01:01	6	6	15	10	QTAQADYLL	4.9	HRSV A (strain A2)	RNA-directed RNA polymerase L (P28887)	RLMEGQTHAQADYLL
HLA-B*40:01	13	4	12	9	INITRFQTL	3.4	SARS-CoV2	Spike_glycoprotein (P0DTC2)	PIGINITRFQTLLAL
HLA-B*40:01	3	5	13	9	INITRFQTL	3.4	SARS-CoV2	Spike_glycoprotein (P0DTC2)	LPIGINITRFQTLLA
HLA-B*40:01	2	2	10	9	INITRFQTL	3.4	SARS-CoV2	Spike_glycoprotein (P0DTC2)	GINITRFQTLLALHR
HLA-A*02:03	13	6	14	9	ITRFQTLLA	7.2	SARS-CoV2	Spike_glycoprotein (P0DTC2)	PIGINITRFQTLLAL
HLA-A*02:03	3	7	15	9	ITRFQTLLA	7.2	SARS-CoV2	Spike_glycoprotein (P0DTC2)	LPIGINITRFQTLLA
HLA-A*02:03	2	4	12	9	ITRFQTLLA	7.2	SARS-CoV2	Spike_glycoprotein (P0DTC2)	GINITRFQTLLALHR
HLA-B*15:01	13	7	15	9	TRFQTLLAL	6.6	SARS-CoV2	Spike_glycoprotein (P0DTC2)	PIGINITRFQTLLAL
HLA-B*15:01	2	5	13	9	TRFQTLLAL	6.6	SARS-CoV2	Spike_glycoprotein (P0DTC2)	GINITRFQTLLALHR
HLA-A*30:01	13	3	12	10	GINTRFQTL	12	SARS-CoV2	Spike_glycoprotein (P0DTC2)	PIGINITRFQTLLAL
HLA-A*30:01	3	4	13	10	GINTRFQTL	12	SARS-CoV2	Spike_glycoprotein (P0DTC2)	LPIGINITRFQTLLA
HLA-A*30:01	2	1	10	10	GINTRFQTL	12	SARS-CoV2	Spike_glycoprotein (P0DTC2)	GINITRFQTLLALHR
HLA-B*15:01	5	7	15	9	TEVPANSTV	6.6	SARS-CoV2	Replicase_polyprotein (P0DTC1)	LQAGNATEVPANSTV
HLA-B*08:01	13	6	15	10	ITRFQTLAL	8	SARS-CoV2	Spike_glycoprotein (P0DTC2)	PIGINITRFQTLLAL
HLA-B*08:01	2	4	13	10	ITRFQTLAL	8	SARS-CoV2	Spike_glycoprotein (P0DTC2)	GINITRFQTLLALHR
HLA-A*68:01	6	6	14	9	QTHAQADYL	8.3	HRSV A (strain A2)	RNA-directed RNA polymerase L (P28887)	RLMEGQTHAQADYLL
HLA-B*44:02	6	5	13	9	GQTHAQADY	3.4	HRSV A (strain A2)	RNA-directed RNA polymerase L (P28887)	RLMEGQTHAQADYLL
HLA-A*30:02	12	3	12	10	FARTSMWSF	8.7	SARS-CoV2	Membrane protein (P0DTC5)	RLFARTRSMWSFNPE
HLA-A*30:01	13	2	10	9	IGINITRFQ	12	SARS-CoV2	Spike_glycoprotein (P0DTC2)	PIGINITRFQTLLAL
HLA-A*30:01	3	3	11	9	IGINITRFQ	12	SARS-CoV2	Spike_glycoprotein (P0DTC2)	LPIGINITRFQTLLA
HLA-B*51:01	5	5	13	9	NATEVPANS	8	SARS-CoV2	Replicase_polyprotein (P0DTC1)	LQAGNATEVPANSTV
HLA-B*51:01	1	6	14	9	NATEVPANS	8	SARS-CoV2	Replicase_polyprotein (P0DTC1)	RLQAGNATEVPANST
HLA-A*33:01	13	4	12	9	INITRFQTL	6.3	SARS-CoV2	Spike_glycoprotein (P0DTC2)	PIGINITRFQTLLAL
HLA-A*33:01	3	5	13	9	INITRFQTL	6.3	SARS-CoV2	Spike_glycoprotein (P0DTC2)	LPIGINITRFQTLLA
HLA-A*33:01	2	2	10	9	INITRFQTL	6.3	SARS-CoV2	Spike_glycoprotein (P0DTC2)	GINITRFQTLLALHR
HLA-A*01:01	9	6	15	10	LDEQATFTF	5.1	HRSV A (strain A2)	Non-structural protein 2 (P04543)	CIVRKLDERQATFTF
HLA-A*03:01	4	6	15	10	TLKEILVTY	5.8	SARS-CoV2	Replicase_polyprotein (P0DTC1)	DEGNCDTLKEILVTY
HLA-A*01:01	4	4	12	9	NCDTLKEIL	5.2	SARS-CoV2	Replicase_polyprotein (P0DTC1)	DEGNCDTLKEILVTY
HLA-A*11:01	12	1	9	9	RLFARTRSM	5.1	SARS-CoV2	Membrane protein (P0DTC5)	RLFARTRSMWSFNPE
HLA-B*51:01	6	6	14	9	QTHAQADYL	8.1	HRSV A (strain A2)	RNA-directed RNA polymerase L (P28887)	RLMEGQTHAQADYLL
HLA-B*44:03	12	4	12	9	ARTRSMWSF	3.8	SARS-CoV2	Membrane protein (P0DTC5)	RLFARTRSMWSFNPE
HLA-A*68:02	6	7	15	9	THAQADYLL	6.8	HRSV A (strain A2)	RNA-directed RNA polymerase L (P28887)	RLMEGQTHAQADYLL
HLA-A*30:02	5	6	15	10	ATVPANSTV	9	SARS-CoV2	Replicase_polyprotein (P0DTC1)	LQAGNATEVPANSTV
HLA-A*02:06	9	5	14	10	KLDERQATT	9.2	HRSV A (strain A2)	Non-structural protein 2 (P04543)	CIVRKLDERQATFTF
HLA-B*08:01	12	2	10	9	LFARTRSMW	8.3	SARS-CoV2	Membrane protein (P0DTC5)	RLFARTRSMWSFNPE
HLA-A*68:02	12	1	9	9	RLFARTRSM	6.8	SARS-CoV2	Membrane protein (P0DTC5)	RLFARTRSMWSFNPE
HLA-A*30:02	6	1	10	10	RLMEGQTHQ	9	HRSV A (strain A2)	RNA-directed RNA polymerase L (P28887)	RLMEGQTHAQADYLL
HLA-B*35:01	5	7	15	9	TEVPANSTV	4.9	SARS-CoV2	Replicase_polyprotein (P0DTC1)	LQAGNATEVPANSTV
HLA-A*32:01	1	1	10	10	RLQAGNATV	4.8	SARS-CoV2	Replicase_polyprotein (P0DTC1)	RLQAGNATEVPANST
HLA-A*02:01	13	6	15	10	ITFQTLLAL	6.7	SARS-CoV2	Spike_glycoprotein (P0DTC2)	PIGINITRFQTLLAL
HLA-A*02:01	2	4	13	10	ITFQTLLAL	6.7	SARS-CoV2	Spike_glycoprotein (P0DTC2)	GINITRFQTLLALHR
HLA-B*15:01	12	2	10	9	LFARTRSMW	7	SARS-CoV2	Membrane protein (P0DTC5)	RLFARTRSMWSFNPE
HLA-B*51:01	13	6	14	9	ITRFQTLLA	8.5	SARS-CoV2	Spike_glycoprotein (P0DTC2)	PIGINITRFQTLLAL
HLA-B*51:01	3	7	15	9	ITRFQTLLA	8.5	SARS-CoV2	Spike_glycoprotein (P0DTC2)	LPIGINITRFQTLLA
HLA-B*51:01	2	4	12	9	ITRFQTLLA	8.5	SARS-CoV2	Spike_glycoprotein (P0DTC2)	GINITRFQTLLALHR
HLA-A*11:01	3	1	9	9	LPIGINITR	5.3	SARS-CoV2	Spike_glycoprotein (P0DTC2)	LPIGINITRFQTLLA
HLA-A*32:01	12	3	12	10	FRTRSMWSF	4.9	SARS-CoV2	Membrane protein (P0DTC5)	RLFARTRSMWSFNPE
HLA-A*30:01	4	6	15	10	DTKEILVTY	13	SARS-CoV2	Replicase_polyprotein (P0DTC1)	DEGNCDTLKEILVTY
HLA-B*35:01	6	7	15	9	THAQADYLL	5	HRSV A (strain A2)	RNA-directed RNA polymerase L (P28887)	RLMEGQTHAQADYLL
HLA-A*11:01	12	7	15	9	RSMWSFNPE	5.4	SARS-CoV2	Membrane protein (P0DTC5)	RLFARTRSMWSFNPE
HLA-B*35:01	13	7	15	9	TRFQTLLAL	5	SARS-CoV2	Spike_glycoprotein (P0DTC2)	PIGINITRFQTLLAL
HLA-B*35:01	2	5	13	9	TRFQTLLAL	5	SARS-CoV2	Spike_glycoprotein (P0DTC2)	GINITRFQTLLALHR
HLA-A*02:01	13	3	12	10	GIITRFQTL	6.9	SARS-CoV2	Spike_glycoprotein (P0DTC2)	PIGINITRFQTLLAL
HLA-A*02:01	3	4	13	10	GIITRFQTL	6.9	SARS-CoV2	Spike_glycoprotein (P0DTC2)	LPIGINITRFQTLLA
HLA-A*02:01	2	1	10	10	GIITRFQTL	6.9	SARS-CoV2	Spike_glycoprotein (P0DTC2)	GINITRFQTLLALHR
HLA-A*03:01	2	7	15	9	FQTLLALHR	6.1	SARS-CoV2	Spike_glycoprotein (P0DTC2)	GINITRFQTLLALHR
HLA-B*57:01	13	4	13	10	IITRFQTLL	8.9	SARS-CoV2	Spike_glycoprotein (P0DTC2)	PIGINITRFQTLLAL
HLA-B*57:01	3	5	14	10	IITRFQTLL	8.9	SARS-CoV2	Spike_glycoprotein (P0DTC2)	LPIGINITRFQTLLA
HLA-B*57:01	2	2	11	10	IITRFQTLL	8.9	SARS-CoV2	Spike_glycoprotein (P0DTC2)	GINITRFQTLLALHR
HLA-A*30:01	2	7	15	9	FQTLLALHR	13	SARS-CoV2	Spike_glycoprotein (P0DTC2)	GINITRFQTLLALHR
HLA-B*07:02	4	7	15	9	TLKEILVTY	5.4	SARS-CoV2	Replicase_polyprotein (P0DTC1)	DEGNCDTLKEILVTY
HLA-A*30:02	2	7	15	9	FQTLLALHR	9.8	SARS-CoV2	Spike_glycoprotein (P0DTC2)	GINITRFQTLLALHR
HLA-B*57:01	12	5	14	10	RTRSWSFNP	9	SARS-CoV2	Membrane protein (P0DTC5)	RLFARTRSMWSFNPE
HLA-A*03:01	13	6	14	9	ITRFQTLLA	6.2	SARS-CoV2	Spike_glycoprotein (P0DTC2)	PIGINITRFQTLLAL
HLA-A*03:01	3	7	15	9	ITRFQTLLA	6.2	SARS-CoV2	Spike_glycoprotein (P0DTC2)	LPIGINITRFQTLLA
HLA-A*03:01	2	4	12	9	ITRFQTLLA	6.2	SARS-CoV2	Spike_glycoprotein (P0DTC2)	GINITRFQTLLALHR
HLA-B*51:01	5	6	15	10	ATVPANSTV	8.8	SARS-CoV2	Replicase_polyprotein (P0DTC1)	LQAGNATEVPANSTV
HLA-B*57:01	13	5	13	9	NITRFQTLL	9.2	SARS-CoV2	Spike_glycoprotein (P0DTC2)	PIGINITRFQTLLAL
HLA-B*57:01	3	6	14	9	NITRFQTLL	9.2	SARS-CoV2	Spike_glycoprotein (P0DTC2)	LPIGINITRFQTLLA
HLA-B*57:01	2	3	11	9	NITRFQTLL	9.2	SARS-CoV2	Spike_glycoprotein (P0DTC2)	GINITRFQTLLALHR
HLA-A*30:01	12	3	12	10	FARTRSMSF	13	SARS-CoV2	Membrane protein (P0DTC5)	RLFARTRSMWSFNPE
HLA-A*30:02	6	7	15	9	THAQADYLL	11	HRSV A (strain A2)	RNA-directed RNA polymerase L (P28887)	RLMEGQTHAQADYLL
HLA-B*44:03	12	1	10	10	RLFARTRSW	4.1	SARS-CoV2	Membrane protein (P0DTC5)	RLFARTRSMWSFNPE
HLA-A*24:02	3	1	10	10	LPIGINITF	4.3	SARS-CoV2	Spike_glycoprotein (P0DTC2)	LPIGINITRFQTLLA
HLA-A*11:01	4	6	15	10	DTLEILVTY	5.6	SARS-CoV2	Replicase_polyprotein (P0DTC1)	DEGNCDTLKEILVTY
HLA-B*35:01	6	5	13	9	GQTHAQADY	5.3	HRSV A (strain A2)	RNA-directed RNA polymerase L (P28887)	RLMEGQTHAQADYLL
HLA-B*40:01	6	5	14	10	GQHAQADYL	3.9	HRSV A (strain A2)	RNA-directed RNA polymerase L (P28887)	RLMEGQTHAQADYLL
HLA-A*11:01	6	1	9	9	RLMEGQTHA	5.6	HRSV A (strain A2)	RNA-directed RNA polymerase L (P28887)	RLMEGQTHAQADYLL
HLA-A*30:02	1	1	9	9	RLQAGNATE	11	SARS-CoV2	Replicase_polyprotein (P0DTC1)	RLQAGNATEVPANST
HLA-B*44:03	13	7	15	9	TRFQTLLAL	4.2	SARS-CoV2	Spike_glycoprotein (P0DTC2)	PIGINITRFQTLLAL
HLA-B*44:03	2	5	13	9	TRFQTLLAL	4.2	SARS-CoV2	Spike_glycoprotein (P0DTC2)	GINITRFQTLLALHR
HLA-B*15:01	13	1	9	9	PIGINITRF	7.5	SARS-CoV2	Spike_glycoprotein (P0DTC2)	PIGINITRFQTLLAL
HLA-B*15:01	3	2	10	9	PIGINITRF	7.5	SARS-CoV2	Spike_glycoprotein (P0DTC2)	LPIGINITRFQTLLA
HLA-B*08:01	3	1	9	9	LPIGINITR	9.3	SARS-CoV2	Spike_glycoprotein (P0DTC2)	LPIGINITRFQTLLA
HLA-A*01:01	9	5	14	10	KLDEQATFT	5.9	HRSV A (strain A2)	Non-structural protein 2 (P04543)	CIVRKLDERQATFTF
HLA-B*08:01	6	7	15	9	THAQADYLL	9.3	HRSV A (strain A2)	RNA-directed RNA polymerase L (P28887)	RLMEGQTHAQADYLL
HLA-A*33:01	12	2	10	9	LFARTRSMW	7.1	SARS-CoV2	Membrane protein (P0DTC5)	RLFARTRSMWSFNPE
HLA-A*24:02	13	7	15	9	TRFQTLLAL	4.4	SARS-CoV2	Spike_glycoprotein (P0DTC2)	PIGINITRFQTLLAL
HLA-A*24:02	2	5	13	9	TRFQTLLAL	4.4	SARS-CoV2	Spike_glycoprotein (P0DTC2)	GINITRFQTLLALHR
HLA-A*02:03	12	1	10	10	RLFARTRSM	8.4	SARS-CoV2	Membrane protein (P0DTC5)	RLFARTRSMWSFNPE
HLA-A*01:01	13	6	14	9	ITRFQTLLA	6.1	SARS-CoV2	Spike_glycoprotein (P0DTC2)	PIGINITRFQTLLAL
HLA-A*01:01	3	7	15	9	ITRFQTLLA	6.1	SARS-CoV2	Spike_glycoprotein (P0DTC2)	LPIGINITRFQTLLA
HLA-A*01:01	2	4	12	9	ITRFQTLLA	6.1	SARS-CoV2	Spike_glycoprotein (P0DTC2)	GINITRFQTLLALHR
HLA-A*68:02	5	6	14	9	ATEVPANST	7.8	SARS-CoV2	Replicase_polyprotein (P0DTC1)	LQAGNATEVPANSTV
HLA-A*68:02	1	7	15	9	ATEVPANST	7.8	SARS-CoV2	Replicase_polyprotein (P0DTC1)	RLQAGNATEVPANST
HLA-B*53:01	4	4	12	9	NCDTLKEIL	5	SARS-CoV2	Replicase_polyprotein (P0DTC1)	DEGNCDTLKEILVTY
HLA-A*26:01	5	6	15	10	ATVPANSTV	5.3	SARS-CoV2	Replicase_polyprotein (P0DTC1)	LQAGNATEVPANSTV
HLA-B*40:01	4	7	15	9	TLKEILVTY	4	SARS-CoV2	Replicase_polyprotein (P0DTC1)	DEGNCDTLKEILVTY
HLA-A*30:02	13	5	13	9	NITRFQTLL	11	SARS-CoV2	Spike_glycoprotein (P0DTC2)	PIGINITRFQTLLAL
HLA-A*30:02	3	6	14	9	NITRFQTLL	11	SARS-CoV2	Spike_glycoprotein (P0DTC2)	LPIGINITRFQTLLA
HLA-A*30:02	2	3	11	9	NITRFQTLL	11	SARS-CoV2	Spike_glycoprotein (P0DTC2)	GINITRFQTLLALHR
HLA-A*30:02	9	6	15	10	LERQATFTF	11	HRSV A (strain A2)	Non-structural protein 2 (P04543)	CIVRKLDERQATFTF
HLA-A*02:06	1	1	9	9	RLQAGNATE	11	SARS-CoV2	Replicase_polyprotein (P0DTC1)	RLQAGNATEVPANST
HLA-B*44:03	4	6	15	10	DTKEILVTY	4.3	SARS-CoV2	Replicase_polyprotein (P0DTC1)	DEGNCDTLKEILVTY
HLA-A*11:01	9	5	13	9	KLDERQATF	5.9	HRSV A (strain A2)	Non-structural protein 2 (P04543)	CIVRKLDERQATFTF
HLA-A*02:06	2	7	15	9	FQTLLALHR	11	SARS-CoV2	Spike_glycoprotein (P0DTC2)	GINITRFQTLLALHR
HLA-B*15:01	13	3	12	10	GIITRFQTL	7.8	SARS-CoV2	Spike_glycoprotein (P0DTC2)	PIGINITRFQTLLAL
HLA-B*15:01	3	4	13	10	GIITRFQTL	7.8	SARS-CoV2	Spike_glycoprotein (P0DTC2)	LPIGINITRFQTLLA
HLA-B*15:01	2	1	10	10	GIITRFQTL	7.8	SARS-CoV2	Spike_glycoprotein (P0DTC2)	GINITRFQTLLALHR
HLA-A*02:01	13	7	15	9	TRFQTLLAL	7.6	SARS-CoV2	Spike_glycoprotein (P0DTC2)	PIGINITRFQTLLAL
HLA-A*02:01	2	5	13	9	TRFQTLLAL	7.6	SARS-CoV2	Spike_glycoprotein (P0DTC2)	GINITRFQTLLALHR
HLA-A*32:01	5	6	15	10	ATVPANSTV	5.5	SARS-CoV2	Replicase_polyprotein (P0DTC1)	LQAGNATEVPANSTV
HLA-A*30:01	5	1	9	9	LQAGNATEV	14	SARS-CoV2	Replicase_polyprotein (P0DTC1)	LQAGNATEVPANSTV
HLA-A*30:01	1	2	10	9	LQAGNATEV	14	SARS-CoV2	Replicase_polyprotein (P0DTC1)	RLQAGNATEVPANST
HLA-A*30:01	12	4	12	9	ARTRSMWSF	14	SARS-CoV2	Membrane protein (P0DTC5)	RLFARTRSMWSFNPE
HLA-B*08:01	5	7	15	9	TEVPANSTV	10	SARS-CoV2	Replicase_polyprotein (P0DTC1)	LQAGNATEVPANSTV
HLA-A*02:03	13	7	15	9	TRFQTLLAL	8.8	SARS-CoV2	Spike_glycoprotein (P0DTC2)	PIGINITRFQTLLAL
HLA-A*02:03	2	5	13	9	TRFQTLLAL	8.8	SARS-CoV2	Spike_glycoprotein (P0DTC2)	GINITRFQTLLALHR
HLA-A*26:01	4	6	14	9	DTLKEILVT	5.5	SARS-CoV2	Replicase_polyprotein (P0DTC1)	DEGNCDTLKEILVTY
HLA-A*68:01	5	5	13	9	NATEVPANS	9.6	SARS-CoV2	Replicase_polyprotein (P0DTC1)	LQAGNATEVPANSTV
HLA-A*68:01	1	6	14	9	NATEVPANS	9.6	SARS-CoV2	Replicase_polyprotein (P0DTC1)	RLQAGNATEVPANST
HLA-A*30:02	5	7	15	9	TEVPANSTV	12	SARS-CoV2	Replicase_polyprotein (P0DTC1)	LQAGNATEVPANSTV
HLA-A*02:03	6	6	14	9	QTHAQADYL	8.9	HRSV A (strain A2)	RNA-directed RNA polymerase L (P28887)	RLMEGQTHAQADYLL
HLA-B*15:01	2	6	14	9	RFQTLLALH	8	SARS-CoV2	Spike_glycoprotein (P0DTC2)	GINITRFQTLLALHR
HLA-A*03:01	9	1	9	9	CIVRKLDER	6.8	HRSV A (strain A2)	Non-structural protein 2 (P04543)	CIVRKLDERQATFTF
HLA-A*32:01	9	5	14	10	KLDERQATF	5.7	HRSV A (strain A2)	Non-structural protein 2 (P04543)	CIVRKLDERQATFTF
HLA-A*02:01	1	1	9	9	RLQAGNATE	7.9	SARS-CoV2	Replicase_polyprotein (P0DTC1)	RLQAGNATEVPANST
HLA-A*26:01	9	4	13	10	RLDERQATF	5.6	HRSV A (strain A2)	Non-structural protein 2 (P04543)	CIVRKLDERQATFTF
HLA-A*68:02	3	1	10	10	LPIGINITF	8.3	SARS-CoV2	Spike_glycoprotein (P0DTC2)	LPIGINITRFQTLLA
HLA-A*32:01	12	7	15	9	RSMWSFNPE	5.8	SARS-CoV2	Membrane protein (P0DTC5)	RLFARTRSMWSFNPE
HLA-B*44:02	4	6	15	10	DTLEILVTY	4.3	SARS-CoV2	Replicase_polyprotein (P0DTC1)	DEGNCDTLKEILVTY
HLA-A*24:02	12	3	12	10	FRTRSMWSF	4.7	SARS-CoV2	Membrane protein (P0DTC5)	RLFARTRSMWSFNPE
HLA-A*68:02	4	2	11	10	EGNDTLKEI	8.4	SARS-CoV2	Replicase_polyprotein (P0DTC1)	DEGNCDTLKEILVTY
HLA-A*32:01	13	3	12	10	GIITRFQTL	5.8	SARS-CoV2	Spike_glycoprotein (P0DTC2)	PIGINITRFQTLLAL
HLA-A*32:01	3	4	13	10	GIITRFQTL	5.8	SARS-CoV2	Spike_glycoprotein (P0DTC2)	LPIGINITRFQTLLA
HLA-A*32:01	2	1	10	10	GIITRFQTL	5.8	SARS-CoV2	Spike_glycoprotein (P0DTC2)	GINITRFQTLLALHR
HLA-A*02:03	6	5	14	10	GQTHAQAYL	9.1	HRSV A (strain A2)	RNA-directed RNA polymerase L (P28887)	RLMEGQTHAQADYLL
HLA-B*07:02	13	5	13	9	NITRFQTLL	6.3	SARS-CoV2	Spike_glycoprotein (P0DTC2)	PIGINITRFQTLLAL
HLA-B*07:02	3	6	14	9	NITRFQTLL	6.3	SARS-CoV2	Spike_glycoprotein (P0DTC2)	LPIGINITRFQTLLA
HLA-B*07:02	2	3	11	9	NITRFQTLL	6.3	SARS-CoV2	Spike_glycoprotein (P0DTC2)	GINITRFQTLLALHR
HLA-A*30:02	5	6	14	9	ATEVPANST	12	SARS-CoV2	Replicase_polyprotein (P0DTC1)	LQAGNATEVPANSTV
HLA-A*30:02	1	7	15	9	ATEVPANST	12	SARS-CoV2	Replicase_polyprotein (P0DTC1)	RLQAGNATEVPANST
HLA-A*02:03	5	7	15	9	TEVPANSTV	9.2	SARS-CoV2	Replicase_polyprotein (P0DTC1)	LQAGNATEVPANSTV
HLA-A*30:02	6	5	14	10	GQTHAQADY	12	HRSV A (strain A2)	RNA-directed RNA polymerase L (P28887)	RLMEGQTHAQADYLL
HLA-A*32:01	6	6	15	10	QTHAQAYLL	5.9	HRSV A (strain A2)	RNA-directed RNA polymerase L (P28887)	RLMEGQTHAQADYLL
HLA-A*02:06	6	2	11	10	LMEGQTHQA	12	HRSV A (strain A2)	RNA-directed RNA polymerase L (P28887)	RLMEGQTHAQADYLL
HLA-A*01:01	6	2	10	9	LMEGQTHAQ	6.9	HRSV A (strain A2)	RNA-directed RNA polymerase L (P28887)	RLMEGQTHAQADYLL
HLA-A*01:01	6	1	9	9	RLMEGQTHA	6.9	HRSV A (strain A2)	RNA-directed RNA polymerase L (P28887)	RLMEGQTHAQADYLL
HLA-B*08:01	6	6	14	9	QTHAQADYL	11	HRSV A (strain A2)	RNA-directed RNA polymerase L (P28887)	RLMEGQTHAQADYLL
HLA-B*58:01	6	1	9	9	RLMEGQTHA	7.3	HRSV A (strain A2)	RNA-directed RNA polymerase L (P28887)	RLMEGQTHAQADYLL
HLA-A*02:06	13	6	14	9	ITRFQTLLA	12	SARS-CoV2	Spike_glycoprotein (P0DTC2)	PIGINITRFQTLLAL
HLA-A*02:06	3	7	15	9	ITRFQTLLA	12	SARS-CoV2	Spike_glycoprotein (P0DTC2)	LPIGINITRFQTLLA
HLA-A*02:06	2	4	12	9	ITRFQTLLA	12	SARS-CoV2	Spike_glycoprotein (P0DTC2)	GINITRFQTLLALHR
HLA-A*31:01	13	4	12	9	INITRFQTL	9.9	SARS-CoV2	Spike_glycoprotein (P0DTC2)	PIGINITRFQTLLAL
HLA-A*31:01	3	5	13	9	INITRFQTL	9.9	SARS-CoV2	Spike_glycoprotein (P0DTC2)	LPIGINITRFQTLLA
HLA-A*31:01	2	2	10	9	INITRFQTL	9.9	SARS-CoV2	Spike_glycoprotein (P0DTC2)	GINITRFQTLLALHR
HLA-A*30:02	6	6	15	10	QHAQADYLL	13	HRSV A (strain A2)	RNA-directed RNA polymerase L (P28887)	RLMEGQTHAQADYLL
HLA-B*08:01	4	6	14	9	DTLKEILVT	11	SARS-CoV2	Replicase_polyprotein (P0DTC1)	DEGNCDTLKEILVTY
HLA-B*53:01	12	4	12	9	ARTRSMWSF	5.5	SARS-CoV2	Membrane protein (P0DTC5)	RLFARTRSMWSFNPE
HLA-A*02:06	4	6	14	9	DTLKEILVT	12	SARS-CoV2	Replicase_polyprotein (P0DTC1)	DEGNCDTLKEILVTY
HLA-A*31:01	6	1	10	10	RLMEGTHAQ	10	HRSV A (strain A2)	RNA-directed RNA polymerase L (P28887)	RLMEGQTHAQADYLL
HLA-B*58:01	9	7	15	9	DERQATFTF	7.4	HRSV A (strain A2)	Non-structural protein 2 (P04543)	CIVRKLDERQATFTF
HLA-B*35:01	9	6	15	10	LERQATFTF	6.1	HRSV A (strain A2)	Non-structural protein 2 (P04543)	CIVRKLDERQATFTF
HLA-A*33:01	3	1	10	10	LPIGINITR	8	SARS-CoV2	Spike_glycoprotein (P0DTC2)	LPIGINITRFQTLLA
HLA-A*03:01	3	1	9	9	LPIGINITR	7.3	SARS-CoV2	Spike_glycoprotein (P0DTC2)	LPIGINITRFQTLLA
HLA-A*68:02	6	5	14	10	GTHAQADYL	8.9	HRSV A (strain A2)	RNA-directed RNA polymerase L (P28887)	RLMEGQTHAQADYLL
HLA-B*35:01	5	5	13	9	NATEVPANS	6.2	SARS-CoV2	Replicase_polyprotein (P0DTC1)	LQAGNATEVPANSTV
HLA-B*35:01	1	6	14	9	NATEVPANS	6.2	SARS-CoV2	Replicase_polyprotein (P0DTC1)	RLQAGNATEVPANST
HLA-B*15:01	9	5	14	10	KLDERQATF	8.6	HRSV A (strain A2)	Non-structural protein 2 (P04543)	CIVRKLDERQATFTF
HLA-A*30:02	12	5	14	10	RTRSMWSFP	13	SARS-CoV2	Membrane protein (P0DTC5)	RLFARTRSMWSFNPE
HLA-B*08:01	5	1	9	9	LQAGNATEV	12	SARS-CoV2	Replicase_polyprotein (P0DTC1)	LQAGNATEVPANSTV
HLA-B*08:01	1	2	10	9	LQAGNATEV	12	SARS-CoV2	Replicase_polyprotein (P0DTC1)	RLQAGNATEVPANST
HLA-B*53:01	13	5	13	9	NITRFQTLL	5.6	SARS-CoV2	Spike_glycoprotein (P0DTC2)	PIGINITRFQTLLAL
HLA-B*53:01	3	6	14	9	NITRFQTLL	5.6	SARS-CoV2	Spike_glycoprotein (P0DTC2)	LPIGINITRFQTLLA
HLA-B*53:01	2	3	11	9	NITRFQTLL	5.6	SARS-CoV2	Spike_glycoprotein (P0DTC2)	GINITRFQTLLALHR
HLA-B*15:01	2	7	15	9	FQTLLALHR	8.7	SARS-CoV2	Spike_glycoprotein (P0DTC2)	GINITRFQTLLALHR
HLA-B*08:01	13	6	14	9	ITRFQTLLA	12	SARS-CoV2	Spike_glycoprotein (P0DTC2)	PIGINITRFQTLLAL
HLA-B*08:01	3	7	15	9	ITRFQTLLA	12	SARS-CoV2	Spike_glycoprotein (P0DTC2)	LPIGINITRFQTLLA
HLA-B*08:01	2	4	12	9	ITRFQTLLA	12	SARS-CoV2	Spike_glycoprotein (P0DTC2)	GINITRFQTLLALHR
HLA-B*53:01	6	6	14	9	QTHAQADYL	5.7	HRSV A (strain A2)	RNA-directed RNA polymerase L (P28887)	RLMEGQTHAQADYLL
HLA-A*11:01	6	1	10	10	RLMEGTHAQ	6.5	HRSV A (strain A2)	RNA-directed RNA polymerase L (P28887)	RLMEGQTHAQADYLL
HLA-B*44:02	12	2	10	9	LFARTRSMW	4.7	SARS-CoV2	Membrane protein (P0DTC5)	RLFARTRSMWSFNPE
HLA-A*31:01	4	6	15	10	DTKEILVTY	11	SARS-CoV2	Replicase_polyprotein (P0DTC1)	DEGNCDTLKEILVTY
HLA-A*02:01	6	5	14	10	GQTHAQAYL	8.6	HRSV A (strain A2)	RNA-directed RNA polymerase L (P28887)	RLMEGQTHAQADYLL
HLA-A*30:01	12	4	13	10	ATRSMWSFN	16	SARS-CoV2	Membrane protein (P0DTC5)	RLFARTRSMWSFNPE
HLA-A*33:01	13	5	13	9	NITRFQTLL	8.3	SARS-CoV2	Spike_glycoprotein (P0DTC2)	PIGINITRFQTLLAL
HLA-A*33:01	3	6	14	9	NITRFQTLL	8.3	SARS-CoV2	Spike_glycoprotein (P0DTC2)	LPIGINITRFQTLLA
HLA-A*33:01	2	3	11	9	NITRFQTLL	8.3	SARS-CoV2	Spike_glycoprotein (P0DTC2)	GINITRFQTLLALHR
HLA-A*30:01	9	4	13	10	RKLERQATF	16	HRSV A (strain A2)	Non-structural protein 2 (P04543)	CIVRKLDERQATFTF
HLA-A*03:01	2	5	14	10	TRFQTLLLH	7.6	SARS-CoV2	Spike_glycoprotein (P0DTC2)	GINITRFQTLLALHR
HLA-A*01:01	12	1	9	9	RLFARTRSM	7.6	SARS-CoV2	Membrane protein (P0DTC5)	RLFARTRSMWSFNPE
HLA-B*15:01	1	1	9	9	RLQAGNATE	8.9	SARS-CoV2	Replicase_polyprotein (P0DTC1)	RLQAGNATEVPANST
HLA-B*08:01	9	5	14	10	KLDERQATF	12	HRSV A (strain A2)	Non-structural protein 2 (P04543)	CIVRKLDERQATFTF
HLA-B*53:01	5	7	15	9	TEVPANSTV	5.8	SARS-CoV2	Replicase_polyprotein (P0DTC1)	LQAGNATEVPANSTV
HLA-B*35:01	4	4	12	9	NCDTLKEIL	6.4	SARS-CoV2	Replicase_polyprotein (P0DTC1)	DEGNCDTLKEILVTY
HLA-B*58:01	13	5	13	9	NITRFQTLL	7.9	SARS-CoV2	Spike_glycoprotein (P0DTC2)	PIGINITRFQTLLAL
HLA-B*58:01	3	6	14	9	NITRFQTLL	7.9	SARS-CoV2	Spike_glycoprotein (P0DTC2)	LPIGINITRFQTLLA
HLA-B*58:01	2	3	11	9	NITRFQTLL	7.9	SARS-CoV2	Spike_glycoprotein (P0DTC2)	GINITRFQTLLALHR
HLA-B*53:01	9	4	13	10	RLDERQATF	5.8	HRSV A (strain A2)	Non-structural protein 2 (P04543)	CIVRKLDERQATFTF
HLA-A*03:01	12	7	15	9	RSMWSFNPE	7.6	SARS-CoV2	Membrane protein (P0DTC5)	RLFARTRSMWSFNPE
HLA-B*44:03	6	7	15	9	THAQADYLL	5.1	HRSV A (strain A2)	RNA-directed RNA polymerase L (P28887)	RLMEGQTHAQADYLL
HLA-B*07:02	4	4	12	9	NCDTLKEIL	7.1	SARS-CoV2	Replicase_polyprotein (P0DTC1)	DEGNCDTLKEILVTY
HLA-A*02:03	1	1	9	9	RLQAGNATE	11	SARS-CoV2	Replicase_polyprotein (P0DTC1)	RLQAGNATEVPANST
HLA-B*58:01	9	6	15	10	LDRQATFTF	8	HRSV A (strain A2)	Non-structural protein 2 (P04543)	CIVRKLDERQATFTF
HLA-B*35:01	13	4	12	9	INITRFQTL	6.5	SARS-CoV2	Spike_glycoprotein (P0DTC2)	PIGINITRFQTLLAL
HLA-B*35:01	3	5	13	9	INITRFQTL	6.5	SARS-CoV2	Spike_glycoprotein (P0DTC2)	LPIGINITRFQTLLA
HLA-B*35:01	2	2	10	9	INITRFQTL	6.5	SARS-CoV2	Spike_glycoprotein (P0DTC2)	GINITRFQTLLALHR
HLA-A*01:01	4	4	13	10	NCDTKEILV	7.8	SARS-CoV2	Replicase_polyprotein (P0DTC1)	DEGNCDTLKEILVTY
HLA-A*30:01	9	3	11	9	VRKLDERQA	17	HRSV A (strain A2)	Non-structural protein 2 (P04543)	CIVRKLDERQATFTF
HLA-A*68:01	13	5	13	9	NITRFQTLL	11	SARS-CoV2	Spike_glycoprotein (P0DTC2)	PIGINITRFQTLLAL
HLA-A*68:01	3	6	14	9	NITRFQTLL	11	SARS-CoV2	Spike_glycoprotein (P0DTC2)	LPIGINITRFQTLLA
HLA-A*68:01	2	3	11	9	NITRFQTLL	11	SARS-CoV2	Spike_glycoprotein (P0DTC2)	GINITRFQTLLALHR
HLA-B*58:01	13	6	14	9	ITRFQTLLA	8.1	SARS-CoV2	Spike_glycoprotein (P0DTC2)	PIGINITRFQTLLAL
HLA-B*58:01	3	7	15	9	ITRFQTLLA	8.1	SARS-CoV2	Spike_glycoprotein (P0DTC2)	LPIGINITRFQTLLA
HLA-B*58:01	2	4	12	9	ITRFQTLLA	8.1	SARS-CoV2	Spike_glycoprotein (P0DTC2)	GINITRFQTLLALHR
HLA-A*32:01	13	6	14	9	ITRFQTLLA	6.6	SARS-CoV2	Spike_glycoprotein (P0DTC2)	PIGINITRFQTLLAL
HLA-A*32:01	3	7	15	9	ITRFQTLLA	6.6	SARS-CoV2	Spike_glycoprotein (P0DTC2)	LPIGINITRFQTLLA
HLA-A*32:01	2	4	12	9	ITRFQTLLA	6.6	SARS-CoV2	Spike_glycoprotein (P0DTC2)	GINITRFQTLLALHR
HLA-A*68:02	1	1	10	10	RLAGNATEV	9.6	SARS-CoV2	Replicase_polyprotein (P0DTC1)	RLQAGNATEVPANST
HLA-B*53:01	6	4	13	10	EGQTHAQAY	6	HRSV A (strain A2)	RNA-directed RNA polymerase L (P28887)	RLMEGQTHAQADYLL
HLA-A*02:06	4	3	11	9	GNCDTLKEI	13	SARS-CoV2	Replicase_polyprotein (P0DTC1)	DEGNCDTLKEILVTY
HLA-B*35:01	9	4	13	10	RLDERQATF	6.7	HRSV A (strain A2)	Non-structural protein 2 (P04543)	CIVRKLDERQATFTF
HLA-A*11:01	2	6	14	9	RFQTLLALH	6.8	SARS-CoV2	Spike_glycoprotein (P0DTC2)	GINITRFQTLLALHR
HLA-A*02:06	6	7	15	9	THAQADYLL	13	HRSV A (strain A2)	RNA-directed RNA polymerase L (P28887)	RLMEGQTHAQADYLL
HLA-A*03:01	12	5	13	9	RTRSMWSFN	7.9	SARS-CoV2	Membrane protein (P0DTC5)	RLFARTRSMWSFNPE
HLA-A*03:01	9	4	13	10	RLDERQATF	8	HRSV A (strain A2)	Non-structural protein 2 (P04543)	CIVRKLDERQATFTF
HLA-B*35:01	6	6	14	9	QTHAQADYL	6.8	HRSV A (strain A2)	RNA-directed RNA polymerase L (P28887)	RLMEGQTHAQADYLL
HLA-A*03:01	1	1	9	9	RLQAGNATE	8	SARS-CoV2	Replicase_polyprotein (P0DTC1)	RLQAGNATEVPANST
HLA-A*30:01	12	2	10	9	LFARTRSMW	18	SARS-CoV2	Membrane protein (P0DTC5)	RLFARTRSMWSFNPE
HLA-B*57:01	6	1	9	9	RLMEGQTHA	13	HRSV A (strain A2)	RNA-directed RNA polymerase L (P28887)	RLMEGQTHAQADYLL
HLA-B*40:01	6	1	9	9	RLMEGQTHA	4.9	HRSV A (strain A2)	RNA-directed RNA polymerase L (P28887)	RLMEGQTHAQADYLL
HLA-A*30:01	5	6	14	9	ATEVPANST	18	SARS-CoV2	Replicase_polyprotein (P0DTC1)	LQAGNATEVPANSTV
HLA-A*30:01	1	7	15	9	ATEVPANST	18	SARS-CoV2	Replicase_polyprotein (P0DTC1)	RLQAGNATEVPANST
HLA-B*58:01	12	7	15	9	RSMWSFNPE	8.4	SARS-CoV2	Membrane protein (P0DTC5)	RLFARTRSMWSFNPE
HLA-A*31:01	12	2	10	9	LFARTRSMW	11	SARS-CoV2	Membrane protein (P0DTC5)	RLFARTRSMWSFNPE
HLA-B*51:01	13	6	15	10	ITFQTLLAL	13	SARS-CoV2	Spike_glycoprotein (P0DTC2)	PIGINITRFQTLLAL
HLA-B*51:01	2	4	13	10	ITFQTLLAL	13	SARS-CoV2	Spike_glycoprotein (P0DTC2)	GINITRFQTLLALHR
HLA-A*30:01	2	5	14	10	TRFQTLLLH	18	SARS-CoV2	Spike_glycoprotein (P0DTC2)	GINITRFQTLLALHR
HLA-B*07:02	12	2	10	9	LFARTRSMW	7.6	SARS-CoV2	Membrane protein (P0DTC5)	RLFARTRSMWSFNPE
HLA-A*30:02	9	5	14	10	KLDERQATF	15	HRSV A (strain A2)	Non-structural protein 2 (P04543)	CIVRKLDERQATFTF
HLA-B*57:01	13	1	9	9	PIGINITRF	13	SARS-CoV2	Spike_glycoprotein (P0DTC2)	PIGINITRFQTLLAL
HLA-B*57:01	3	2	10	9	PIGINITRF	13	SARS-CoV2	Spike_glycoprotein (P0DTC2)	LPIGINITRFQTLLA
HLA-B*53:01	9	6	15	10	LERQATFTF	6.3	HRSV A (strain A2)	Non-structural protein 2 (P04543)	CIVRKLDERQATFTF
HLA-A*02:01	5	7	15	9	TEVPANSTV	9.5	SARS-CoV2	Replicase_polyprotein (P0DTC1)	LQAGNATEVPANSTV
HLA-A*11:01	13	6	14	9	ITRFQTLLA	7.1	SARS-CoV2	Spike_glycoprotein (P0DTC2)	PIGINITRFQTLLAL
HLA-A*11:01	3	7	15	9	ITRFQTLLA	7.1	SARS-CoV2	Spike_glycoprotein (P0DTC2)	LPIGINITRFQTLLA
HLA-A*11:01	2	4	12	9	ITRFQTLLA	7.1	SARS-CoV2	Spike_glycoprotein (P0DTC2)	GINITRFQTLLALHR
HLA-A*30:01	13	5	13	9	NITRFQTLL	18	SARS-CoV2	Spike_glycoprotein (P0DTC2)	PIGINITRFQTLLAL
HLA-A*30:01	3	6	14	9	NITRFQTLL	18	SARS-CoV2	Spike_glycoprotein (P0DTC2)	LPIGINITRFQTLLA
HLA-A*30:01	2	3	11	9	NITRFQTLL	18	SARS-CoV2	Spike_glycoprotein (P0DTC2)	GINITRFQTLLALHR
HLA-B*57:01	12	2	11	10	LFARTRSMW	13	SARS-CoV2	Membrane protein (P0DTC5)	RLFARTRSMWSFNPE
HLA-B*40:01	1	1	10	10	RQAGNATEV	5.2	SARS-CoV2	Replicase_polyprotein (P0DTC1)	RLQAGNATEVPANST
HLA-B*07:02	6	6	14	9	QTHAQADYL	7.8	HRSV A (strain A2)	RNA-directed RNA polymerase L (P28887)	RLMEGQTHAQADYLL
HLA-A*68:02	4	4	12	9	NCDTLKEIL	11	SARS-CoV2	Replicase_polyprotein (P0DTC1)	DEGNCDTLKEILVTY
HLA-A*26:01	6	6	15	10	QTAQADYLL	7.2	HRSV A (strain A2)	RNA-directed RNA polymerase L (P28887)	RLMEGQTHAQADYLL
HLA-A*31:01	13	7	15	9	TRFQTLLAL	12	SARS-CoV2	Spike_glycoprotein (P0DTC2)	PIGINITRFQTLLAL
HLA-A*31:01	2	5	13	9	TRFQTLLAL	12	SARS-CoV2	Spike_glycoprotein (P0DTC2)	GINITRFQTLLALHR
HLA-B*15:01	6	6	14	9	QTHAQADYL	9.9	HRSV A (strain A2)	RNA-directed RNA polymerase L (P28887)	RLMEGQTHAQADYLL
HLA-A*30:01	9	4	12	9	RKLDERQAT	18	HRSV A (strain A2)	Non-structural protein 2 (P04543)	CIVRKLDERQATFTF
HLA-B*35:01	6	2	10	9	LMEGQTHAQ	7.2	HRSV A (strain A2)	RNA-directed RNA polymerase L (P28887)	RLMEGQTHAQADYLL
HLA-A*30:02	3	1	9	9	LPIGINITR	16	SARS-CoV2	Spike_glycoprotein (P0DTC2)	LPIGINITRFQTLLA
HLA-A*30:01	9	1	9	9	CIVRKLDER	19	HRSV A (strain A2)	Non-structural protein 2 (P04543)	CIVRKLDERQATFTF
HLA-B*15:01	6	2	10	9	LMEGQTHAQ	10	HRSV A (strain A2)	RNA-directed RNA polymerase L (P28887)	RLMEGQTHAQADYLL
HLA-B*57:01	12	7	15	9	RSMWSFNPE	13	SARS-CoV2	Membrane protein (P0DTC5)	RLFARTRSMWSFNPE
HLA-B*07:02	13	6	14	9	ITRFQTLLA	8.1	SARS-CoV2	Spike_glycoprotein (P0DTC2)	PIGINITRFQTLLAL
HLA-B*07:02	3	7	15	9	ITRFQTLLA	8.1	SARS-CoV2	Spike_glycoprotein (P0DTC2)	LPIGINITRFQTLLA
HLA-B*07:02	2	4	12	9	ITRFQTLLA	8.1	SARS-CoV2	Spike_glycoprotein (P0DTC2)	GINITRFQTLLALHR
HLA-B*51:01	12	2	10	9	LFARTRSMW	13	SARS-CoV2	Membrane protein (P0DTC5)	RLFARTRSMWSFNPE
HLA-A*30:01	6	6	15	10	QTHAQAYLL	19	HRSV A (strain A2)	RNA-directed RNA polymerase L (P28887)	RLMEGQTHAQADYLL
HLA-A*31:01	12	4	12	9	ARTRSMWSF	12	SARS-CoV2	Membrane protein (P0DTC5)	RLFARTRSMWSFNPE
HLA-A*01:01	13	5	13	9	NITRFQTLL	9.3	SARS-CoV2	Spike_glycoprotein (P0DTC2)	PIGINITRFQTLLAL
HLA-A*01:01	3	6	14	9	NITRFQTLL	9.3	SARS-CoV2	Spike_glycoprotein (P0DTC2)	LPIGINITRFQTLLA
HLA-A*01:01	2	3	11	9	NITRFQTLL	9.3	SARS-CoV2	Spike_glycoprotein (P0DTC2)	GINITRFQTLLALHR
HLA-B*44:02	12	1	9	9	RLFARTRSM	5.7	SARS-CoV2	Membrane protein (P0DTC5)	RLFARTRSMWSFNPE
HLA-A*23:01	6	6	15	10	QHAQADYLL	6.1	HRSV A (strain A2)	RNA-directed RNA polymerase L (P28887)	RLMEGQTHAQADYLL
HLA-B*15:01	5	6	15	10	AEVPANSTV	11	SARS-CoV2	Replicase_polyprotein (P0DTC1)	LQAGNATEVPANSTV
HLA-A*68:01	13	6	14	9	ITRFQTLLA	12	SARS-CoV2	Spike_glycoprotein (P0DTC2)	PIGINITRFQTLLAL
HLA-A*68:01	3	7	15	9	ITRFQTLLA	12	SARS-CoV2	Spike_glycoprotein (P0DTC2)	LPIGINITRFQTLLA
HLA-A*68:01	2	4	12	9	ITRFQTLLA	12	SARS-CoV2	Spike_glycoprotein (P0DTC2)	GINITRFQTLLALHR
HLA-A*31:01	12	5	13	9	RTRSMWSFN	12	SARS-CoV2	Membrane protein (P0DTC5)	RLFARTRSMWSFNPE
HLA-A*01:01	6	2	11	10	LMEGQTHQA	9.6	HRSV A (strain A2)	RNA-directed RNA polymerase L (P28887)	RLMEGQTHAQADYLL
HLA-A*32:01	3	1	10	10	LPIGINITF	7.6	SARS-CoV2	Spike_glycoprotein (P0DTC2)	LPIGINITRFQTLLA
HLA-A*33:01	9	5	13	9	KLDERQATF	9.9	HRSV A (strain A2)	Non-structural protein 2 (P04543)	CIVRKLDERQATFTF
HLA-A*26:01	12	1	10	10	RLFARTSMW	7.8	SARS-CoV2	Membrane protein (P0DTC5)	RLFARTRSMWSFNPE
HLA-B*57:01	13	7	15	9	TRFQTLLAL	14	SARS-CoV2	Spike_glycoprotein (P0DTC2)	PIGINITRFQTLLAL
HLA-B*57:01	2	5	13	9	TRFQTLLAL	14	SARS-CoV2	Spike_glycoprotein (P0DTC2)	GINITRFQTLLALHR
HLA-A*31:01	13	6	14	9	ITRFQTLLA	13	SARS-CoV2	Spike_glycoprotein (P0DTC2)	PIGINITRFQTLLAL
HLA-A*31:01	3	7	15	9	ITRFQTLLA	13	SARS-CoV2	Spike_glycoprotein (P0DTC2)	LPIGINITRFQTLLA
HLA-A*31:01	2	4	12	9	ITRFQTLLA	13	SARS-CoV2	Spike_glycoprotein (P0DTC2)	GINITRFQTLLALHR
HLA-A*26:01	12	2	10	9	LFARTRSMW	7.8	SARS-CoV2	Membrane protein (P0DTC5)	RLFARTRSMWSFNPE
HLA-A*30:02	3	1	10	10	LPIGIITRF	17	SARS-CoV2	Spike_glycoprotein (P0DTC2)	LPIGINITRFQTLLA
HLA-A*02:01	6	6	14	9	QTHAQADYL	11	HRSV A (strain A2)	RNA-directed RNA polymerase L (P28887)	RLMEGQTHAQADYLL
HLA-B*44:02	13	7	15	9	TRFQTLLAL	5.9	SARS-CoV2	Spike_glycoprotein (P0DTC2)	PIGINITRFQTLLAL
HLA-B*44:02	2	5	13	9	TRFQTLLAL	5.9	SARS-CoV2	Spike_glycoprotein (P0DTC2)	GINITRFQTLLALHR
HLA-A*30:02	6	2	10	9	LMEGQTHAQ	17	HRSV A (strain A2)	RNA-directed RNA polymerase L (P28887)	RLMEGQTHAQADYLL
HLA-A*02:06	13	4	13	10	IITRFQTLL	15	SARS-CoV2	Spike_glycoprotein (P0DTC2)	PIGINITRFQTLLAL
HLA-A*02:06	3	5	14	10	IITRFQTLL	15	SARS-CoV2	Spike_glycoprotein (P0DTC2)	LPIGINITRFQTLLA
HLA-A*02:06	2	2	11	10	IITRFQTLL	15	SARS-CoV2	Spike_glycoprotein (P0DTC2)	GINITRFQTLLALHR
HLA-B*53:01	13	4	12	9	INITRFQTL	6.9	SARS-CoV2	Spike_glycoprotein (P0DTC2)	PIGINITRFQTLLAL
HLA-B*53:01	3	5	13	9	INITRFQTL	6.9	SARS-CoV2	Spike_glycoprotein (P0DTC2)	LPIGINITRFQTLLA
HLA-B*53:01	2	2	10	9	INITRFQTL	6.9	SARS-CoV2	Spike_glycoprotein (P0DTC2)	GINITRFQTLLALHR
HLA-A*68:02	9	7	15	9	DERQATFTF	12	HRSV A (strain A2)	Non-structural protein 2 (P04543)	CIVRKLDERQATFTF
HLA-A*30:01	4	3	11	9	GNCDTLKEI	20	SARS-CoV2	Replicase_polyprotein (P0DTC1)	DEGNCDTLKEILVTY
HLA-A*01:01	5	7	15	9	TEVPANSTV	10	SARS-CoV2	Replicase_polyprotein (P0DTC1)	LQAGNATEVPANSTV
HLA-A*33:01	4	6	14	9	DTLKEILVT	11	SARS-CoV2	Replicase_polyprotein (P0DTC1)	DEGNCDTLKEILVTY
HLA-A*02:03	13	4	13	10	IITRFQTLL	12	SARS-CoV2	Spike_glycoprotein (P0DTC2)	PIGINITRFQTLLAL
HLA-A*02:03	3	5	14	10	IITRFQTLL	12	SARS-CoV2	Spike_glycoprotein (P0DTC2)	LPIGINITRFQTLLA
HLA-A*02:03	2	2	11	10	IITRFQTLL	12	SARS-CoV2	Spike_glycoprotein (P0DTC2)	GINITRFQTLLALHR
HLA-B*57:01	3	1	9	9	LPIGINITR	15	SARS-CoV2	Spike_glycoprotein (P0DTC2)	LPIGINITRFQTLLA
HLA-A*30:02	13	1	9	9	PIGINITRF	17	SARS-CoV2	Spike_glycoprotein (P0DTC2)	PIGINITRFQTLLAL
HLA-A*30:02	3	2	10	9	PIGINITRF	17	SARS-CoV2	Spike_glycoprotein (P0DTC2)	LPIGINITRFQTLLA
HLA-A*02:06	5	6	14	9	ATEVPANST	16	SARS-CoV2	Replicase_polyprotein (P0DTC1)	LQAGNATEVPANSTV
HLA-A*02:06	1	7	15	9	ATEVPANST	16	SARS-CoV2	Replicase_polyprotein (P0DTC1)	RLQAGNATEVPANST
HLA-B*44:02	6	7	15	9	THAQADYLL	6	HRSV A (strain A2)	RNA-directed RNA polymerase L (P28887)	RLMEGQTHAQADYLL
HLA-A*32:01	13	1	9	9	PIGINITRF	7.9	SARS-CoV2	Spike_glycoprotein (P0DTC2)	PIGINITRFQTLLAL
HLA-A*32:01	3	2	10	9	PIGINITRF	7.9	SARS-CoV2	Spike_glycoprotein (P0DTC2)	LPIGINITRFQTLLA
HLA-B*51:01	13	4	13	10	INITRFQTL	14	SARS-CoV2	Spike_glycoprotein (P0DTC2)	PIGINITRFQTLLAL
HLA-B*51:01	3	5	14	10	INITRFQTL	14	SARS-CoV2	Spike_glycoprotein (P0DTC2)	LPIGINITRFQTLLA
HLA-B*51:01	2	2	11	10	INITRFQTL	14	SARS-CoV2	Spike_glycoprotein (P0DTC2)	GINITRFQTLLALHR
HLA-B*51:01	5	5	14	10	NATEVPNST	14	SARS-CoV2	Replicase_polyprotein (P0DTC1)	LQAGNATEVPANSTV
HLA-B*51:01	1	6	15	10	NATEVPNST	14	SARS-CoV2	Replicase_polyprotein (P0DTC1)	RLQAGNATEVPANST
HLA-A*02:06	5	1	10	10	LQAGNATEV	16	SARS-CoV2	Replicase_polyprotein (P0DTC1)	LQAGNATEVPANSTV
HLA-A*02:06	1	2	11	10	LQAGNATEV	16	SARS-CoV2	Replicase_polyprotein (P0DTC1)	RLQAGNATEVPANST
HLA-A*01:01	5	1	9	9	LQAGNATEV	11	SARS-CoV2	Replicase_polyprotein (P0DTC1)	LQAGNATEVPANSTV
HLA-A*01:01	1	2	10	9	LQAGNATEV	11	SARS-CoV2	Replicase_polyprotein (P0DTC1)	RLQAGNATEVPANST
HLA-A*01:01	13	1	9	9	PIGINITRF	11	SARS-CoV2	Spike_glycoprotein (P0DTC2)	PIGINITRFQTLLAL
HLA-A*01:01	3	2	10	9	PIGINITRF	11	SARS-CoV2	Spike_glycoprotein (P0DTC2)	LPIGINITRFQTLLA
HLA-A*02:06	12	4	12	9	ARTRSMWSF	16	SARS-CoV2	Membrane protein (P0DTC5)	RLFARTRSMWSFNPE
HLA-A*02:03	13	5	14	10	NIRFQTLLA	13	SARS-CoV2	Spike_glycoprotein (P0DTC2)	PIGINITRFQTLLAL
HLA-A*02:03	3	6	15	10	NIRFQTLLA	13	SARS-CoV2	Spike_glycoprotein (P0DTC2)	LPIGINITRFQTLLA
HLA-A*02:03	2	3	12	10	NIRFQTLLA	13	SARS-CoV2	Spike_glycoprotein (P0DTC2)	GINITRFQTLLALHR
HLA-A*23:01	9	6	15	10	LERQATFTF	6.5	HRSV A (strain A2)	Non-structural protein 2 (P04543)	CIVRKLDERQATFTF
HLA-A*01:01	4	6	14	9	DTLKEILVT	11	SARS-CoV2	Replicase_polyprotein (P0DTC1)	DEGNCDTLKEILVTY
HLA-A*24:02	13	5	13	9	NITRFQTLL	6.4	SARS-CoV2	Spike_glycoprotein (P0DTC2)	PIGINITRFQTLLAL
HLA-A*32:01	6	7	15	9	THAQADYLL	8	HRSV A (strain A2)	RNA-directed RNA polymerase L (P28887)	RLMEGQTHAQADYLL
HLA-A*24:02	3	6	14	9	NITRFQTLL	6.4	SARS-CoV2	Spike_glycoprotein (P0DTC2)	LPIGINITRFQTLLA
HLA-A*24:02	2	3	11	9	NITRFQTLL	6.4	SARS-CoV2	Spike_glycoprotein (P0DTC2)	GINITRFQTLLALHR
HLA-A*30:01	5	7	15	9	TEVPANSTV	21	SARS-CoV2	Replicase_polyprotein (P0DTC1)	LQAGNATEVPANSTV
HLA-A*30:01	12	2	11	10	LFRTRSMWS	21	SARS-CoV2	Membrane protein (P0DTC5)	RLFARTRSMWSFNPE
HLA-A*26:01	9	6	15	10	LERQATFTF	8.3	HRSV A (strain A2)	Non-structural protein 2 (P04543)	CIVRKLDERQATFTF
HLA-A*24:02	6	6	15	10	QHAQADYLL	6.5	HRSV A (strain A2)	RNA-directed RNA polymerase L (P28887)	RLMEGQTHAQADYLL
HLA-A*26:01	9	1	9	9	CIVRKLDER	8.4	HRSV A (strain A2)	Non-structural protein 2 (P04543)	CIVRKLDERQATFTF
HLA-B*58:01	6	7	15	9	THAQADYLL	11	HRSV A (strain A2)	RNA-directed RNA polymerase L (P28887)	RLMEGQTHAQADYLL
HLA-A*30:01	13	4	13	10	INITRFTLL	21	SARS-CoV2	Spike_glycoprotein (P0DTC2)	PIGINITRFQTLLAL
HLA-A*30:01	3	5	14	10	INITRFTLL	21	SARS-CoV2	Spike_glycoprotein (P0DTC2)	LPIGINITRFQTLLA
HLA-A*30:01	2	2	11	10	INITRFTLL	21	SARS-CoV2	Spike_glycoprotein (P0DTC2)	GINITRFQTLLALHR
HLA-B*07:02	12	1	10	10	RLFARTRSM	9.1	SARS-CoV2	Membrane protein (P0DTC5)	RLFARTRSMWSFNPE
HLA-B*57:01	9	2	10	9	IVRKLDERQ	15	HRSV A (strain A2)	Non-structural protein 2 (P04543)	CIVRKLDERQATFTF
HLA-B*15:01	13	6	14	9	ITRFQTLLA	12	SARS-CoV2	Spike_glycoprotein (P0DTC2)	PIGINITRFQTLLAL
HLA-A*68:02	13	3	12	10	GIITRFQTL	13	SARS-CoV2	Spike_glycoprotein (P0DTC2)	PIGINITRFQTLLAL
HLA-B*15:01	3	7	15	9	ITRFQTLLA	12	SARS-CoV2	Spike_glycoprotein (P0DTC2)	LPIGINITRFQTLLA
HLA-A*68:02	3	4	13	10	GIITRFQTL	13	SARS-CoV2	Spike_glycoprotein (P0DTC2)	LPIGINITRFQTLLA
HLA-B*15:01	2	4	12	9	ITRFQTLLA	12	SARS-CoV2	Spike_glycoprotein (P0DTC2)	GINITRFQTLLALHR
HLA-A*68:02	2	1	10	10	GIITRFQTL	13	SARS-CoV2	Spike_glycoprotein (P0DTC2)	GINITRFQTLLALHR
HLA-B*35:01	12	4	12	9	ARTRSMWSF	8.2	SARS-CoV2	Membrane protein (P0DTC5)	RLFARTRSMWSFNPE
HLA-A*32:01	6	1	10	10	RLMEGTHAQ	8.3	HRSV A (strain A2)	RNA-directed RNA polymerase L (P28887)	RLMEGQTHAQADYLL
HLA-A*68:02	13	4	13	10	INITFQTLL	13	SARS-CoV2	Spike_glycoprotein (P0DTC2)	PIGINITRFQTLLAL
HLA-A*68:02	3	5	14	10	INITFQTLL	13	SARS-CoV2	Spike_glycoprotein (P0DTC2)	LPIGINITRFQTLLA
HLA-A*68:02	2	2	11	10	INITFQTLL	13	SARS-CoV2	Spike_glycoprotein (P0DTC2)	GINITRFQTLLALHR
HLA-A*68:01	2	5	14	10	TRFQTLLLH	13	SARS-CoV2	Spike_glycoprotein (P0DTC2)	GINITRFQTLLALHR
HLA-A*24:02	9	6	15	10	LERQATFTF	6.7	HRSV A (strain A2)	Non-structural protein 2 (P04543)	CIVRKLDERQATFTF
HLA-B*35:01	4	6	14	9	DTLKEILVT	8.3	SARS-CoV2	Replicase_polyprotein (P0DTC1)	DEGNCDTLKEILVTY
HLA-A*68:02	9	5	13	9	KLDERQATF	13	HRSV A (strain A2)	Non-structural protein 2 (P04543)	CIVRKLDERQATFTF
HLA-B*40:01	12	4	12	9	ARTRSMWSF	6.1	SARS-CoV2	Membrane protein (P0DTC5)	RLFARTRSMWSFNPE
HLA-A*68:01	6	6	15	10	QTAQADYLL	13	HRSV A (strain A2)	RNA-directed RNA polymerase L (P28887)	RLMEGQTHAQADYLL
HLA-A*24:02	5	7	15	9	TEVPANSTV	6.7	SARS-CoV2	Replicase_polyprotein (P0DTC1)	LQAGNATEVPANSTV
HLA-A*02:03	5	1	10	10	LQAGNATEV	13	SARS-CoV2	Replicase_polyprotein (P0DTC1)	LQAGNATEVPANSTV
HLA-A*02:03	1	2	11	10	LQAGNATEV	13	SARS-CoV2	Replicase_polyprotein (P0DTC1)	RLQAGNATEVPANST
HLA-A*02:06	5	3	11	9	AGNATEVPA	17	SARS-CoV2	Replicase_polyprotein (P0DTC1)	LQAGNATEVPANSTV
HLA-A*02:06	1	4	12	9	AGNATEVPA	17	SARS-CoV2	Replicase_polyprotein (P0DTC1)	RLQAGNATEVPANST
HLA-A*01:01	6	7	15	9	THAQADYLL	12	HRSV A (strain A2)	RNA-directed RNA polymerase L (P28887)	RLMEGQTHAQADYLL
HLA-B*35:01	13	5	13	9	NITRFQTLL	8.4	SARS-CoV2	Spike_glycoprotein (P0DTC2)	PIGINITRFQTLLAL
HLA-B*35:01	3	6	14	9	NITRFQTLL	8.4	SARS-CoV2	Spike_glycoprotein (P0DTC2)	LPIGINITRFQTLLA
HLA-B*35:01	2	3	11	9	NITRFQTLL	8.4	SARS-CoV2	Spike_glycoprotein (P0DTC2)	GINITRFQTLLALHR
HLA-A*01:01	12	2	10	9	LFARTRSMW	12	SARS-CoV2	Membrane protein (P0DTC5)	RLFARTRSMWSFNPE
HLA-B*07:02	6	7	15	9	THAQADYLL	9.5	HRSV A (strain A2)	RNA-directed RNA polymerase L (P28887)	RLMEGQTHAQADYLL
HLA-A*01:01	12	1	10	10	RLFARTSMW	12	SARS-CoV2	Membrane protein (P0DTC5)	RLFARTRSMWSFNPE
HLA-A*01:01	3	1	10	10	LPIGINTRF	12	SARS-CoV2	Spike_glycoprotein (P0DTC2)	LPIGINITRFQTLLA
HLA-B*44:03	12	1	9	9	RLFARTRSM	6.7	SARS-CoV2	Membrane protein (P0DTC5)	RLFARTRSMWSFNPE
HLA-B*51:01	4	3	11	9	GNCDTLKEI	16	SARS-CoV2	Replicase_polyprotein (P0DTC1)	DEGNCDTLKEILVTY
HLA-A*32:01	6	5	13	9	GQTHAQADY	8.7	HRSV A (strain A2)	RNA-directed RNA polymerase L (P28887)	RLMEGQTHAQADYLL
HLA-A*02:03	9	2	11	10	IVKLDERQA	14	HRSV A (strain A2)	Non-structural protein 2 (P04543)	CIVRKLDERQATFTF
HLA-A*33:01	13	6	14	9	ITRFQTLLA	12	SARS-CoV2	Spike_glycoprotein (P0DTC2)	PIGINITRFQTLLAL
HLA-A*33:01	3	7	15	9	ITRFQTLLA	12	SARS-CoV2	Spike_glycoprotein (P0DTC2)	LPIGINITRFQTLLA
HLA-A*33:01	2	4	12	9	ITRFQTLLA	12	SARS-CoV2	Spike_glycoprotein (P0DTC2)	GINITRFQTLLALHR
HLA-B*08:01	9	3	11	9	VRKLDERQA	16	HRSV A (strain A2)	Non-structural protein 2 (P04543)	CIVRKLDERQATFTF
HLA-A*30:02	4	3	11	9	GNCDTLKEI	19	SARS-CoV2	Replicase_polyprotein (P0DTC1)	DEGNCDTLKEILVTY
HLA-A*68:01	13	7	15	9	TRFQTLLAL	14	SARS-CoV2	Spike_glycoprotein (P0DTC2)	PIGINITRFQTLLAL
HLA-A*68:01	2	5	13	9	TRFQTLLAL	14	SARS-CoV2	Spike_glycoprotein (P0DTC2)	GINITRFQTLLALHR
HLA-A*68:01	12	1	9	9	RLFARTRSM	14	SARS-CoV2	Membrane protein (P0DTC5)	RLFARTRSMWSFNPE
HLA-B*57:01	13	2	10	9	IGINITRFQ	16	SARS-CoV2	Spike_glycoprotein (P0DTC2)	PIGINITRFQTLLAL
HLA-B*57:01	3	3	11	9	IGINITRFQ	16	SARS-CoV2	Spike_glycoprotein (P0DTC2)	LPIGINITRFQTLLA
HLA-A*30:02	13	2	10	9	IGINITRFQ	20	SARS-CoV2	Spike_glycoprotein (P0DTC2)	PIGINITRFQTLLAL
HLA-A*30:02	3	3	11	9	IGINITRFQ	20	SARS-CoV2	Spike_glycoprotein (P0DTC2)	LPIGINITRFQTLLA
HLA-B*57:01	4	4	12	9	NCDTLKEIL	16	SARS-CoV2	Replicase_polyprotein (P0DTC1)	DEGNCDTLKEILVTY
HLA-B*44:03	12	2	10	9	LFARTRSMW	6.8	SARS-CoV2	Membrane protein (P0DTC5)	RLFARTRSMWSFNPE
HLA-A*01:01	12	3	12	10	FARTRSMSF	12	SARS-CoV2	Membrane protein (P0DTC5)	RLFARTRSMWSFNPE
HLA-A*30:02	13	3	11	9	GINITRFQT	20	SARS-CoV2	Spike_glycoprotein (P0DTC2)	PIGINITRFQTLLAL
HLA-A*30:02	3	4	12	9	GINITRFQT	20	SARS-CoV2	Spike_glycoprotein (P0DTC2)	LPIGINITRFQTLLA
HLA-A*30:02	2	1	9	9	GINITRFQT	20	SARS-CoV2	Spike_glycoprotein (P0DTC2)	GINITRFQTLLALHR
HLA-A*30:02	9	2	10	9	IVRKLDERQ	20	HRSV A (strain A2)	Non-structural protein 2 (P04543)	CIVRKLDERQATFTF
HLA-B*40:01	6	5	13	9	GQTHAQADY	6.4	HRSV A (strain A2)	RNA-directed RNA polymerase L (P28887)	RLMEGQTHAQADYLL
HLA-A*26:01	5	1	9	9	LQAGNATEV	9.2	SARS-CoV2	Replicase_polyprotein (P0DTC1)	LQAGNATEVPANSTV
HLA-A*26:01	1	2	10	9	LQAGNATEV	9.2	SARS-CoV2	Replicase_polyprotein (P0DTC1)	RLQAGNATEVPANST
HLA-A*02:06	6	5	13	9	GQTHAQADY	17	HRSV A (strain A2)	RNA-directed RNA polymerase L (P28887)	RLMEGQTHAQADYLL
HLA-A*02:01	12	1	10	10	RLFARTSMW	12	SARS-CoV2	Membrane protein (P0DTC5)	RLFARTRSMWSFNPE
HLA-B*57:01	4	6	14	9	DTLKEILVT	17	SARS-CoV2	Replicase_polyprotein (P0DTC1)	DEGNCDTLKEILVTY
HLA-A*01:01	13	4	12	9	INITRFQTL	12	SARS-CoV2	Spike_glycoprotein (P0DTC2)	PIGINITRFQTLLAL
HLA-A*01:01	3	5	13	9	INITRFQTL	12	SARS-CoV2	Spike_glycoprotein (P0DTC2)	LPIGINITRFQTLLA
HLA-A*01:01	2	2	10	9	INITRFQTL	12	SARS-CoV2	Spike_glycoprotein (P0DTC2)	GINITRFQTLLALHR
HLA-B*08:01	9	6	15	10	LERQATFTF	17	HRSV A (strain A2)	Non-structural protein 2 (P04543)	CIVRKLDERQATFTF
HLA-B*44:03	5	1	9	9	LQAGNATEV	7	SARS-CoV2	Replicase_polyprotein (P0DTC1)	LQAGNATEVPANSTV
HLA-B*44:03	1	2	10	9	LQAGNATEV	7	SARS-CoV2	Replicase_polyprotein (P0DTC1)	RLQAGNATEVPANST
HLA-B*44:02	13	4	12	9	INITRFQTL	6.9	SARS-CoV2	Spike_glycoprotein (P0DTC2)	PIGINITRFQTLLAL
HLA-B*44:02	3	5	13	9	INITRFQTL	6.9	SARS-CoV2	Spike_glycoprotein (P0DTC2)	LPIGINITRFQTLLA
HLA-B*44:02	2	2	10	9	INITRFQTL	6.9	SARS-CoV2	Spike_glycoprotein (P0DTC2)	GINITRFQTLLALHR
HLA-A*30:02	13	3	12	10	GINITRQTL	20	SARS-CoV2	Spike_glycoprotein (P0DTC2)	PIGINITRFQTLLAL
HLA-A*30:02	3	4	13	10	GINITRQTL	20	SARS-CoV2	Spike_glycoprotein (P0DTC2)	LPIGINITRFQTLLA
HLA-A*30:02	2	1	10	10	GINITRQTL	20	SARS-CoV2	Spike_glycoprotein (P0DTC2)	GINITRFQTLLALHR
HLA-A*32:01	5	1	9	9	LQAGNATEV	9.1	SARS-CoV2	Replicase_polyprotein (P0DTC1)	LQAGNATEVPANSTV
HLA-A*32:01	1	2	10	9	LQAGNATEV	9.1	SARS-CoV2	Replicase_polyprotein (P0DTC1)	RLQAGNATEVPANST
HLA-B*58:01	13	4	13	10	IITRFQTLL	12	SARS-CoV2	Spike_glycoprotein (P0DTC2)	PIGINITRFQTLLAL
HLA-A*01:01	5	5	14	10	NTEVPANST	13	SARS-CoV2	Replicase_polyprotein (P0DTC1)	LQAGNATEVPANSTV
HLA-B*58:01	3	5	14	10	IITRFQTLL	12	SARS-CoV2	Spike_glycoprotein (P0DTC2)	LPIGINITRFQTLLA
HLA-B*58:01	2	2	11	10	IITRFQTLL	12	SARS-CoV2	Spike_glycoprotein (P0DTC2)	GINITRFQTLLALHR
HLA-A*01:01	1	6	15	10	NTEVPANST	13	SARS-CoV2	Replicase_polyprotein (P0DTC1)	RLQAGNATEVPANST
HLA-B*35:01	12	2	10	9	LFARTRSMW	8.8	SARS-CoV2	Membrane protein (P0DTC5)	RLFARTRSMWSFNPE
HLA-A*02:01	13	4	13	10	IITRFQTLL	13	SARS-CoV2	Spike_glycoprotein (P0DTC2)	PIGINITRFQTLLAL
HLA-A*02:01	3	5	14	10	IITRFQTLL	13	SARS-CoV2	Spike_glycoprotein (P0DTC2)	LPIGINITRFQTLLA
HLA-A*02:01	2	2	11	10	IITRFQTLL	13	SARS-CoV2	Spike_glycoprotein (P0DTC2)	GINITRFQTLLALHR
HLA-A*31:01	9	4	13	10	RLDERQATF	14	HRSV A (strain A2)	Non-structural protein 2 (P04543)	CIVRKLDERQATFTF
HLA-A*23:01	13	5	13	9	NITRFQTLL	7.3	SARS-CoV2	Spike_glycoprotein (P0DTC2)	PIGINITRFQTLLAL
HLA-A*23:01	3	6	14	9	NITRFQTLL	7.3	SARS-CoV2	Spike_glycoprotein (P0DTC2)	LPIGINITRFQTLLA
HLA-A*23:01	2	3	11	9	NITRFQTLL	7.3	SARS-CoV2	Spike_glycoprotein (P0DTC2)	GINITRFQTLLALHR
HLA-B*44:02	6	4	13	10	EQTHAQADY	6.9	HRSV A (strain A2)	RNA-directed RNA polymerase L (P28887)	RLMEGQTHAQADYLL
HLA-A*68:01	9	2	10	9	IVRKLDERQ	14	HRSV A (strain A2)	Non-structural protein 2 (P04543)	CIVRKLDERQATFTF
HLA-A*68:01	6	4	13	10	EGQTHAQAY	14	HRSV A (strain A2)	RNA-directed RNA polymerase L (P28887)	RLMEGQTHAQADYLL
HLA-A*01:01	3	1	9	9	LPIGINITR	13	SARS-CoV2	Spike_glycoprotein (P0DTC2)	LPIGINITRFQTLLA
HLA-A*30:02	6	2	11	10	LMEGTHAQA	21	HRSV A (strain A2)	RNA-directed RNA polymerase L (P28887)	RLMEGQTHAQADYLL
HLA-B*58:01	4	4	12	9	NCDTLKEIL	12	SARS-CoV2	Replicase_polyprotein (P0DTC1)	DEGNCDTLKEILVTY
HLA-B*57:01	6	5	14	10	GTHAQADYL	17	HRSV A (strain A2)	RNA-directed RNA polymerase L (P28887)	RLMEGQTHAQADYLL
HLA-A*03:01	13	7	15	9	TRFQTLLAL	11	SARS-CoV2	Spike_glycoprotein (P0DTC2)	PIGINITRFQTLLAL
HLA-A*32:01	9	6	15	10	LDRQATFTF	9.3	HRSV A (strain A2)	Non-structural protein 2 (P04543)	CIVRKLDERQATFTF
HLA-A*03:01	2	5	13	9	TRFQTLLAL	11	SARS-CoV2	Spike_glycoprotein (P0DTC2)	GINITRFQTLLALHR
HLA-A*01:01	13	7	15	9	TRFQTLLAL	13	SARS-CoV2	Spike_glycoprotein (P0DTC2)	PIGINITRFQTLLAL
HLA-A*01:01	2	5	13	9	TRFQTLLAL	13	SARS-CoV2	Spike_glycoprotein (P0DTC2)	GINITRFQTLLALHR
HLA-B*53:01	12	1	9	9	RLFARTRSM	8.3	SARS-CoV2	Membrane protein (P0DTC5)	RLFARTRSMWSFNPE
HLA-A*26:01	6	1	9	9	RLMEGQTHA	9.6	HRSV A (strain A2)	RNA-directed RNA polymerase L (P28887)	RLMEGQTHAQADYLL
HLA-B*44:03	6	4	13	10	EQTHAQADY	7.2	HRSV A (strain A2)	RNA-directed RNA polymerase L (P28887)	RLMEGQTHAQADYLL
HLA-B*58:01	13	1	9	9	PIGINITRF	12	SARS-CoV2	Spike_glycoprotein (P0DTC2)	PIGINITRFQTLLAL
HLA-B*58:01	3	2	10	9	PIGINITRF	12	SARS-CoV2	Spike_glycoprotein (P0DTC2)	LPIGINITRFQTLLA
HLA-A*26:01	13	1	9	9	PIGINITRF	9.7	SARS-CoV2	Spike_glycoprotein (P0DTC2)	PIGINITRFQTLLAL
HLA-A*26:01	3	2	10	9	PIGINITRF	9.7	SARS-CoV2	Spike_glycoprotein (P0DTC2)	LPIGINITRFQTLLA
HLA-A*33:01	9	7	15	9	DERQATFTF	12	HRSV A (strain A2)	Non-structural protein 2 (P04543)	CIVRKLDERQATFTF
HLA-A*02:03	4	6	15	10	DLKEILVTY	15	SARS-CoV2	Replicase_polyprotein (P0DTC1)	DEGNCDTLKEILVTY
HLA-B*53:01	13	7	15	9	TRFQTLLAL	8.4	SARS-CoV2	Spike_glycoprotein (P0DTC2)	PIGINITRFQTLLAL
HLA-B*53:01	2	5	13	9	TRFQTLLAL	8.4	SARS-CoV2	Spike_glycoprotein (P0DTC2)	GINITRFQTLLALHR
HLA-B*35:01	5	1	9	9	LQAGNATEV	9.2	SARS-CoV2	Replicase_polyprotein (P0DTC1)	LQAGNATEVPANSTV
HLA-B*35:01	1	2	10	9	LQAGNATEV	9.2	SARS-CoV2	Replicase_polyprotein (P0DTC1)	RLQAGNATEVPANST
HLA-A*23:01	5	7	15	9	TEVPANSTV	7.6	SARS-CoV2	Replicase_polyprotein (P0DTC1)	LQAGNATEVPANSTV
HLA-B*57:01	9	5	14	10	KLDERQATF	18	HRSV A (strain A2)	Non-structural protein 2 (P04543)	CIVRKLDERQATFTF
HLA-B*58:01	6	5	14	10	GTHAQADYL	12	HRSV A (strain A2)	RNA-directed RNA polymerase L (P28887)	RLMEGQTHAQADYLL
HLA-A*30:02	6	3	11	9	MEGQTHAQA	22	HRSV A (strain A2)	RNA-directed RNA polymerase L (P28887)	RLMEGQTHAQADYLL
HLA-B*08:01	6	3	11	9	MEGQTHAQA	18	HRSV A (strain A2)	RNA-directed RNA polymerase L (P28887)	RLMEGQTHAQADYLL
HLA-A*03:01	6	5	13	9	GQTHAQADY	11	HRSV A (strain A2)	RNA-directed RNA polymerase L (P28887)	RLMEGQTHAQADYLL
HLA-A*01:01	2	6	14	9	RFQTLLALH	13	SARS-CoV2	Spike_glycoprotein (P0DTC2)	GINITRFQTLLALHR
HLA-B*57:01	6	7	15	9	THAQADYLL	18	HRSV A (strain A2)	RNA-directed RNA polymerase L (P28887)	RLMEGQTHAQADYLL
HLA-B*58:01	13	7	15	9	TRFQTLLAL	12	SARS-CoV2	Spike_glycoprotein (P0DTC2)	PIGINITRFQTLLAL
HLA-B*58:01	2	5	13	9	TRFQTLLAL	12	SARS-CoV2	Spike_glycoprotein (P0DTC2)	GINITRFQTLLALHR
HLA-B*58:01	12	5	14	10	RTRSWSFNP	12	SARS-CoV2	Membrane protein (P0DTC5)	RLFARTRSMWSFNPE
HLA-B*57:01	2	6	14	9	RFQTLLALH	18	SARS-CoV2	Spike_glycoprotein (P0DTC2)	GINITRFQTLLALHR
HLA-A*23:01	2	6	14	9	RFQTLLALH	7.7	SARS-CoV2	Spike_glycoprotein (P0DTC2)	GINITRFQTLLALHR
HLA-B*15:01	13	5	13	9	NITRFQTLL	14	SARS-CoV2	Spike_glycoprotein (P0DTC2)	PIGINITRFQTLLAL
HLA-B*15:01	3	6	14	9	NITRFQTLL	14	SARS-CoV2	Spike_glycoprotein (P0DTC2)	LPIGINITRFQTLLA
HLA-B*15:01	2	3	11	9	NITRFQTLL	14	SARS-CoV2	Spike_glycoprotein (P0DTC2)	GINITRFQTLLALHR
HLA-A*02:03	4	3	11	9	GNCDTLKEI	15	SARS-CoV2	Replicase_polyprotein (P0DTC1)	DEGNCDTLKEILVTY
HLA-A*32:01	2	6	14	9	RFQTLLALH	9.7	SARS-CoV2	Spike_glycoprotein (P0DTC2)	GINITRFQTLLALHR
HLA-A*33:01	6	1	9	9	RLMEGQTHA	13	HRSV A (strain A2)	RNA-directed RNA polymerase L (P28887)	RLMEGQTHAQADYLL
HLA-A*01:01	6	5	14	10	GTHAQADYL	14	HRSV A (strain A2)	RNA-directed RNA polymerase L (P28887)	RLMEGQTHAQADYLL
HLA-A*02:06	4	4	12	9	NCDTLKEIL	19	SARS-CoV2	Replicase_polyprotein (P0DTC1)	DEGNCDTLKEILVTY
HLA-A*02:06	13	3	11	9	GINITRFQT	19	SARS-CoV2	Spike_glycoprotein (P0DTC2)	PIGINITRFQTLLAL
HLA-A*02:06	3	4	12	9	GINITRFQT	19	SARS-CoV2	Spike_glycoprotein (P0DTC2)	LPIGINITRFQTLLA
HLA-A*02:06	2	1	9	9	GINITRFQT	19	SARS-CoV2	Spike_glycoprotein (P0DTC2)	GINITRFQTLLALHR
HLA-B*07:02	5	6	15	10	ATVPANSTV	11	SARS-CoV2	Replicase_polyprotein (P0DTC1)	LQAGNATEVPANSTV
HLA-B*53:01	6	6	15	10	QHAQADYLL	8.8	HRSV A (strain A2)	RNA-directed RNA polymerase L (P28887)	RLMEGQTHAQADYLL
HLA-A*24:02	2	6	14	9	RFQTLLALH	7.7	SARS-CoV2	Spike_glycoprotein (P0DTC2)	GINITRFQTLLALHR
HLA-A*31:01	13	2	10	9	IGINITRFQ	15	SARS-CoV2	Spike_glycoprotein (P0DTC2)	PIGINITRFQTLLAL
HLA-A*02:06	4	6	15	10	DLKEILVTY	19	SARS-CoV2	Replicase_polyprotein (P0DTC1)	DEGNCDTLKEILVTY
HLA-A*31:01	3	3	11	9	IGINITRFQ	15	SARS-CoV2	Spike_glycoprotein (P0DTC2)	LPIGINITRFQTLLA
HLA-A*68:01	4	6	14	9	DTLKEILVT	15	SARS-CoV2	Replicase_polyprotein (P0DTC1)	DEGNCDTLKEILVTY
HLA-A*30:01	12	6	14	9	TRSMWSFNP	25	SARS-CoV2	Membrane protein (P0DTC5)	RLFARTRSMWSFNPE
HLA-B*15:01	9	2	10	9	IVRKLDERQ	14	HRSV A (strain A2)	Non-structural protein 2 (P04543)	CIVRKLDERQATFTF
HLA-B*44:03	3	1	10	10	LPIGIITRF	7.6	SARS-CoV2	Spike_glycoprotein (P0DTC2)	LPIGINITRFQTLLA
HLA-A*01:01	12	4	12	9	ARTRSMWSF	14	SARS-CoV2	Membrane protein (P0DTC5)	RLFARTRSMWSFNPE
HLA-B*44:02	5	1	9	9	LQAGNATEV	7.7	SARS-CoV2	Replicase_polyprotein (P0DTC1)	LQAGNATEVPANSTV
HLA-B*44:02	1	2	10	9	LQAGNATEV	7.7	SARS-CoV2	Replicase_polyprotein (P0DTC1)	RLQAGNATEVPANST
HLA-B*57:01	13	3	12	10	GIITRFQTL	18	SARS-CoV2	Spike_glycoprotein (P0DTC2)	PIGINITRFQTLLAL
HLA-B*57:01	3	4	13	10	GIITRFQTL	18	SARS-CoV2	Spike_glycoprotein (P0DTC2)	LPIGINITRFQTLLA
HLA-B*57:01	2	1	10	10	GIITRFQTL	18	SARS-CoV2	Spike_glycoprotein (P0DTC2)	GINITRFQTLLALHR
HLA-A*26:01	13	6	15	10	ITFQTLLAL	11	SARS-CoV2	Spike_glycoprotein (P0DTC2)	PIGINITRFQTLLAL
HLA-A*26:01	2	4	13	10	ITFQTLLAL	11	SARS-CoV2	Spike_glycoprotein (P0DTC2)	GINITRFQTLLALHR
HLA-A*31:01	13	6	15	10	ITFQTLLAL	15	SARS-CoV2	Spike_glycoprotein (P0DTC2)	PIGINITRFQTLLAL
HLA-A*31:01	2	4	13	10	ITFQTLLAL	15	SARS-CoV2	Spike_glycoprotein (P0DTC2)	GINITRFQTLLALHR
HLA-A*30:01	13	2	11	10	IGINIRFQT	26	SARS-CoV2	Spike_glycoprotein (P0DTC2)	PIGINITRFQTLLAL
HLA-A*30:01	3	3	12	10	IGINIRFQT	26	SARS-CoV2	Spike_glycoprotein (P0DTC2)	LPIGINITRFQTLLA
HLA-A*01:01	4	5	13	9	CDTLKEILV	14	SARS-CoV2	Replicase_polyprotein (P0DTC1)	DEGNCDTLKEILVTY
HLA-A*32:01	13	4	13	10	IITRFQTLL	11	SARS-CoV2	Spike_glycoprotein (P0DTC2)	PIGINITRFQTLLAL
HLA-A*32:01	3	5	14	10	IITRFQTLL	11	SARS-CoV2	Spike_glycoprotein (P0DTC2)	LPIGINITRFQTLLA
HLA-A*32:01	2	2	11	10	IITRFQTLL	11	SARS-CoV2	Spike_glycoprotein (P0DTC2)	GINITRFQTLLALHR
HLA-B*07:02	12	3	11	9	FARTRSMWS	12	SARS-CoV2	Membrane protein (P0DTC5)	RLFARTRSMWSFNPE
HLA-B*07:02	12	4	12	9	ARTRSMWSF	12	SARS-CoV2	Membrane protein (P0DTC5)	RLFARTRSMWSFNPE
HLA-A*02:03	13	3	11	9	GINITRFQT	16	SARS-CoV2	Spike_glycoprotein (P0DTC2)	PIGINITRFQTLLAL
HLA-A*02:03	3	4	12	9	GINITRFQT	16	SARS-CoV2	Spike_glycoprotein (P0DTC2)	LPIGINITRFQTLLA
HLA-A*02:03	2	1	9	9	GINITRFQT	16	SARS-CoV2	Spike_glycoprotein (P0DTC2)	GINITRFQTLLALHR
HLA-B*15:01	2	5	14	10	TRFQTLLAH	14	SARS-CoV2	Spike_glycoprotein (P0DTC2)	GINITRFQTLLALHR
HLA-B*58:01	13	2	10	9	IGINITRFQ	13	SARS-CoV2	Spike_glycoprotein (P0DTC2)	PIGINITRFQTLLAL
HLA-B*51:01	4	5	13	9	CDTLKEILV	18	SARS-CoV2	Replicase_polyprotein (P0DTC1)	DEGNCDTLKEILVTY
HLA-B*58:01	3	3	11	9	IGINITRFQ	13	SARS-CoV2	Spike_glycoprotein (P0DTC2)	LPIGINITRFQTLLA
HLA-A*02:01	2	7	15	9	FQTLLALHR	14	SARS-CoV2	Spike_glycoprotein (P0DTC2)	GINITRFQTLLALHR
HLA-A*30:02	9	2	11	10	IVRKLDRQA	23	HRSV A (strain A2)	Non-structural protein 2 (P04543)	CIVRKLDERQATFTF
HLA-A*02:01	6	6	15	10	QTAQADYLL	14	HRSV A (strain A2)	RNA-directed RNA polymerase L (P28887)	RLMEGQTHAQADYLL
HLA-B*51:01	6	1	9	9	RLMEGQTHA	19	HRSV A (strain A2)	RNA-directed RNA polymerase L (P28887)	RLMEGQTHAQADYLL
HLA-B*58:01	3	1	9	9	LPIGINITR	14	SARS-CoV2	Spike_glycoprotein (P0DTC2)	LPIGINITRFQTLLA
HLA-B*44:03	3	1	9	9	LPIGINITR	8	SARS-CoV2	Spike_glycoprotein (P0DTC2)	LPIGINITRFQTLLA
HLA-A*30:01	6	3	11	9	MEGQTHAQA	27	HRSV A (strain A2)	RNA-directed RNA polymerase L (P28887)	RLMEGQTHAQADYLL
HLA-B*51:01	12	3	11	9	FARTRSMWS	19	SARS-CoV2	Membrane protein (P0DTC5)	RLFARTRSMWSFNPE
HLA-A*68:01	4	1	9	9	DEGNCDTLK	15	SARS-CoV2	Replicase_polyprotein (P0DTC1)	DEGNCDTLKEILVTY
HLA-A*68:02	5	2	11	10	QANATEVPA	16	SARS-CoV2	Replicase_polyprotein (P0DTC1)	LQAGNATEVPANSTV
HLA-A*68:02	1	3	12	10	QANATEVPA	16	SARS-CoV2	Replicase_polyprotein (P0DTC1)	RLQAGNATEVPANST
HLA-B*40:01	4	4	12	9	NCDTLKEIL	7.6	SARS-CoV2	Replicase_polyprotein (P0DTC1)	DEGNCDTLKEILVTY
HLA-A*30:01	6	5	14	10	GTHAQADYL	27	HRSV A (strain A2)	RNA-directed RNA polymerase L (P28887)	RLMEGQTHAQADYLL
HLA-B*44:03	4	1	9	9	DEGNCDTLK	8.1	SARS-CoV2	Replicase_polyprotein (P0DTC1)	DEGNCDTLKEILVTY
HLA-B*58:01	5	2	10	9	QAGNATEVP	14	SARS-CoV2	Replicase_polyprotein (P0DTC1)	LQAGNATEVPANSTV
HLA-B*58:01	1	3	11	9	QAGNATEVP	14	SARS-CoV2	Replicase_polyprotein (P0DTC1)	RLQAGNATEVPANST
HLA-B*51:01	6	6	15	10	QTHQADYLL	19	HRSV A (strain A2)	RNA-directed RNA polymerase L (P28887)	RLMEGQTHAQADYLL
HLA-A*31:01	13	5	13	9	NITRFQTLL	16	SARS-CoV2	Spike_glycoprotein (P0DTC2)	PIGINITRFQTLLAL
HLA-A*31:01	3	6	14	9	NITRFQTLL	16	SARS-CoV2	Spike_glycoprotein (P0DTC2)	LPIGINITRFQTLLA
HLA-A*31:01	2	3	11	9	NITRFQTLL	16	SARS-CoV2	Spike_glycoprotein (P0DTC2)	GINITRFQTLLALHR
HLA-A*32:01	12	5	14	10	RTRSWSFNP	11	SARS-CoV2	Membrane protein (P0DTC5)	RLFARTRSMWSFNPE
HLA-A*68:01	12	7	15	9	RSMWSFNPE	16	SARS-CoV2	Membrane protein (P0DTC5)	RLFARTRSMWSFNPE
HLA-B*58:01	2	6	14	9	RFQTLLALH	14	SARS-CoV2	Spike_glycoprotein (P0DTC2)	GINITRFQTLLALHR
HLA-B*57:01	6	5	13	9	GQTHAQADY	20	HRSV A (strain A2)	RNA-directed RNA polymerase L (P28887)	RLMEGQTHAQADYLL
HLA-A*23:01	13	4	13	10	INITRFQTL	8.4	SARS-CoV2	Spike_glycoprotein (P0DTC2)	PIGINITRFQTLLAL
HLA-A*23:01	3	5	14	10	INITRFQTL	8.4	SARS-CoV2	Spike_glycoprotein (P0DTC2)	LPIGINITRFQTLLA
HLA-A*23:01	2	2	11	10	INITRFQTL	8.4	SARS-CoV2	Spike_glycoprotein (P0DTC2)	GINITRFQTLLALHR
HLA-A*68:01	13	2	10	9	IGINITRFQ	16	SARS-CoV2	Spike_glycoprotein (P0DTC2)	PIGINITRFQTLLAL
HLA-A*68:01	3	3	11	9	IGINITRFQ	16	SARS-CoV2	Spike_glycoprotein (P0DTC2)	LPIGINITRFQTLLA
HLA-A*26:01	13	3	12	10	GIITRFQTL	12	SARS-CoV2	Spike_glycoprotein (P0DTC2)	PIGINITRFQTLLAL
HLA-A*26:01	3	4	13	10	GIITRFQTL	12	SARS-CoV2	Spike_glycoprotein (P0DTC2)	LPIGINITRFQTLLA
HLA-A*26:01	2	1	10	10	GIITRFQTL	12	SARS-CoV2	Spike_glycoprotein (P0DTC2)	GINITRFQTLLALHR
HLA-A*01:01	6	1	10	10	RLEGQTHAQ	16	HRSV A (strain A2)	RNA-directed RNA polymerase L (P28887)	RLMEGQTHAQADYLL
HLA-A*30:02	13	5	14	10	NTRFQTLLA	25	SARS-CoV2	Spike_glycoprotein (P0DTC2)	PIGINITRFQTLLAL
HLA-A*30:02	3	6	15	10	NTRFQTLLA	25	SARS-CoV2	Spike_glycoprotein (P0DTC2)	LPIGINITRFQTLLA
HLA-A*30:02	2	3	12	10	NTRFQTLLA	25	SARS-CoV2	Spike_glycoprotein (P0DTC2)	GINITRFQTLLALHR
HLA-B*58:01	12	5	13	9	RTRSMWSFN	14	SARS-CoV2	Membrane protein (P0DTC5)	RLFARTRSMWSFNPE
HLA-A*33:01	12	4	12	9	ARTRSMWSF	14	SARS-CoV2	Membrane protein (P0DTC5)	RLFARTRSMWSFNPE
HLA-A*68:02	4	3	11	9	GNCDTLKEI	16	SARS-CoV2	Replicase_polyprotein (P0DTC1)	DEGNCDTLKEILVTY
HLA-A*30:01	9	7	15	9	DERQATFTF	28	HRSV A (strain A2)	Non-structural protein 2 (P04543)	CIVRKLDERQATFTF
HLA-A*68:01	13	4	12	9	INITRFQTL	16	SARS-CoV2	Spike_glycoprotein (P0DTC2)	PIGINITRFQTLLAL
HLA-A*68:01	3	5	13	9	INITRFQTL	16	SARS-CoV2	Spike_glycoprotein (P0DTC2)	LPIGINITRFQTLLA
HLA-A*68:01	2	2	10	9	INITRFQTL	16	SARS-CoV2	Spike_glycoprotein (P0DTC2)	GINITRFQTLLALHR
HLA-A*31:01	13	3	12	10	GIITRFQTL	17	SARS-CoV2	Spike_glycoprotein (P0DTC2)	PIGINITRFQTLLAL
HLA-A*31:01	3	4	13	10	GIITRFQTL	17	SARS-CoV2	Spike_glycoprotein (P0DTC2)	LPIGINITRFQTLLA
HLA-A*32:01	2	7	15	9	FQTLLALHR	11	SARS-CoV2	Spike_glycoprotein (P0DTC2)	GINITRFQTLLALHR
HLA-A*31:01	2	1	10	10	GIITRFQTL	17	SARS-CoV2	Spike_glycoprotein (P0DTC2)	GINITRFQTLLALHR
HLA-A*01:01	1	1	10	10	RLQAGATEV	16	SARS-CoV2	Replicase_polyprotein (P0DTC1)	RLQAGNATEVPANST
HLA-A*02:06	9	2	11	10	IVRKLDEQA	21	HRSV A (strain A2)	Non-structural protein 2 (P04543)	CIVRKLDERQATFTF
HLA-A*68:02	6	3	11	9	MEGQTHAQA	16	HRSV A (strain A2)	RNA-directed RNA polymerase L (P28887)	RLMEGQTHAQADYLL
HLA-A*01:01	13	6	15	10	ITRFQTLLL	16	SARS-CoV2	Spike_glycoprotein (P0DTC2)	PIGINITRFQTLLAL
HLA-A*01:01	2	4	13	10	ITRFQTLLL	16	SARS-CoV2	Spike_glycoprotein (P0DTC2)	GINITRFQTLLALHR
HLA-B*08:01	6	2	10	9	LMEGQTHAQ	21	HRSV A (strain A2)	RNA-directed RNA polymerase L (P28887)	RLMEGQTHAQADYLL
HLA-B*44:02	3	1	10	10	LPIGNITRF	8.4	SARS-CoV2	Spike_glycoprotein (P0DTC2)	LPIGINITRFQTLLA
HLA-A*02:06	12	1	10	10	RLFARTSMW	21	SARS-CoV2	Membrane protein (P0DTC5)	RLFARTRSMWSFNPE
HLA-B*53:01	5	5	13	9	NATEVPANS	9.9	SARS-CoV2	Replicase_polyprotein (P0DTC1)	LQAGNATEVPANSTV
HLA-B*53:01	1	6	14	9	NATEVPANS	9.9	SARS-CoV2	Replicase_polyprotein (P0DTC1)	RLQAGNATEVPANST
HLA-B*08:01	13	1	9	9	PIGINITRF	21	SARS-CoV2	Spike_glycoprotein (P0DTC2)	PIGINITRFQTLLAL
HLA-B*08:01	3	2	10	9	PIGINITRF	21	SARS-CoV2	Spike_glycoprotein (P0DTC2)	LPIGINITRFQTLLA
HLA-A*30:02	9	1	9	9	CIVRKLDER	26	HRSV A (strain A2)	Non-structural protein 2 (P04543)	CIVRKLDERQATFTF
HLA-B*51:01	9	6	15	10	LERQATFTF	20	HRSV A (strain A2)	Non-structural protein 2 (P04543)	CIVRKLDERQATFTF
HLA-B*58:01	6	5	13	9	GQTHAQADY	15	HRSV A (strain A2)	RNA-directed RNA polymerase L (P28887)	RLMEGQTHAQADYLL
HLA-A*30:01	4	6	14	9	DTLKEILVT	28	SARS-CoV2	Replicase_polyprotein (P0DTC1)	DEGNCDTLKEILVTY
HLA-A*11:01	2	5	14	10	TRFQTLLLH	11	SARS-CoV2	Spike_glycoprotein (P0DTC2)	GINITRFQTLLALHR
HLA-A*01:01	2	7	15	9	FQTLLALHR	17	SARS-CoV2	Spike_glycoprotein (P0DTC2)	GINITRFQTLLALHR
HLA-A*33:01	6	7	15	9	THAQADYLL	15	HRSV A (strain A2)	RNA-directed RNA polymerase L (P28887)	RLMEGQTHAQADYLL
HLA-B*44:03	13	4	12	9	INITRFQTL	8.7	SARS-CoV2	Spike_glycoprotein (P0DTC2)	PIGINITRFQTLLAL
HLA-B*44:03	3	5	13	9	INITRFQTL	8.7	SARS-CoV2	Spike_glycoprotein (P0DTC2)	LPIGINITRFQTLLA
HLA-B*44:03	2	2	10	9	INITRFQTL	8.7	SARS-CoV2	Spike_glycoprotein (P0DTC2)	GINITRFQTLLALHR
HLA-A*03:01	13	6	15	10	ITFQTLLAL	13	SARS-CoV2	Spike_glycoprotein (P0DTC2)	PIGINITRFQTLLAL
HLA-A*02:01	4	6	14	9	DTLKEILVT	16	SARS-CoV2	Replicase_polyprotein (P0DTC1)	DEGNCDTLKEILVTY
HLA-A*03:01	2	4	13	10	ITFQTLLAL	13	SARS-CoV2	Spike_glycoprotein (P0DTC2)	GINITRFQTLLALHR
HLA-A*26:01	2	6	14	9	RFQTLLALH	12	SARS-CoV2	Spike_glycoprotein (P0DTC2)	GINITRFQTLLALHR
HLA-A*02:01	6	7	15	9	THAQADYLL	16	HRSV A (strain A2)	RNA-directed RNA polymerase L (P28887)	RLMEGQTHAQADYLL
HLA-A*31:01	5	1	9	9	LQAGNATEV	17	SARS-CoV2	Replicase_polyprotein (P0DTC1)	LQAGNATEVPANSTV
HLA-A*31:01	1	2	10	9	LQAGNATEV	17	SARS-CoV2	Replicase_polyprotein (P0DTC1)	RLQAGNATEVPANST
HLA-B*57:01	4	3	11	9	GNCDTLKEI	21	SARS-CoV2	Replicase_polyprotein (P0DTC1)	DEGNCDTLKEILVTY
HLA-B*57:01	2	7	15	9	FQTLLALHR	21	SARS-CoV2	Spike_glycoprotein (P0DTC2)	GINITRFQTLLALHR
HLA-B*51:01	6	3	11	9	MEGQTHAQA	20	HRSV A (strain A2)	RNA-directed RNA polymerase L (P28887)	RLMEGQTHAQADYLL
HLA-A*03:01	1	1	10	10	RLQAGATEV	13	SARS-CoV2	Replicase_polyprotein (P0DTC1)	RLQAGNATEVPANST
HLA-B*07:02	9	6	15	10	LERQATFTF	13	HRSV A (strain A2)	Non-structural protein 2 (P04543)	CIVRKLDERQATFTF
HLA-A*02:06	3	1	9	9	LPIGINITR	22	SARS-CoV2	Spike_glycoprotein (P0DTC2)	LPIGINITRFQTLLA
HLA-B*40:01	6	6	14	9	QTHAQADYL	8.3	HRSV A (strain A2)	RNA-directed RNA polymerase L (P28887)	RLMEGQTHAQADYLL
HLA-A*02:01	13	6	14	9	ITRFQTLLA	16	SARS-CoV2	Spike_glycoprotein (P0DTC2)	PIGINITRFQTLLAL
HLA-A*02:01	3	7	15	9	ITRFQTLLA	16	SARS-CoV2	Spike_glycoprotein (P0DTC2)	LPIGINITRFQTLLA
HLA-A*02:01	2	4	12	9	ITRFQTLLA	16	SARS-CoV2	Spike_glycoprotein (P0DTC2)	GINITRFQTLLALHR
HLA-B*57:01	6	4	13	10	EGQTHAQAY	21	HRSV A (strain A2)	RNA-directed RNA polymerase L (P28887)	RLMEGQTHAQADYLL
HLA-A*30:01	5	5	13	9	NATEVPANS	29	SARS-CoV2	Replicase_polyprotein (P0DTC1)	LQAGNATEVPANSTV
HLA-B*44:02	4	1	9	9	DEGNCDTLK	8.9	SARS-CoV2	Replicase_polyprotein (P0DTC1)	DEGNCDTLKEILVTY
HLA-A*30:01	1	6	14	9	NATEVPANS	29	SARS-CoV2	Replicase_polyprotein (P0DTC1)	RLQAGNATEVPANST
HLA-A*31:01	6	6	14	9	QTHAQADYL	17	HRSV A (strain A2)	RNA-directed RNA polymerase L (P28887)	RLMEGQTHAQADYLL
HLA-B*57:01	5	7	15	9	TEVPANSTV	22	SARS-CoV2	Replicase_polyprotein (P0DTC1)	LQAGNATEVPANSTV
HLA-A*24:02	6	6	14	9	QTHAQADYL	8.9	HRSV A (strain A2)	RNA-directed RNA polymerase L (P28887)	RLMEGQTHAQADYLL
HLA-B*08:01	6	6	15	10	QTHAQDYLL	22	HRSV A (strain A2)	RNA-directed RNA polymerase L (P28887)	RLMEGQTHAQADYLL
HLA-A*02:01	4	4	12	9	NCDTLKEIL	16	SARS-CoV2	Replicase_polyprotein (P0DTC1)	DEGNCDTLKEILVTY
HLA-A*68:01	6	1	10	10	RLMEGTHAQ	17	HRSV A (strain A2)	RNA-directed RNA polymerase L (P28887)	RLMEGQTHAQADYLL
HLA-A*30:01	5	2	11	10	QANATEVPA	29	SARS-CoV2	Replicase_polyprotein (P0DTC1)	LQAGNATEVPANSTV
HLA-A*30:01	1	3	12	10	QANATEVPA	29	SARS-CoV2	Replicase_polyprotein (P0DTC1)	RLQAGNATEVPANST
HLA-A*11:01	6	5	13	9	GQTHAQADY	11	HRSV A (strain A2)	RNA-directed RNA polymerase L (P28887)	RLMEGQTHAQADYLL
HLA-A*23:01	9	5	14	10	KLDERQATF	9.2	HRSV A (strain A2)	Non-structural protein 2 (P04543)	CIVRKLDERQATFTF
HLA-A*33:01	12	1	10	10	RLFARTRSW	15	SARS-CoV2	Membrane protein (P0DTC5)	RLFARTRSMWSFNPE
HLA-B*07:02	5	1	9	9	LQAGNATEV	14	SARS-CoV2	Replicase_polyprotein (P0DTC1)	LQAGNATEVPANSTV
HLA-B*07:02	1	2	10	9	LQAGNATEV	14	SARS-CoV2	Replicase_polyprotein (P0DTC1)	RLQAGNATEVPANST
HLA-A*24:02	9	5	14	10	KLDERQATF	9	HRSV A (strain A2)	Non-structural protein 2 (P04543)	CIVRKLDERQATFTF
HLA-A*33:01	12	3	12	10	FARTRSWSF	15	SARS-CoV2	Membrane protein (P0DTC5)	RLFARTRSMWSFNPE
HLA-A*11:01	12	5	13	9	RTRSMWSFN	11	SARS-CoV2	Membrane protein (P0DTC5)	RLFARTRSMWSFNPE
HLA-B*51:01	5	2	10	9	QAGNATEVP	21	SARS-CoV2	Replicase_polyprotein (P0DTC1)	LQAGNATEVPANSTV
HLA-B*51:01	1	3	11	9	QAGNATEVP	21	SARS-CoV2	Replicase_polyprotein (P0DTC1)	RLQAGNATEVPANST
HLA-B*51:01	9	4	13	10	RLDERQATF	21	HRSV A (strain A2)	Non-structural protein 2 (P04543)	CIVRKLDERQATFTF
HLA-B*58:01	6	1	10	10	RLMEGQTHQ	16	HRSV A (strain A2)	RNA-directed RNA polymerase L (P28887)	RLMEGQTHAQADYLL
HLA-A*02:06	9	7	15	9	DERQATFTF	22	HRSV A (strain A2)	Non-structural protein 2 (P04543)	CIVRKLDERQATFTF
HLA-B*51:01	12	1	10	10	RLFATRSMW	21	SARS-CoV2	Membrane protein (P0DTC5)	RLFARTRSMWSFNPE
HLA-B*58:01	5	7	15	9	TEVPANSTV	16	SARS-CoV2	Replicase_polyprotein (P0DTC1)	LQAGNATEVPANSTV
HLA-A*68:01	5	7	15	9	TEVPANSTV	17	SARS-CoV2	Replicase_polyprotein (P0DTC1)	LQAGNATEVPANSTV
HLA-A*02:06	4	3	12	10	GNCDTLEIL	22	SARS-CoV2	Replicase_polyprotein (P0DTC1)	DEGNCDTLKEILVTY
HLA-A*01:01	13	5	14	10	NTRFQTLLA	18	SARS-CoV2	Spike_glycoprotein (P0DTC2)	PIGINITRFQTLLAL
HLA-A*01:01	3	6	15	10	NTRFQTLLA	18	SARS-CoV2	Spike_glycoprotein (P0DTC2)	LPIGINITRFQTLLA
HLA-A*01:01	2	3	12	10	NTRFQTLLA	18	SARS-CoV2	Spike_glycoprotein (P0DTC2)	GINITRFQTLLALHR
HLA-A*31:01	1	1	9	9	RLQAGNATE	18	SARS-CoV2	Replicase_polyprotein (P0DTC1)	RLQAGNATEVPANST
HLA-A*68:01	2	6	14	9	RFQTLLALH	17	SARS-CoV2	Spike_glycoprotein (P0DTC2)	GINITRFQTLLALHR
HLA-B*40:01	6	2	11	10	LEGQTHAQA	8.5	HRSV A (strain A2)	RNA-directed RNA polymerase L (P28887)	RLMEGQTHAQADYLL
HLA-A*30:01	6	5	13	9	GQTHAQADY	30	HRSV A (strain A2)	RNA-directed RNA polymerase L (P28887)	RLMEGQTHAQADYLL
HLA-A*23:01	13	6	15	10	IRFQTLLAL	9.4	SARS-CoV2	Spike_glycoprotein (P0DTC2)	PIGINITRFQTLLAL
HLA-A*23:01	2	4	13	10	IRFQTLLAL	9.4	SARS-CoV2	Spike_glycoprotein (P0DTC2)	GINITRFQTLLALHR
HLA-A*30:02	13	4	13	10	INITRQTLL	28	SARS-CoV2	Spike_glycoprotein (P0DTC2)	PIGINITRFQTLLAL
HLA-A*30:02	3	5	14	10	INITRQTLL	28	SARS-CoV2	Spike_glycoprotein (P0DTC2)	LPIGINITRFQTLLA
HLA-A*30:02	2	2	11	10	INITRQTLL	28	SARS-CoV2	Spike_glycoprotein (P0DTC2)	GINITRFQTLLALHR
HLA-A*23:01	4	6	15	10	DLKEILVTY	9.4	SARS-CoV2	Replicase_polyprotein (P0DTC1)	DEGNCDTLKEILVTY
HLA-B*07:02	6	3	11	9	MEGQTHAQA	14	HRSV A (strain A2)	RNA-directed RNA polymerase L (P28887)	RLMEGQTHAQADYLL
HLA-A*02:06	12	7	15	9	RSMWSFNPE	23	SARS-CoV2	Membrane protein (P0DTC5)	RLFARTRSMWSFNPE
HLA-B*15:01	6	3	11	9	MEGQTHAQA	17	HRSV A (strain A2)	RNA-directed RNA polymerase L (P28887)	RLMEGQTHAQADYLL
HLA-B*08:01	1	1	10	10	RLQGNATEV	23	SARS-CoV2	Replicase_polyprotein (P0DTC1)	RLQAGNATEVPANST
HLA-A*02:03	4	6	14	9	DTLKEILVT	18	SARS-CoV2	Replicase_polyprotein (P0DTC1)	DEGNCDTLKEILVTY
HLA-A*30:01	6	7	15	9	THAQADYLL	30	HRSV A (strain A2)	RNA-directed RNA polymerase L (P28887)	RLMEGQTHAQADYLL
HLA-B*44:02	4	3	11	9	GNCDTLKEI	9.3	SARS-CoV2	Replicase_polyprotein (P0DTC1)	DEGNCDTLKEILVTY
HLA-B*15:01	5	1	10	10	LQAGNATVP	17	SARS-CoV2	Replicase_polyprotein (P0DTC1)	LQAGNATEVPANSTV
HLA-B*15:01	1	2	11	10	LQAGNATVP	17	SARS-CoV2	Replicase_polyprotein (P0DTC1)	RLQAGNATEVPANST
HLA-A*24:02	13	4	13	10	INITRFQTL	9.3	SARS-CoV2	Spike_glycoprotein (P0DTC2)	PIGINITRFQTLLAL
HLA-A*24:02	3	5	14	10	INITRFQTL	9.3	SARS-CoV2	Spike_glycoprotein (P0DTC2)	LPIGINITRFQTLLA
HLA-A*24:02	2	2	11	10	INITRFQTL	9.3	SARS-CoV2	Spike_glycoprotein (P0DTC2)	GINITRFQTLLALHR
HLA-A*68:01	6	1	9	9	RLMEGQTHA	17	HRSV A (strain A2)	RNA-directed RNA polymerase L (P28887)	RLMEGQTHAQADYLL
HLA-A*03:01	12	5	14	10	RTRSWSFNP	14	SARS-CoV2	Membrane protein (P0DTC5)	RLFARTRSMWSFNPE
HLA-A*31:01	1	1	10	10	RLQAGNATV	18	SARS-CoV2	Replicase_polyprotein (P0DTC1)	RLQAGNATEVPANST
HLA-B*51:01	4	4	13	10	NCDTLKILV	21	SARS-CoV2	Replicase_polyprotein (P0DTC1)	DEGNCDTLKEILVTY
HLA-A*33:01	13	2	10	9	IGINITRFQ	16	SARS-CoV2	Spike_glycoprotein (P0DTC2)	PIGINITRFQTLLAL
HLA-A*23:01	5	1	9	9	LQAGNATEV	9.6	SARS-CoV2	Replicase_polyprotein (P0DTC1)	LQAGNATEVPANSTV
HLA-A*33:01	3	3	11	9	IGINITRFQ	16	SARS-CoV2	Spike_glycoprotein (P0DTC2)	LPIGINITRFQTLLA
HLA-A*23:01	1	2	10	9	LQAGNATEV	9.6	SARS-CoV2	Replicase_polyprotein (P0DTC1)	RLQAGNATEVPANST
HLA-A*68:02	4	4	13	10	NCDTLEILV	18	SARS-CoV2	Replicase_polyprotein (P0DTC1)	DEGNCDTLKEILVTY
HLA-A*24:02	5	1	9	9	LQAGNATEV	9.5	SARS-CoV2	Replicase_polyprotein (P0DTC1)	LQAGNATEVPANSTV
HLA-A*24:02	1	2	10	9	LQAGNATEV	9.5	SARS-CoV2	Replicase_polyprotein (P0DTC1)	RLQAGNATEVPANST
HLA-A*11:01	13	7	15	9	TRFQTLLAL	11	SARS-CoV2	Spike_glycoprotein (P0DTC2)	PIGINITRFQTLLAL
HLA-A*11:01	2	5	13	9	TRFQTLLAL	11	SARS-CoV2	Spike_glycoprotein (P0DTC2)	GINITRFQTLLALHR
HLA-B*07:02	5	3	11	9	AGNATEVPA	14	SARS-CoV2	Replicase_polyprotein (P0DTC1)	LQAGNATEVPANSTV
HLA-B*07:02	1	4	12	9	AGNATEVPA	14	SARS-CoV2	Replicase_polyprotein (P0DTC1)	RLQAGNATEVPANST
HLA-B*40:01	6	6	15	10	QHAQADYLL	8.8	HRSV A (strain A2)	RNA-directed RNA polymerase L (P28887)	RLMEGQTHAQADYLL
HLA-B*08:01	2	5	14	10	TRFQTLLAL	23	SARS-CoV2	Spike_glycoprotein (P0DTC2)	GINITRFQTLLALHR
HLA-B*58:01	5	6	14	9	ATEVPANST	16	SARS-CoV2	Replicase_polyprotein (P0DTC1)	LQAGNATEVPANSTV
HLA-B*58:01	1	7	15	9	ATEVPANST	16	SARS-CoV2	Replicase_polyprotein (P0DTC1)	RLQAGNATEVPANST
HLA-A*68:01	5	6	15	10	ATVPANSTV	17	SARS-CoV2	Replicase_polyprotein (P0DTC1)	LQAGNATEVPANSTV
HLA-A*33:01	13	6	15	10	IRFQTLLAL	16	SARS-CoV2	Spike_glycoprotein (P0DTC2)	PIGINITRFQTLLAL
HLA-A*26:01	13	6	14	9	ITRFQTLLA	14	SARS-CoV2	Spike_glycoprotein (P0DTC2)	PIGINITRFQTLLAL
HLA-A*02:06	5	5	13	9	NATEVPANS	23	SARS-CoV2	Replicase_polyprotein (P0DTC1)	LQAGNATEVPANSTV
HLA-A*26:01	3	7	15	9	ITRFQTLLA	14	SARS-CoV2	Spike_glycoprotein (P0DTC2)	LPIGINITRFQTLLA
HLA-A*33:01	2	4	13	10	IRFQTLLAL	16	SARS-CoV2	Spike_glycoprotein (P0DTC2)	GINITRFQTLLALHR
HLA-A*26:01	2	4	12	9	ITRFQTLLA	14	SARS-CoV2	Spike_glycoprotein (P0DTC2)	GINITRFQTLLALHR
HLA-A*02:06	1	6	14	9	NATEVPANS	23	SARS-CoV2	Replicase_polyprotein (P0DTC1)	RLQAGNATEVPANST
HLA-A*32:01	5	7	15	9	TEVPANSTV	13	SARS-CoV2	Replicase_polyprotein (P0DTC1)	LQAGNATEVPANSTV
HLA-B*15:01	3	1	9	9	LPIGINITR	17	SARS-CoV2	Spike_glycoprotein (P0DTC2)	LPIGINITRFQTLLA
HLA-B*08:01	6	1	10	10	RLMEGTHAQ	24	HRSV A (strain A2)	RNA-directed RNA polymerase L (P28887)	RLMEGQTHAQADYLL
HLA-B*40:01	13	6	15	10	IRFQTLLAL	9	SARS-CoV2	Spike_glycoprotein (P0DTC2)	PIGINITRFQTLLAL
HLA-B*57:01	5	6	14	9	ATEVPANST	23	SARS-CoV2	Replicase_polyprotein (P0DTC1)	LQAGNATEVPANSTV
HLA-B*40:01	2	4	13	10	IRFQTLLAL	9	SARS-CoV2	Spike_glycoprotein (P0DTC2)	GINITRFQTLLALHR
HLA-B*57:01	1	7	15	9	ATEVPANST	23	SARS-CoV2	Replicase_polyprotein (P0DTC1)	RLQAGNATEVPANST
HLA-B*07:02	1	1	10	10	RLQAGNATV	15	SARS-CoV2	Replicase_polyprotein (P0DTC1)	RLQAGNATEVPANST
HLA-A*33:01	6	6	14	9	QTHAQADYL	17	HRSV A (strain A2)	RNA-directed RNA polymerase L (P28887)	RLMEGQTHAQADYLL
HLA-A*26:01	6	7	15	9	THAQADYLL	14	HRSV A (strain A2)	RNA-directed RNA polymerase L (P28887)	RLMEGQTHAQADYLL
HLA-B*08:01	6	4	13	10	EGQTHAQAY	24	HRSV A (strain A2)	RNA-directed RNA polymerase L (P28887)	RLMEGQTHAQADYLL
HLA-B*57:01	5	2	10	9	QAGNATEVP	24	SARS-CoV2	Replicase_polyprotein (P0DTC1)	LQAGNATEVPANSTV
HLA-B*57:01	1	3	11	9	QAGNATEVP	24	SARS-CoV2	Replicase_polyprotein (P0DTC1)	RLQAGNATEVPANST
HLA-A*03:01	6	2	10	9	LMEGQTHAQ	14	HRSV A (strain A2)	RNA-directed RNA polymerase L (P28887)	RLMEGQTHAQADYLL
HLA-A*68:01	9	7	15	9	DERQATFTF	18	HRSV A (strain A2)	Non-structural protein 2 (P04543)	CIVRKLDERQATFTF
HLA-B*51:01	6	4	13	10	EGQTHAQAY	22	HRSV A (strain A2)	RNA-directed RNA polymerase L (P28887)	RLMEGQTHAQADYLL
HLA-B*58:01	4	3	11	9	GNCDTLKEI	17	SARS-CoV2	Replicase_polyprotein (P0DTC1)	DEGNCDTLKEILVTY
HLA-B*58:01	2	7	15	9	FQTLLALHR	17	SARS-CoV2	Spike_glycoprotein (P0DTC2)	GINITRFQTLLALHR
HLA-A*31:01	6	7	15	9	THAQADYLL	19	HRSV A (strain A2)	RNA-directed RNA polymerase L (P28887)	RLMEGQTHAQADYLL
HLA-B*08:01	9	4	12	9	RKLDERQAT	24	HRSV A (strain A2)	Non-structural protein 2 (P04543)	CIVRKLDERQATFTF
HLA-A*68:02	4	5	13	9	CDTLKEILV	19	SARS-CoV2	Replicase_polyprotein (P0DTC1)	DEGNCDTLKEILVTY
HLA-A*30:02	4	6	14	9	DTLKEILVT	29	SARS-CoV2	Replicase_polyprotein (P0DTC1)	DEGNCDTLKEILVTY
HLA-A*32:01	2	6	15	10	RQTLLALHR	13	SARS-CoV2	Spike_glycoprotein (P0DTC2)	GINITRFQTLLALHR
HLA-B*44:03	4	3	11	9	GNCDTLKEI	9.8	SARS-CoV2	Replicase_polyprotein (P0DTC1)	DEGNCDTLKEILVTY
HLA-B*08:01	6	2	11	10	LMEGQTHAA	24	HRSV A (strain A2)	RNA-directed RNA polymerase L (P28887)	RLMEGQTHAQADYLL
HLA-B*58:01	9	5	14	10	KLDERQATF	17	HRSV A (strain A2)	Non-structural protein 2 (P04543)	CIVRKLDERQATFTF
HLA-A*23:01	2	6	15	10	RFQTLLLHR	11	SARS-CoV2	Spike_glycoprotein (P0DTC2)	GINITRFQTLLALHR
HLA-A*68:01	13	5	14	10	NTRFQTLLA	18	SARS-CoV2	Spike_glycoprotein (P0DTC2)	PIGINITRFQTLLAL
HLA-A*68:01	3	6	15	10	NTRFQTLLA	18	SARS-CoV2	Spike_glycoprotein (P0DTC2)	LPIGINITRFQTLLA
HLA-A*68:01	2	3	12	10	NTRFQTLLA	18	SARS-CoV2	Spike_glycoprotein (P0DTC2)	GINITRFQTLLALHR
HLA-A*26:01	2	5	14	10	TRFQTLLLH	14	SARS-CoV2	Spike_glycoprotein (P0DTC2)	GINITRFQTLLALHR
HLA-B*58:01	4	6	14	9	DTLKEILVT	17	SARS-CoV2	Replicase_polyprotein (P0DTC1)	DEGNCDTLKEILVTY
HLA-B*07:02	1	1	9	9	RLQAGNATE	15	SARS-CoV2	Replicase_polyprotein (P0DTC1)	RLQAGNATEVPANST
HLA-A*02:06	3	1	10	10	LPIGINITF	24	SARS-CoV2	Spike_glycoprotein (P0DTC2)	LPIGINITRFQTLLA
HLA-A*02:01	4	6	15	10	DLKEILVTY	18	SARS-CoV2	Replicase_polyprotein (P0DTC1)	DEGNCDTLKEILVTY
HLA-B*57:01	4	5	14	10	CTLKEILVT	24	SARS-CoV2	Replicase_polyprotein (P0DTC1)	DEGNCDTLKEILVTY
HLA-B*08:01	13	5	14	10	NIRFQTLLA	25	SARS-CoV2	Spike_glycoprotein (P0DTC2)	PIGINITRFQTLLAL
HLA-A*02:03	6	6	15	10	QTHAQAYLL	20	HRSV A (strain A2)	RNA-directed RNA polymerase L (P28887)	RLMEGQTHAQADYLL
HLA-B*08:01	3	6	15	10	NIRFQTLLA	25	SARS-CoV2	Spike_glycoprotein (P0DTC2)	LPIGINITRFQTLLA
HLA-B*08:01	2	3	12	10	NIRFQTLLA	25	SARS-CoV2	Spike_glycoprotein (P0DTC2)	GINITRFQTLLALHR
HLA-A*26:01	2	7	15	9	FQTLLALHR	14	SARS-CoV2	Spike_glycoprotein (P0DTC2)	GINITRFQTLLALHR
HLA-A*02:06	13	5	14	10	NITRFTLLA	24	SARS-CoV2	Spike_glycoprotein (P0DTC2)	PIGINITRFQTLLAL
HLA-B*44:02	6	1	9	9	RLMEGQTHA	11	HRSV A (strain A2)	RNA-directed RNA polymerase L (P28887)	RLMEGQTHAQADYLL
HLA-A*02:06	3	6	15	10	NITRFTLLA	24	SARS-CoV2	Spike_glycoprotein (P0DTC2)	LPIGINITRFQTLLA
HLA-A*02:06	2	3	12	10	NITRFTLLA	24	SARS-CoV2	Spike_glycoprotein (P0DTC2)	GINITRFQTLLALHR
HLA-B*35:01	6	3	11	9	MEGQTHAQA	13	HRSV A (strain A2)	RNA-directed RNA polymerase L (P28887)	RLMEGQTHAQADYLL
HLA-A*32:01	1	1	9	9	RLQAGNATE	14	SARS-CoV2	Replicase_polyprotein (P0DTC1)	RLQAGNATEVPANST
HLA-A*31:01	6	6	15	10	QTHAQAYLL	19	HRSV A (strain A2)	RNA-directed RNA polymerase L (P28887)	RLMEGQTHAQADYLL
HLA-B*53:01	5	1	9	9	LQAGNATEV	12	SARS-CoV2	Replicase_polyprotein (P0DTC1)	LQAGNATEVPANSTV
HLA-B*53:01	1	2	10	9	LQAGNATEV	12	SARS-CoV2	Replicase_polyprotein (P0DTC1)	RLQAGNATEVPANST
HLA-B*44:02	3	1	9	9	LPIGINITR	11	SARS-CoV2	Spike_glycoprotein (P0DTC2)	LPIGINITRFQTLLA
HLA-A*30:01	4	3	12	10	GNCTLKEIL	33	SARS-CoV2	Replicase_polyprotein (P0DTC1)	DEGNCDTLKEILVTY
HLA-A*33:01	5	6	15	10	ATVPANSTV	18	SARS-CoV2	Replicase_polyprotein (P0DTC1)	LQAGNATEVPANSTV
HLA-A*11:01	6	6	14	9	QTHAQADYL	12	HRSV A (strain A2)	RNA-directed RNA polymerase L (P28887)	RLMEGQTHAQADYLL
HLA-B*08:01	4	3	11	9	GNCDTLKEI	25	SARS-CoV2	Replicase_polyprotein (P0DTC1)	DEGNCDTLKEILVTY
HLA-A*02:01	4	3	11	9	GNCDTLKEI	18	SARS-CoV2	Replicase_polyprotein (P0DTC1)	DEGNCDTLKEILVTY
HLA-B*57:01	13	5	14	10	NTRFQTLLA	25	SARS-CoV2	Spike_glycoprotein (P0DTC2)	PIGINITRFQTLLAL
HLA-B*53:01	13	1	9	9	PIGINITRF	12	SARS-CoV2	Spike_glycoprotein (P0DTC2)	PIGINITRFQTLLAL
HLA-A*31:01	9	2	10	9	IVRKLDERQ	20	HRSV A (strain A2)	Non-structural protein 2 (P04543)	CIVRKLDERQATFTF
HLA-B*57:01	3	6	15	10	NTRFQTLLA	25	SARS-CoV2	Spike_glycoprotein (P0DTC2)	LPIGINITRFQTLLA
HLA-B*53:01	3	2	10	9	PIGINITRF	12	SARS-CoV2	Spike_glycoprotein (P0DTC2)	LPIGINITRFQTLLA
HLA-B*57:01	2	3	12	10	NTRFQTLLA	25	SARS-CoV2	Spike_glycoprotein (P0DTC2)	GINITRFQTLLALHR
HLA-B*35:01	6	6	15	10	QTAQADYLL	13	HRSV A (strain A2)	RNA-directed RNA polymerase L (P28887)	RLMEGQTHAQADYLL
HLA-B*07:02	5	6	14	9	ATEVPANST	16	SARS-CoV2	Replicase_polyprotein (P0DTC1)	LQAGNATEVPANSTV
HLA-B*07:02	1	7	15	9	ATEVPANST	16	SARS-CoV2	Replicase_polyprotein (P0DTC1)	RLQAGNATEVPANST
HLA-B*08:01	4	5	13	9	CDTLKEILV	25	SARS-CoV2	Replicase_polyprotein (P0DTC1)	DEGNCDTLKEILVTY
HLA-A*33:01	6	6	15	10	QTHAQAYLL	18	HRSV A (strain A2)	RNA-directed RNA polymerase L (P28887)	RLMEGQTHAQADYLL
HLA-A*02:01	13	3	11	9	GINITRFQT	18	SARS-CoV2	Spike_glycoprotein (P0DTC2)	PIGINITRFQTLLAL
HLA-A*02:01	3	4	12	9	GINITRFQT	18	SARS-CoV2	Spike_glycoprotein (P0DTC2)	LPIGINITRFQTLLA
HLA-A*02:01	2	1	9	9	GINITRFQT	18	SARS-CoV2	Spike_glycoprotein (P0DTC2)	GINITRFQTLLALHR
HLA-A*33:01	12	7	15	9	RSMWSFNPE	18	SARS-CoV2	Membrane protein (P0DTC5)	RLFARTRSMWSFNPE
HLA-B*51:01	13	3	12	10	INITRFQTL	24	SARS-CoV2	Spike_glycoprotein (P0DTC2)	PIGINITRFQTLLAL
HLA-B*51:01	3	4	13	10	INITRFQTL	24	SARS-CoV2	Spike_glycoprotein (P0DTC2)	LPIGINITRFQTLLA
HLA-B*51:01	2	1	10	10	INITRFQTL	24	SARS-CoV2	Spike_glycoprotein (P0DTC2)	GINITRFQTLLALHR
HLA-A*31:01	5	6	15	10	ATVPANSTV	20	SARS-CoV2	Replicase_polyprotein (P0DTC1)	LQAGNATEVPANSTV
HLA-B*07:02	4	6	15	10	DLKEILVTY	16	SARS-CoV2	Replicase_polyprotein (P0DTC1)	DEGNCDTLKEILVTY
HLA-A*24:02	2	6	15	10	RFQTLLAHR	11	SARS-CoV2	Spike_glycoprotein (P0DTC2)	GINITRFQTLLALHR
HLA-B*58:01	1	1	10	10	RQAGNATEV	18	SARS-CoV2	Replicase_polyprotein (P0DTC1)	RLQAGNATEVPANST
HLA-A*30:01	12	6	15	10	RSMWSFNPE	35	SARS-CoV2	Membrane protein (P0DTC5)	RLFARTRSMWSFNPE
HLA-B*57:01	6	1	10	10	RLMEGQTHQ	26	HRSV A (strain A2)	RNA-directed RNA polymerase L (P28887)	RLMEGQTHAQADYLL
HLA-B*57:01	9	2	11	10	IVRKLDEQA	26	HRSV A (strain A2)	Non-structural protein 2 (P04543)	CIVRKLDERQATFTF
HLA-B*15:01	6	7	15	9	THAQADYLL	19	HRSV A (strain A2)	RNA-directed RNA polymerase L (P28887)	RLMEGQTHAQADYLL
HLA-A*03:01	12	2	10	9	LFARTRSMW	16	SARS-CoV2	Membrane protein (P0DTC5)	RLFARTRSMWSFNPE
HLA-A*32:01	3	1	9	9	LPIGINITR	14	SARS-CoV2	Spike_glycoprotein (P0DTC2)	LPIGINITRFQTLLA
HLA-A*23:01	6	6	14	9	QTHAQADYL	11	HRSV A (strain A2)	RNA-directed RNA polymerase L (P28887)	RLMEGQTHAQADYLL
HLA-A*68:01	12	2	10	9	LFARTRSMW	19	SARS-CoV2	Membrane protein (P0DTC5)	RLFARTRSMWSFNPE
HLA-B*51:01	12	4	12	9	ARTRSMWSF	24	SARS-CoV2	Membrane protein (P0DTC5)	RLFARTRSMWSFNPE
HLA-A*11:01	12	4	12	9	ARTRSMWSF	13	SARS-CoV2	Membrane protein (P0DTC5)	RLFARTRSMWSFNPE
HLA-A*02:06	9	1	9	9	CIVRKLDER	26	HRSV A (strain A2)	Non-structural protein 2 (P04543)	CIVRKLDERQATFTF
HLA-A*02:06	4	5	13	9	CDTLKEILV	26	SARS-CoV2	Replicase_polyprotein (P0DTC1)	DEGNCDTLKEILVTY
HLA-A*02:06	12	3	12	10	FATRSMWSF	26	SARS-CoV2	Membrane protein (P0DTC5)	RLFARTRSMWSFNPE
HLA-A*01:01	2	5	14	10	TFQTLLALH	23	SARS-CoV2	Spike_glycoprotein (P0DTC2)	GINITRFQTLLALHR
HLA-B*07:02	9	5	14	10	KLDERQATF	17	HRSV A (strain A2)	Non-structural protein 2 (P04543)	CIVRKLDERQATFTF
HLA-A*24:02	13	6	15	10	IRFQTLLAL	11	SARS-CoV2	Spike_glycoprotein (P0DTC2)	PIGINITRFQTLLAL
HLA-A*24:02	2	4	13	10	IRFQTLLAL	11	SARS-CoV2	Spike_glycoprotein (P0DTC2)	GINITRFQTLLALHR
HLA-B*58:01	6	4	13	10	EGQTHAQAY	19	HRSV A (strain A2)	RNA-directed RNA polymerase L (P28887)	RLMEGQTHAQADYLL
HLA-A*23:01	3	1	9	9	LPIGINITR	12	SARS-CoV2	Spike_glycoprotein (P0DTC2)	LPIGINITRFQTLLA
HLA-A*32:01	6	5	14	10	GQTHAQAYL	15	HRSV A (strain A2)	RNA-directed RNA polymerase L (P28887)	RLMEGQTHAQADYLL
HLA-A*68:01	6	5	13	9	GQTHAQADY	20	HRSV A (strain A2)	RNA-directed RNA polymerase L (P28887)	RLMEGQTHAQADYLL
HLA-A*68:02	5	3	11	9	AGNATEVPA	21	SARS-CoV2	Replicase_polyprotein (P0DTC1)	LQAGNATEVPANSTV
HLA-A*68:02	1	4	12	9	AGNATEVPA	21	SARS-CoV2	Replicase_polyprotein (P0DTC1)	RLQAGNATEVPANST
HLA-B*58:01	9	2	10	9	IVRKLDERQ	19	HRSV A (strain A2)	Non-structural protein 2 (P04543)	CIVRKLDERQATFTF
HLA-B*07:02	12	7	15	9	RSMWSFNPE	17	SARS-CoV2	Membrane protein (P0DTC5)	RLFARTRSMWSFNPE
HLA-A*30:02	5	1	10	10	LQAGATEVP	33	SARS-CoV2	Replicase_polyprotein (P0DTC1)	LQAGNATEVPANSTV
HLA-A*30:02	1	2	11	10	LQAGATEVP	33	SARS-CoV2	Replicase_polyprotein (P0DTC1)	RLQAGNATEVPANST
HLA-B*44:03	6	1	9	9	RLMEGQTHA	12	HRSV A (strain A2)	RNA-directed RNA polymerase L (P28887)	RLMEGQTHAQADYLL
HLA-B*07:02	6	6	15	10	QTHQADYLL	17	HRSV A (strain A2)	RNA-directed RNA polymerase L (P28887)	RLMEGQTHAQADYLL
HLA-B*35:01	5	5	14	10	NATEPANST	14	SARS-CoV2	Replicase_polyprotein (P0DTC1)	LQAGNATEVPANSTV
HLA-B*35:01	1	6	15	10	NATEPANST	14	SARS-CoV2	Replicase_polyprotein (P0DTC1)	RLQAGNATEVPANST
HLA-A*33:01	9	4	13	10	RLDERQATF	19	HRSV A (strain A2)	Non-structural protein 2 (P04543)	CIVRKLDERQATFTF
HLA-A*02:01	6	2	10	9	LMEGQTHAQ	20	HRSV A (strain A2)	RNA-directed RNA polymerase L (P28887)	RLMEGQTHAQADYLL
HLA-B*57:01	2	6	15	10	RQTLLALHR	27	SARS-CoV2	Spike_glycoprotein (P0DTC2)	GINITRFQTLLALHR
HLA-A*30:02	5	5	13	9	NATEVPANS	34	SARS-CoV2	Replicase_polyprotein (P0DTC1)	LQAGNATEVPANSTV
HLA-A*30:02	1	6	14	9	NATEVPANS	34	SARS-CoV2	Replicase_polyprotein (P0DTC1)	RLQAGNATEVPANST
HLA-A*02:01	13	5	14	10	NITRFTLLA	20	SARS-CoV2	Spike_glycoprotein (P0DTC2)	PIGINITRFQTLLAL
HLA-A*32:01	9	1	9	9	CIVRKLDER	15	HRSV A (strain A2)	Non-structural protein 2 (P04543)	CIVRKLDERQATFTF
HLA-A*02:01	3	6	15	10	NITRFTLLA	20	SARS-CoV2	Spike_glycoprotein (P0DTC2)	LPIGINITRFQTLLA
HLA-A*02:01	2	3	12	10	NITRFTLLA	20	SARS-CoV2	Spike_glycoprotein (P0DTC2)	GINITRFQTLLALHR
HLA-A*30:01	9	3	12	10	VRKDERQAT	37	HRSV A (strain A2)	Non-structural protein 2 (P04543)	CIVRKLDERQATFTF
HLA-A*24:02	3	1	9	9	LPIGINITR	12	SARS-CoV2	Spike_glycoprotein (P0DTC2)	LPIGINITRFQTLLA
HLA-A*32:01	12	5	13	9	RTRSMWSFN	15	SARS-CoV2	Membrane protein (P0DTC5)	RLFARTRSMWSFNPE
HLA-A*24:02	12	2	11	10	LFARTRSMW	12	SARS-CoV2	Membrane protein (P0DTC5)	RLFARTRSMWSFNPE
HLA-B*40:01	9	4	12	9	RKLDERQAT	11	HRSV A (strain A2)	Non-structural protein 2 (P04543)	CIVRKLDERQATFTF
HLA-A*11:01	12	1	10	10	RLFARTSMW	13	SARS-CoV2	Membrane protein (P0DTC5)	RLFARTRSMWSFNPE
HLA-A*02:06	6	2	10	9	LMEGQTHAQ	27	HRSV A (strain A2)	RNA-directed RNA polymerase L (P28887)	RLMEGQTHAQADYLL
HLA-B*08:01	5	6	15	10	AEVPANSTV	28	SARS-CoV2	Replicase_polyprotein (P0DTC1)	LQAGNATEVPANSTV
HLA-A*30:02	12	4	13	10	ATRSMWSFN	34	SARS-CoV2	Membrane protein (P0DTC5)	RLFARTRSMWSFNPE
HLA-A*68:01	9	5	13	9	KLDERQATF	20	HRSV A (strain A2)	Non-structural protein 2 (P04543)	CIVRKLDERQATFTF
HLA-B*57:01	4	3	12	10	GCDTLKEIL	28	SARS-CoV2	Replicase_polyprotein (P0DTC1)	DEGNCDTLKEILVTY
HLA-B*35:01	6	1	9	9	RLMEGQTHA	14	HRSV A (strain A2)	RNA-directed RNA polymerase L (P28887)	RLMEGQTHAQADYLL
HLA-A*26:01	5	5	13	9	NATEVPANS	17	SARS-CoV2	Replicase_polyprotein (P0DTC1)	LQAGNATEVPANSTV
HLA-A*26:01	1	6	14	9	NATEVPANS	17	SARS-CoV2	Replicase_polyprotein (P0DTC1)	RLQAGNATEVPANST
HLA-B*15:01	6	2	11	10	LMGQTHAQA	20	HRSV A (strain A2)	RNA-directed RNA polymerase L (P28887)	RLMEGQTHAQADYLL
HLA-A*02:01	5	3	11	9	AGNATEVPA	20	SARS-CoV2	Replicase_polyprotein (P0DTC1)	LQAGNATEVPANSTV
HLA-A*02:01	1	4	12	9	AGNATEVPA	20	SARS-CoV2	Replicase_polyprotein (P0DTC1)	RLQAGNATEVPANST
HLA-A*01:01	9	1	9	9	CIVRKLDER	24	HRSV A (strain A2)	Non-structural protein 2 (P04543)	CIVRKLDERQATFTF
HLA-B*51:01	13	1	9	9	PIGINITRF	26	SARS-CoV2	Spike_glycoprotein (P0DTC2)	PIGINITRFQTLLAL
HLA-B*53:01	4	6	14	9	DTLKEILVT	14	SARS-CoV2	Replicase_polyprotein (P0DTC1)	DEGNCDTLKEILVTY
HLA-B*51:01	3	2	10	9	PIGINITRF	26	SARS-CoV2	Spike_glycoprotein (P0DTC2)	LPIGINITRFQTLLA
HLA-A*23:01	12	2	11	10	LFARTRSMW	12	SARS-CoV2	Membrane protein (P0DTC5)	RLFARTRSMWSFNPE
HLA-A*03:01	9	5	14	10	KLDERQTFT	17	HRSV A (strain A2)	Non-structural protein 2 (P04543)	CIVRKLDERQATFTF
HLA-B*07:02	6	1	10	10	RLMEGTHAQ	18	HRSV A (strain A2)	RNA-directed RNA polymerase L (P28887)	RLMEGQTHAQADYLL
HLA-B*53:01	5	5	14	10	NATEVANST	14	SARS-CoV2	Replicase_polyprotein (P0DTC1)	LQAGNATEVPANSTV
HLA-A*30:02	4	3	12	10	GNCDTLKEL	35	SARS-CoV2	Replicase_polyprotein (P0DTC1)	DEGNCDTLKEILVTY
HLA-A*02:03	2	7	15	9	FQTLLALHR	22	SARS-CoV2	Spike_glycoprotein (P0DTC2)	GINITRFQTLLALHR
HLA-B*53:01	1	6	15	10	NATEVANST	14	SARS-CoV2	Replicase_polyprotein (P0DTC1)	RLQAGNATEVPANST
HLA-B*44:02	6	6	14	9	QTHAQADYL	12	HRSV A (strain A2)	RNA-directed RNA polymerase L (P28887)	RLMEGQTHAQADYLL
HLA-B*57:01	1	1	10	10	RLAGNATEV	28	SARS-CoV2	Replicase_polyprotein (P0DTC1)	RLQAGNATEVPANST
HLA-A*01:01	13	4	13	10	INITRQTLL	25	SARS-CoV2	Spike_glycoprotein (P0DTC2)	PIGINITRFQTLLAL
HLA-A*11:01	4	1	9	9	DEGNCDTLK	13	SARS-CoV2	Replicase_polyprotein (P0DTC1)	DEGNCDTLKEILVTY
HLA-A*01:01	3	5	14	10	INITRQTLL	25	SARS-CoV2	Spike_glycoprotein (P0DTC2)	LPIGINITRFQTLLA
HLA-A*01:01	2	2	11	10	INITRQTLL	25	SARS-CoV2	Spike_glycoprotein (P0DTC2)	GINITRFQTLLALHR
HLA-A*02:03	5	3	11	9	AGNATEVPA	22	SARS-CoV2	Replicase_polyprotein (P0DTC1)	LQAGNATEVPANSTV
HLA-A*02:03	1	4	12	9	AGNATEVPA	22	SARS-CoV2	Replicase_polyprotein (P0DTC1)	RLQAGNATEVPANST
HLA-B*15:01	9	2	11	10	IVRKLDEQA	20	HRSV A (strain A2)	Non-structural protein 2 (P04543)	CIVRKLDERQATFTF
HLA-B*44:02	2	7	15	9	FQTLLALHR	12	SARS-CoV2	Spike_glycoprotein (P0DTC2)	GINITRFQTLLALHR
HLA-B*07:02	9	2	11	10	IVRKLERQA	18	HRSV A (strain A2)	Non-structural protein 2 (P04543)	CIVRKLDERQATFTF
HLA-B*44:03	6	2	11	10	LEGQTHAQA	12	HRSV A (strain A2)	RNA-directed RNA polymerase L (P28887)	RLMEGQTHAQADYLL
HLA-B*58:01	5	1	9	9	LQAGNATEV	21	SARS-CoV2	Replicase_polyprotein (P0DTC1)	LQAGNATEVPANSTV
HLA-B*51:01	5	3	11	9	AGNATEVPA	26	SARS-CoV2	Replicase_polyprotein (P0DTC1)	LQAGNATEVPANSTV
HLA-B*58:01	1	2	10	9	LQAGNATEV	21	SARS-CoV2	Replicase_polyprotein (P0DTC1)	RLQAGNATEVPANST
HLA-B*51:01	1	4	12	9	AGNATEVPA	26	SARS-CoV2	Replicase_polyprotein (P0DTC1)	RLQAGNATEVPANST
HLA-B*07:02	13	4	13	10	INITRFQTL	18	SARS-CoV2	Spike_glycoprotein (P0DTC2)	PIGINITRFQTLLAL
HLA-B*07:02	3	5	14	10	INITRFQTL	18	SARS-CoV2	Spike_glycoprotein (P0DTC2)	LPIGINITRFQTLLA
HLA-B*07:02	2	2	11	10	INITRFQTL	18	SARS-CoV2	Spike_glycoprotein (P0DTC2)	GINITRFQTLLALHR
HLA-A*68:01	13	6	15	10	ITFQTLLAL	21	SARS-CoV2	Spike_glycoprotein (P0DTC2)	PIGINITRFQTLLAL
HLA-A*68:01	2	4	13	10	ITFQTLLAL	21	SARS-CoV2	Spike_glycoprotein (P0DTC2)	GINITRFQTLLALHR
HLA-B*57:01	12	3	11	9	FARTRSMWS	28	SARS-CoV2	Membrane protein (P0DTC5)	RLFARTRSMWSFNPE
HLA-A*31:01	3	1	10	10	LPIGINITR	22	SARS-CoV2	Spike_glycoprotein (P0DTC2)	LPIGINITRFQTLLA
HLA-B*08:01	4	4	13	10	NCDTKEILV	29	SARS-CoV2	Replicase_polyprotein (P0DTC1)	DEGNCDTLKEILVTY
HLA-B*08:01	6	5	14	10	GQHAQADYL	29	HRSV A (strain A2)	RNA-directed RNA polymerase L (P28887)	RLMEGQTHAQADYLL
HLA-A*11:01	5	6	15	10	ATVPANSTV	14	SARS-CoV2	Replicase_polyprotein (P0DTC1)	LQAGNATEVPANSTV
HLA-A*02:03	5	6	14	9	ATEVPANST	23	SARS-CoV2	Replicase_polyprotein (P0DTC1)	LQAGNATEVPANSTV
HLA-A*02:03	1	7	15	9	ATEVPANST	23	SARS-CoV2	Replicase_polyprotein (P0DTC1)	RLQAGNATEVPANST
HLA-B*57:01	4	2	11	10	EGNDTLKEI	29	SARS-CoV2	Replicase_polyprotein (P0DTC1)	DEGNCDTLKEILVTY
HLA-B*58:01	13	3	12	10	GNITRFQTL	21	SARS-CoV2	Spike_glycoprotein (P0DTC2)	PIGINITRFQTLLAL
HLA-B*58:01	3	4	13	10	GNITRFQTL	21	SARS-CoV2	Spike_glycoprotein (P0DTC2)	LPIGINITRFQTLLA
HLA-B*58:01	2	1	10	10	GNITRFQTL	21	SARS-CoV2	Spike_glycoprotein (P0DTC2)	GINITRFQTLLALHR
HLA-A*31:01	13	3	11	9	GINITRFQT	22	SARS-CoV2	Spike_glycoprotein (P0DTC2)	PIGINITRFQTLLAL
HLA-A*31:01	3	4	12	9	GINITRFQT	22	SARS-CoV2	Spike_glycoprotein (P0DTC2)	LPIGINITRFQTLLA
HLA-A*31:01	2	1	9	9	GINITRFQT	22	SARS-CoV2	Spike_glycoprotein (P0DTC2)	GINITRFQTLLALHR
HLA-A*01:01	6	3	11	9	MEGQTHAQA	26	HRSV A (strain A2)	RNA-directed RNA polymerase L (P28887)	RLMEGQTHAQADYLL
HLA-B*58:01	4	2	11	10	ENCDTLKEI	21	SARS-CoV2	Replicase_polyprotein (P0DTC1)	DEGNCDTLKEILVTY
HLA-A*02:06	6	3	11	9	MEGQTHAQA	29	HRSV A (strain A2)	RNA-directed RNA polymerase L (P28887)	RLMEGQTHAQADYLL
HLA-B*07:02	9	4	12	9	RKLDERQAT	18	HRSV A (strain A2)	Non-structural protein 2 (P04543)	CIVRKLDERQATFTF
HLA-B*15:01	12	7	15	9	RSMWSFNPE	21	SARS-CoV2	Membrane protein (P0DTC5)	RLFARTRSMWSFNPE
HLA-B*44:02	4	4	12	9	NCDTLKEIL	13	SARS-CoV2	Replicase_polyprotein (P0DTC1)	DEGNCDTLKEILVTY
HLA-B*57:01	12	4	13	10	ATRSMWSFN	29	SARS-CoV2	Membrane protein (P0DTC5)	RLFARTRSMWSFNPE
HLA-A*30:02	9	4	12	9	RKLDERQAT	36	HRSV A (strain A2)	Non-structural protein 2 (P04543)	CIVRKLDERQATFTF
HLA-A*01:01	4	3	12	10	GNDTLKEIL	26	SARS-CoV2	Replicase_polyprotein (P0DTC1)	DEGNCDTLKEILVTY
HLA-A*02:01	4	4	13	10	NCDTKEILV	21	SARS-CoV2	Replicase_polyprotein (P0DTC1)	DEGNCDTLKEILVTY
HLA-B*15:01	5	3	11	9	AGNATEVPA	21	SARS-CoV2	Replicase_polyprotein (P0DTC1)	LQAGNATEVPANSTV
HLA-A*02:06	5	5	14	10	NATEVPAST	29	SARS-CoV2	Replicase_polyprotein (P0DTC1)	LQAGNATEVPANSTV
HLA-B*15:01	1	4	12	9	AGNATEVPA	21	SARS-CoV2	Replicase_polyprotein (P0DTC1)	RLQAGNATEVPANST
HLA-A*02:06	1	6	15	10	NATEVPAST	29	SARS-CoV2	Replicase_polyprotein (P0DTC1)	RLQAGNATEVPANST
HLA-A*24:02	4	6	15	10	DLKEILVTY	13	SARS-CoV2	Replicase_polyprotein (P0DTC1)	DEGNCDTLKEILVTY
HLA-B*51:01	13	2	10	9	IGINITRFQ	27	SARS-CoV2	Spike_glycoprotein (P0DTC2)	PIGINITRFQTLLAL
HLA-B*35:01	5	2	10	9	QAGNATEVP	15	SARS-CoV2	Replicase_polyprotein (P0DTC1)	LQAGNATEVPANSTV
HLA-B*51:01	3	3	11	9	IGINITRFQ	27	SARS-CoV2	Spike_glycoprotein (P0DTC2)	LPIGINITRFQTLLA
HLA-B*35:01	1	3	11	9	QAGNATEVP	15	SARS-CoV2	Replicase_polyprotein (P0DTC1)	RLQAGNATEVPANST
HLA-A*03:01	6	6	14	9	QTHAQADYL	18	HRSV A (strain A2)	RNA-directed RNA polymerase L (P28887)	RLMEGQTHAQADYLL
HLA-B*44:02	6	2	11	10	LEGQTHAQA	13	HRSV A (strain A2)	RNA-directed RNA polymerase L (P28887)	RLMEGQTHAQADYLL
HLA-B*08:01	4	3	12	10	GNCDTKEIL	30	SARS-CoV2	Replicase_polyprotein (P0DTC1)	DEGNCDTLKEILVTY
HLA-B*40:01	4	3	11	9	GNCDTLKEI	12	SARS-CoV2	Replicase_polyprotein (P0DTC1)	DEGNCDTLKEILVTY
HLA-A*31:01	12	5	14	10	RTRSWSFNP	23	SARS-CoV2	Membrane protein (P0DTC5)	RLFARTRSMWSFNPE
HLA-B*08:01	9	2	11	10	IVRKLDEQA	30	HRSV A (strain A2)	Non-structural protein 2 (P04543)	CIVRKLDERQATFTF
HLA-B*44:02	6	6	15	10	QHAQADYLL	13	HRSV A (strain A2)	RNA-directed RNA polymerase L (P28887)	RLMEGQTHAQADYLL
HLA-B*08:01	13	3	11	9	GINITRFQT	30	SARS-CoV2	Spike_glycoprotein (P0DTC2)	PIGINITRFQTLLAL
HLA-A*03:01	12	4	12	9	ARTRSMWSF	18	SARS-CoV2	Membrane protein (P0DTC5)	RLFARTRSMWSFNPE
HLA-B*08:01	3	4	12	9	GINITRFQT	30	SARS-CoV2	Spike_glycoprotein (P0DTC2)	LPIGINITRFQTLLA
HLA-B*08:01	2	1	9	9	GINITRFQT	30	SARS-CoV2	Spike_glycoprotein (P0DTC2)	GINITRFQTLLALHR
HLA-A*68:02	2	7	15	9	FQTLLALHR	23	SARS-CoV2	Spike_glycoprotein (P0DTC2)	GINITRFQTLLALHR
HLA-A*02:03	12	3	11	9	FARTRSMWS	24	SARS-CoV2	Membrane protein (P0DTC5)	RLFARTRSMWSFNPE
HLA-B*44:03	6	6	15	10	QHAQADYLL	13	HRSV A (strain A2)	RNA-directed RNA polymerase L (P28887)	RLMEGQTHAQADYLL
HLA-A*02:06	13	2	11	10	IGINITFQT	29	SARS-CoV2	Spike_glycoprotein (P0DTC2)	PIGINITRFQTLLAL
HLA-A*02:06	3	3	12	10	IGINITFQT	29	SARS-CoV2	Spike_glycoprotein (P0DTC2)	LPIGINITRFQTLLA
HLA-A*68:02	9	2	11	10	IVRKLDEQA	24	HRSV A (strain A2)	Non-structural protein 2 (P04543)	CIVRKLDERQATFTF
HLA-A*26:01	13	5	14	10	NTRFQTLLA	18	SARS-CoV2	Spike_glycoprotein (P0DTC2)	PIGINITRFQTLLAL
HLA-A*26:01	3	6	15	10	NTRFQTLLA	18	SARS-CoV2	Spike_glycoprotein (P0DTC2)	LPIGINITRFQTLLA
HLA-A*26:01	2	3	12	10	NTRFQTLLA	18	SARS-CoV2	Spike_glycoprotein (P0DTC2)	GINITRFQTLLALHR
HLA-A*23:01	13	3	12	10	GIITRFQTL	13	SARS-CoV2	Spike_glycoprotein (P0DTC2)	PIGINITRFQTLLAL
HLA-A*23:01	6	1	9	9	RLMEGQTHA	13	HRSV A (strain A2)	RNA-directed RNA polymerase L (P28887)	RLMEGQTHAQADYLL
HLA-A*30:02	5	2	11	10	QAGNATVPA	37	SARS-CoV2	Replicase_polyprotein (P0DTC1)	LQAGNATEVPANSTV
HLA-A*23:01	3	4	13	10	GIITRFQTL	13	SARS-CoV2	Spike_glycoprotein (P0DTC2)	LPIGINITRFQTLLA
HLA-A*23:01	2	1	10	10	GIITRFQTL	13	SARS-CoV2	Spike_glycoprotein (P0DTC2)	GINITRFQTLLALHR
HLA-A*30:02	1	3	12	10	QAGNATVPA	37	SARS-CoV2	Replicase_polyprotein (P0DTC1)	RLQAGNATEVPANST
HLA-A*31:01	9	1	10	10	CIVRKLDER	23	HRSV A (strain A2)	Non-structural protein 2 (P04543)	CIVRKLDERQATFTF
HLA-B*08:01	4	2	11	10	EGNDTLKEI	30	SARS-CoV2	Replicase_polyprotein (P0DTC1)	DEGNCDTLKEILVTY
HLA-A*26:01	1	1	10	10	RQAGNATEV	18	SARS-CoV2	Replicase_polyprotein (P0DTC1)	RLQAGNATEVPANST
HLA-B*08:01	9	3	12	10	VRKLERQAT	30	HRSV A (strain A2)	Non-structural protein 2 (P04543)	CIVRKLDERQATFTF
HLA-B*08:01	1	1	9	9	RLQAGNATE	30	SARS-CoV2	Replicase_polyprotein (P0DTC1)	RLQAGNATEVPANST
HLA-B*58:01	5	5	13	9	NATEVPANS	22	SARS-CoV2	Replicase_polyprotein (P0DTC1)	LQAGNATEVPANSTV
HLA-B*58:01	1	6	14	9	NATEVPANS	22	SARS-CoV2	Replicase_polyprotein (P0DTC1)	RLQAGNATEVPANST
HLA-B*57:01	5	5	13	9	NATEVPANS	30	SARS-CoV2	Replicase_polyprotein (P0DTC1)	LQAGNATEVPANSTV
HLA-B*57:01	1	6	14	9	NATEVPANS	30	SARS-CoV2	Replicase_polyprotein (P0DTC1)	RLQAGNATEVPANST
HLA-A*01:01	9	6	14	9	LDERQATFT	28	HRSV A (strain A2)	Non-structural protein 2 (P04543)	CIVRKLDERQATFTF
HLA-B*44:03	6	6	14	9	QTHAQADYL	13	HRSV A (strain A2)	RNA-directed RNA polymerase L (P28887)	RLMEGQTHAQADYLL
HLA-A*31:01	12	3	12	10	FARTRMWSF	23	SARS-CoV2	Membrane protein (P0DTC5)	RLFARTRSMWSFNPE
HLA-B*58:01	12	2	11	10	LFARTRSMW	22	SARS-CoV2	Membrane protein (P0DTC5)	RLFARTRSMWSFNPE
HLA-A*30:02	9	3	11	9	VRKLDERQA	38	HRSV A (strain A2)	Non-structural protein 2 (P04543)	CIVRKLDERQATFTF
HLA-A*33:01	6	4	13	10	EGQTHAQAY	22	HRSV A (strain A2)	RNA-directed RNA polymerase L (P28887)	RLMEGQTHAQADYLL
HLA-A*02:01	4	3	12	10	GNCDTLEIL	22	SARS-CoV2	Replicase_polyprotein (P0DTC1)	DEGNCDTLKEILVTY
HLA-A*33:01	4	1	9	9	DEGNCDTLK	22	SARS-CoV2	Replicase_polyprotein (P0DTC1)	DEGNCDTLKEILVTY
HLA-A*68:01	12	6	15	10	TSMWSFNPE	22	SARS-CoV2	Membrane protein (P0DTC5)	RLFARTRSMWSFNPE
HLA-A*02:01	12	4	12	9	ARTRSMWSF	22	SARS-CoV2	Membrane protein (P0DTC5)	RLFARTRSMWSFNPE
HLA-B*35:01	13	1	9	9	PIGINITRF	16	SARS-CoV2	Spike_glycoprotein (P0DTC2)	PIGINITRFQTLLAL
HLA-A*31:01	6	5	13	9	GQTHAQADY	24	HRSV A (strain A2)	RNA-directed RNA polymerase L (P28887)	RLMEGQTHAQADYLL
HLA-B*35:01	3	2	10	9	PIGINITRF	16	SARS-CoV2	Spike_glycoprotein (P0DTC2)	LPIGINITRFQTLLA
HLA-A*03:01	5	6	15	10	ATVPANSTV	18	SARS-CoV2	Replicase_polyprotein (P0DTC1)	LQAGNATEVPANSTV
HLA-A*02:01	5	6	14	9	ATEVPANST	22	SARS-CoV2	Replicase_polyprotein (P0DTC1)	LQAGNATEVPANSTV
HLA-A*02:01	1	7	15	9	ATEVPANST	22	SARS-CoV2	Replicase_polyprotein (P0DTC1)	RLQAGNATEVPANST
HLA-A*01:01	5	2	10	9	QAGNATEVP	28	SARS-CoV2	Replicase_polyprotein (P0DTC1)	LQAGNATEVPANSTV
HLA-A*01:01	1	3	11	9	QAGNATEVP	28	SARS-CoV2	Replicase_polyprotein (P0DTC1)	RLQAGNATEVPANST
HLA-B*53:01	5	2	10	9	QAGNATEVP	15	SARS-CoV2	Replicase_polyprotein (P0DTC1)	LQAGNATEVPANSTV
HLA-B*40:01	3	1	10	10	LPIGINITF	13	SARS-CoV2	Spike_glycoprotein (P0DTC2)	LPIGINITRFQTLLA
HLA-B*53:01	1	3	11	9	QAGNATEVP	15	SARS-CoV2	Replicase_polyprotein (P0DTC1)	RLQAGNATEVPANST
HLA-A*11:01	5	6	14	9	ATEVPANST	15	SARS-CoV2	Replicase_polyprotein (P0DTC1)	LQAGNATEVPANSTV
HLA-A*11:01	1	7	15	9	ATEVPANST	15	SARS-CoV2	Replicase_polyprotein (P0DTC1)	RLQAGNATEVPANST
HLA-A*68:01	6	7	15	9	THAQADYLL	22	HRSV A (strain A2)	RNA-directed RNA polymerase L (P28887)	RLMEGQTHAQADYLL
HLA-A*30:02	4	4	12	9	NCDTLKEIL	39	SARS-CoV2	Replicase_polyprotein (P0DTC1)	DEGNCDTLKEILVTY
HLA-A*68:01	12	4	12	9	ARTRSMWSF	22	SARS-CoV2	Membrane protein (P0DTC5)	RLFARTRSMWSFNPE
HLA-A*02:06	2	6	15	10	RQTLLALHR	30	SARS-CoV2	Spike_glycoprotein (P0DTC2)	GINITRFQTLLALHR
HLA-B*15:01	13	4	13	10	INITRFQTL	23	SARS-CoV2	Spike_glycoprotein (P0DTC2)	PIGINITRFQTLLAL
HLA-B*15:01	3	5	14	10	INITRFQTL	23	SARS-CoV2	Spike_glycoprotein (P0DTC2)	LPIGINITRFQTLLA
HLA-B*15:01	2	2	11	10	INITRFQTL	23	SARS-CoV2	Spike_glycoprotein (P0DTC2)	GINITRFQTLLALHR
HLA-B*08:01	5	5	13	9	NATEVPANS	32	SARS-CoV2	Replicase_polyprotein (P0DTC1)	LQAGNATEVPANSTV
HLA-A*02:03	5	5	13	9	NATEVPANS	25	SARS-CoV2	Replicase_polyprotein (P0DTC1)	LQAGNATEVPANSTV
HLA-B*08:01	1	6	14	9	NATEVPANS	32	SARS-CoV2	Replicase_polyprotein (P0DTC1)	RLQAGNATEVPANST
HLA-A*02:03	1	6	14	9	NATEVPANS	25	SARS-CoV2	Replicase_polyprotein (P0DTC1)	RLQAGNATEVPANST
HLA-A*30:02	12	3	11	9	FARTRSMWS	39	SARS-CoV2	Membrane protein (P0DTC5)	RLFARTRSMWSFNPE
HLA-A*30:01	6	2	11	10	LMGQTHAQA	42	HRSV A (strain A2)	RNA-directed RNA polymerase L (P28887)	RLMEGQTHAQADYLL
HLA-A*68:01	6	2	10	9	LMEGQTHAQ	22	HRSV A (strain A2)	RNA-directed RNA polymerase L (P28887)	RLMEGQTHAQADYLL
HLA-B*58:01	4	5	14	10	CTLKEILVT	23	SARS-CoV2	Replicase_polyprotein (P0DTC1)	DEGNCDTLKEILVTY
HLA-B*08:01	9	1	9	9	CIVRKLDER	32	HRSV A (strain A2)	Non-structural protein 2 (P04543)	CIVRKLDERQATFTF
HLA-A*02:06	4	4	13	10	NCDTKEILV	31	SARS-CoV2	Replicase_polyprotein (P0DTC1)	DEGNCDTLKEILVTY
HLA-B*07:02	13	3	11	9	GINITRFQT	20	SARS-CoV2	Spike_glycoprotein (P0DTC2)	PIGINITRFQTLLAL
HLA-B*58:01	4	3	12	10	GCDTLKEIL	23	SARS-CoV2	Replicase_polyprotein (P0DTC1)	DEGNCDTLKEILVTY
HLA-B*07:02	3	4	12	9	GINITRFQT	20	SARS-CoV2	Spike_glycoprotein (P0DTC2)	LPIGINITRFQTLLA
HLA-B*07:02	2	1	9	9	GINITRFQT	20	SARS-CoV2	Spike_glycoprotein (P0DTC2)	GINITRFQTLLALHR
HLA-A*01:01	4	3	11	9	GNCDTLKEI	29	SARS-CoV2	Replicase_polyprotein (P0DTC1)	DEGNCDTLKEILVTY
HLA-A*03:01	13	3	11	9	GINITRFQT	19	SARS-CoV2	Spike_glycoprotein (P0DTC2)	PIGINITRFQTLLAL
HLA-B*40:01	5	1	10	10	LQAGATEVP	13	SARS-CoV2	Replicase_polyprotein (P0DTC1)	LQAGNATEVPANSTV
HLA-A*03:01	3	4	12	9	GINITRFQT	19	SARS-CoV2	Spike_glycoprotein (P0DTC2)	LPIGINITRFQTLLA
HLA-A*03:01	2	1	9	9	GINITRFQT	19	SARS-CoV2	Spike_glycoprotein (P0DTC2)	GINITRFQTLLALHR
HLA-B*40:01	1	2	11	10	LQAGATEVP	13	SARS-CoV2	Replicase_polyprotein (P0DTC1)	RLQAGNATEVPANST
HLA-A*02:06	4	5	14	10	CTLKEILVT	31	SARS-CoV2	Replicase_polyprotein (P0DTC1)	DEGNCDTLKEILVTY
HLA-A*02:03	6	7	15	9	THAQADYLL	26	HRSV A (strain A2)	RNA-directed RNA polymerase L (P28887)	RLMEGQTHAQADYLL
HLA-A*30:02	5	2	10	9	QAGNATEVP	40	SARS-CoV2	Replicase_polyprotein (P0DTC1)	LQAGNATEVPANSTV
HLA-B*40:01	4	3	12	10	GNDTLKEIL	13	SARS-CoV2	Replicase_polyprotein (P0DTC1)	DEGNCDTLKEILVTY
HLA-A*30:02	1	3	11	9	QAGNATEVP	40	SARS-CoV2	Replicase_polyprotein (P0DTC1)	RLQAGNATEVPANST
HLA-B*51:01	1	1	10	10	RQAGNATEV	30	SARS-CoV2	Replicase_polyprotein (P0DTC1)	RLQAGNATEVPANST
HLA-A*30:01	9	5	14	10	KLDERQTFT	43	HRSV A (strain A2)	Non-structural protein 2 (P04543)	CIVRKLDERQATFTF
HLA-B*08:01	2	6	14	9	RFQTLLALH	33	SARS-CoV2	Spike_glycoprotein (P0DTC2)	GINITRFQTLLALHR
HLA-A*02:01	6	5	13	9	GQTHAQADY	23	HRSV A (strain A2)	RNA-directed RNA polymerase L (P28887)	RLMEGQTHAQADYLL
HLA-B*08:01	2	7	15	9	FQTLLALHR	33	SARS-CoV2	Spike_glycoprotein (P0DTC2)	GINITRFQTLLALHR
HLA-A*03:01	13	2	10	9	IGINITRFQ	19	SARS-CoV2	Spike_glycoprotein (P0DTC2)	PIGINITRFQTLLAL
HLA-A*03:01	3	3	11	9	IGINITRFQ	19	SARS-CoV2	Spike_glycoprotein (P0DTC2)	LPIGINITRFQTLLA
HLA-B*51:01	2	7	15	9	FQTLLALHR	30	SARS-CoV2	Spike_glycoprotein (P0DTC2)	GINITRFQTLLALHR
HLA-B*44:02	2	5	14	10	TRFQTLLLH	15	SARS-CoV2	Spike_glycoprotein (P0DTC2)	GINITRFQTLLALHR
HLA-A*11:01	13	4	12	9	INITRFQTL	15	SARS-CoV2	Spike_glycoprotein (P0DTC2)	PIGINITRFQTLLAL
HLA-A*11:01	3	5	13	9	INITRFQTL	15	SARS-CoV2	Spike_glycoprotein (P0DTC2)	LPIGINITRFQTLLA
HLA-A*11:01	2	2	10	9	INITRFQTL	15	SARS-CoV2	Spike_glycoprotein (P0DTC2)	GINITRFQTLLALHR
HLA-A*33:01	5	5	13	9	NATEVPANS	24	SARS-CoV2	Replicase_polyprotein (P0DTC1)	LQAGNATEVPANSTV
HLA-A*33:01	1	6	14	9	NATEVPANS	24	SARS-CoV2	Replicase_polyprotein (P0DTC1)	RLQAGNATEVPANST
HLA-B*57:01	13	2	11	10	IGINITFQT	33	SARS-CoV2	Spike_glycoprotein (P0DTC2)	PIGINITRFQTLLAL
HLA-A*32:01	12	4	13	10	ARTRSMWSF	18	SARS-CoV2	Membrane protein (P0DTC5)	RLFARTRSMWSFNPE
HLA-B*44:02	9	5	14	10	KLDERQATF	15	HRSV A (strain A2)	Non-structural protein 2 (P04543)	CIVRKLDERQATFTF
HLA-A*68:01	5	6	14	9	ATEVPANST	23	SARS-CoV2	Replicase_polyprotein (P0DTC1)	LQAGNATEVPANSTV
HLA-B*57:01	3	3	12	10	IGINITFQT	33	SARS-CoV2	Spike_glycoprotein (P0DTC2)	LPIGINITRFQTLLA
HLA-A*68:01	1	7	15	9	ATEVPANST	23	SARS-CoV2	Replicase_polyprotein (P0DTC1)	RLQAGNATEVPANST
HLA-B*44:02	13	5	13	9	NITRFQTLL	15	SARS-CoV2	Spike_glycoprotein (P0DTC2)	PIGINITRFQTLLAL
HLA-B*44:02	3	6	14	9	NITRFQTLL	15	SARS-CoV2	Spike_glycoprotein (P0DTC2)	LPIGINITRFQTLLA
HLA-B*44:02	2	3	11	9	NITRFQTLL	15	SARS-CoV2	Spike_glycoprotein (P0DTC2)	GINITRFQTLLALHR
HLA-A*11:01	1	1	9	9	RLQAGNATE	15	SARS-CoV2	Replicase_polyprotein (P0DTC1)	RLQAGNATEVPANST
HLA-A*03:01	13	4	12	9	INITRFQTL	20	SARS-CoV2	Spike_glycoprotein (P0DTC2)	PIGINITRFQTLLAL
HLA-B*51:01	5	6	14	9	ATEVPANST	30	SARS-CoV2	Replicase_polyprotein (P0DTC1)	LQAGNATEVPANSTV
HLA-A*02:01	5	1	10	10	LQAGNATEV	24	SARS-CoV2	Replicase_polyprotein (P0DTC1)	LQAGNATEVPANSTV
HLA-A*03:01	3	5	13	9	INITRFQTL	20	SARS-CoV2	Spike_glycoprotein (P0DTC2)	LPIGINITRFQTLLA
HLA-A*03:01	2	2	10	9	INITRFQTL	20	SARS-CoV2	Spike_glycoprotein (P0DTC2)	GINITRFQTLLALHR
HLA-B*51:01	1	7	15	9	ATEVPANST	30	SARS-CoV2	Replicase_polyprotein (P0DTC1)	RLQAGNATEVPANST
HLA-A*02:01	1	2	11	10	LQAGNATEV	24	SARS-CoV2	Replicase_polyprotein (P0DTC1)	RLQAGNATEVPANST
HLA-A*31:01	13	4	13	10	IITRFQTLL	25	SARS-CoV2	Spike_glycoprotein (P0DTC2)	PIGINITRFQTLLAL
HLA-B*40:01	4	6	15	10	DLKEILVTY	13	SARS-CoV2	Replicase_polyprotein (P0DTC1)	DEGNCDTLKEILVTY
HLA-A*31:01	3	5	14	10	IITRFQTLL	25	SARS-CoV2	Spike_glycoprotein (P0DTC2)	LPIGINITRFQTLLA
HLA-A*31:01	2	2	11	10	IITRFQTLL	25	SARS-CoV2	Spike_glycoprotein (P0DTC2)	GINITRFQTLLALHR
HLA-A*11:01	12	5	14	10	RTRSWSFNP	15	SARS-CoV2	Membrane protein (P0DTC5)	RLFARTRSMWSFNPE
HLA-A*02:01	3	1	9	9	LPIGINITR	24	SARS-CoV2	Spike_glycoprotein (P0DTC2)	LPIGINITRFQTLLA
HLA-A*03:01	13	5	13	9	NITRFQTLL	20	SARS-CoV2	Spike_glycoprotein (P0DTC2)	PIGINITRFQTLLAL
HLA-A*02:03	9	1	9	9	CIVRKLDER	26	HRSV A (strain A2)	Non-structural protein 2 (P04543)	CIVRKLDERQATFTF
HLA-A*03:01	3	6	14	9	NITRFQTLL	20	SARS-CoV2	Spike_glycoprotein (P0DTC2)	LPIGINITRFQTLLA
HLA-A*03:01	2	3	11	9	NITRFQTLL	20	SARS-CoV2	Spike_glycoprotein (P0DTC2)	GINITRFQTLLALHR
HLA-A*68:02	4	3	12	10	GNCDTLEIL	26	SARS-CoV2	Replicase_polyprotein (P0DTC1)	DEGNCDTLKEILVTY
HLA-A*33:01	5	7	15	9	TEVPANSTV	24	SARS-CoV2	Replicase_polyprotein (P0DTC1)	LQAGNATEVPANSTV
HLA-A*02:03	6	2	10	9	LMEGQTHAQ	27	HRSV A (strain A2)	RNA-directed RNA polymerase L (P28887)	RLMEGQTHAQADYLL
HLA-B*57:01	5	5	14	10	NATEVPAST	34	SARS-CoV2	Replicase_polyprotein (P0DTC1)	LQAGNATEVPANSTV
HLA-A*30:01	5	2	10	9	QAGNATEVP	44	SARS-CoV2	Replicase_polyprotein (P0DTC1)	LQAGNATEVPANSTV
HLA-B*57:01	1	6	15	10	NATEVPAST	34	SARS-CoV2	Replicase_polyprotein (P0DTC1)	RLQAGNATEVPANST
HLA-A*30:01	1	3	11	9	QAGNATEVP	44	SARS-CoV2	Replicase_polyprotein (P0DTC1)	RLQAGNATEVPANST
HLA-B*53:01	13	6	15	10	ITFQTLLAL	17	SARS-CoV2	Spike_glycoprotein (P0DTC2)	PIGINITRFQTLLAL
HLA-B*53:01	5	6	15	10	AEVPANSTV	17	SARS-CoV2	Replicase_polyprotein (P0DTC1)	LQAGNATEVPANSTV
HLA-B*53:01	2	4	13	10	ITFQTLLAL	17	SARS-CoV2	Spike_glycoprotein (P0DTC2)	GINITRFQTLLALHR
HLA-B*40:01	13	3	12	10	GNITRFQTL	14	SARS-CoV2	Spike_glycoprotein (P0DTC2)	PIGINITRFQTLLAL
HLA-B*44:02	6	3	12	10	MEQTHAQAD	15	HRSV A (strain A2)	RNA-directed RNA polymerase L (P28887)	RLMEGQTHAQADYLL
HLA-B*40:01	3	4	13	10	GNITRFQTL	14	SARS-CoV2	Spike_glycoprotein (P0DTC2)	LPIGINITRFQTLLA
HLA-B*40:01	2	1	10	10	GNITRFQTL	14	SARS-CoV2	Spike_glycoprotein (P0DTC2)	GINITRFQTLLALHR
HLA-A*01:01	2	6	15	10	RFQTLALHR	32	SARS-CoV2	Spike_glycoprotein (P0DTC2)	GINITRFQTLLALHR
HLA-A*11:01	13	2	10	9	IGINITRFQ	16	SARS-CoV2	Spike_glycoprotein (P0DTC2)	PIGINITRFQTLLAL
HLA-A*11:01	3	3	11	9	IGINITRFQ	16	SARS-CoV2	Spike_glycoprotein (P0DTC2)	LPIGINITRFQTLLA
HLA-A*01:01	13	3	12	10	GINTRFQTL	32	SARS-CoV2	Spike_glycoprotein (P0DTC2)	PIGINITRFQTLLAL
HLA-A*68:02	12	3	12	10	FATRSMWSF	27	SARS-CoV2	Membrane protein (P0DTC5)	RLFARTRSMWSFNPE
HLA-B*44:03	6	3	12	10	MEQTHAQAD	15	HRSV A (strain A2)	RNA-directed RNA polymerase L (P28887)	RLMEGQTHAQADYLL
HLA-A*01:01	3	4	13	10	GINTRFQTL	32	SARS-CoV2	Spike_glycoprotein (P0DTC2)	LPIGINITRFQTLLA
HLA-A*01:01	2	1	10	10	GINTRFQTL	32	SARS-CoV2	Spike_glycoprotein (P0DTC2)	GINITRFQTLLALHR
HLA-A*30:02	13	2	11	10	IGINITRQT	42	SARS-CoV2	Spike_glycoprotein (P0DTC2)	PIGINITRFQTLLAL
HLA-A*01:01	5	5	13	9	NATEVPANS	32	SARS-CoV2	Replicase_polyprotein (P0DTC1)	LQAGNATEVPANSTV
HLA-A*30:02	3	3	12	10	IGINITRQT	42	SARS-CoV2	Spike_glycoprotein (P0DTC2)	LPIGINITRFQTLLA
HLA-A*01:01	1	6	14	9	NATEVPANS	32	SARS-CoV2	Replicase_polyprotein (P0DTC1)	RLQAGNATEVPANST
HLA-A*03:01	9	2	10	9	IVRKLDERQ	20	HRSV A (strain A2)	Non-structural protein 2 (P04543)	CIVRKLDERQATFTF
HLA-B*44:02	1	1	10	10	RQAGNATEV	15	SARS-CoV2	Replicase_polyprotein (P0DTC1)	RLQAGNATEVPANST
HLA-A*24:02	13	3	12	10	GIITRFQTL	15	SARS-CoV2	Spike_glycoprotein (P0DTC2)	PIGINITRFQTLLAL
HLA-A*11:01	9	4	13	10	RLDERQATF	16	HRSV A (strain A2)	Non-structural protein 2 (P04543)	CIVRKLDERQATFTF
HLA-A*30:01	6	2	10	9	LMEGQTHAQ	45	HRSV A (strain A2)	RNA-directed RNA polymerase L (P28887)	RLMEGQTHAQADYLL
HLA-A*24:02	3	4	13	10	GIITRFQTL	15	SARS-CoV2	Spike_glycoprotein (P0DTC2)	LPIGINITRFQTLLA
HLA-A*24:02	2	1	10	10	GIITRFQTL	15	SARS-CoV2	Spike_glycoprotein (P0DTC2)	GINITRFQTLLALHR
HLA-B*15:01	6	6	15	10	QTHQADYLL	25	HRSV A (strain A2)	RNA-directed RNA polymerase L (P28887)	RLMEGQTHAQADYLL
HLA-B*57:01	5	1	9	9	LQAGNATEV	35	SARS-CoV2	Replicase_polyprotein (P0DTC1)	LQAGNATEVPANSTV
HLA-B*57:01	2	5	14	10	TRFQTLLLH	35	SARS-CoV2	Spike_glycoprotein (P0DTC2)	GINITRFQTLLALHR
HLA-B*57:01	1	2	10	9	LQAGNATEV	35	SARS-CoV2	Replicase_polyprotein (P0DTC1)	RLQAGNATEVPANST
HLA-B*44:03	2	7	15	9	FQTLLALHR	15	SARS-CoV2	Spike_glycoprotein (P0DTC2)	GINITRFQTLLALHR
HLA-B*07:02	13	5	14	10	NIRFQTLLA	22	SARS-CoV2	Spike_glycoprotein (P0DTC2)	PIGINITRFQTLLAL
HLA-B*53:01	6	5	13	9	GQTHAQADY	17	HRSV A (strain A2)	RNA-directed RNA polymerase L (P28887)	RLMEGQTHAQADYLL
HLA-B*44:03	6	5	14	10	GQHAQADYL	15	HRSV A (strain A2)	RNA-directed RNA polymerase L (P28887)	RLMEGQTHAQADYLL
HLA-B*07:02	3	6	15	10	NIRFQTLLA	22	SARS-CoV2	Spike_glycoprotein (P0DTC2)	LPIGINITRFQTLLA
HLA-B*07:02	2	3	12	10	NIRFQTLLA	22	SARS-CoV2	Spike_glycoprotein (P0DTC2)	GINITRFQTLLALHR
HLA-A*68:01	12	1	10	10	RLFARTRSW	24	SARS-CoV2	Membrane protein (P0DTC5)	RLFARTRSMWSFNPE
HLA-B*57:01	5	2	11	10	QANATEVPA	35	SARS-CoV2	Replicase_polyprotein (P0DTC1)	LQAGNATEVPANSTV
HLA-B*57:01	1	3	12	10	QANATEVPA	35	SARS-CoV2	Replicase_polyprotein (P0DTC1)	RLQAGNATEVPANST
HLA-B*35:01	2	7	15	9	FQTLLALHR	18	SARS-CoV2	Spike_glycoprotein (P0DTC2)	GINITRFQTLLALHR
HLA-A*02:01	9	2	11	10	IVRKLDEQA	25	HRSV A (strain A2)	Non-structural protein 2 (P04543)	CIVRKLDERQATFTF
HLA-B*15:01	5	6	14	9	ATEVPANST	26	SARS-CoV2	Replicase_polyprotein (P0DTC1)	LQAGNATEVPANSTV
HLA-B*08:01	5	3	11	9	AGNATEVPA	36	SARS-CoV2	Replicase_polyprotein (P0DTC1)	LQAGNATEVPANSTV
HLA-A*03:01	3	1	10	10	LPIGIITRF	21	SARS-CoV2	Spike_glycoprotein (P0DTC2)	LPIGINITRFQTLLA
HLA-B*15:01	1	7	15	9	ATEVPANST	26	SARS-CoV2	Replicase_polyprotein (P0DTC1)	RLQAGNATEVPANST
HLA-B*08:01	1	4	12	9	AGNATEVPA	36	SARS-CoV2	Replicase_polyprotein (P0DTC1)	RLQAGNATEVPANST
HLA-A*31:01	6	2	10	9	LMEGQTHAQ	27	HRSV A (strain A2)	RNA-directed RNA polymerase L (P28887)	RLMEGQTHAQADYLL
HLA-A*01:01	4	2	11	10	EGNDTLKEI	34	SARS-CoV2	Replicase_polyprotein (P0DTC1)	DEGNCDTLKEILVTY
HLA-A*01:01	1	1	9	9	RLQAGNATE	34	SARS-CoV2	Replicase_polyprotein (P0DTC1)	RLQAGNATEVPANST
HLA-A*33:01	13	4	13	10	INITRFQTL	26	SARS-CoV2	Spike_glycoprotein (P0DTC2)	PIGINITRFQTLLAL
HLA-B*57:01	9	1	9	9	CIVRKLDER	36	HRSV A (strain A2)	Non-structural protein 2 (P04543)	CIVRKLDERQATFTF
HLA-A*33:01	3	5	14	10	INITRFQTL	26	SARS-CoV2	Spike_glycoprotein (P0DTC2)	LPIGINITRFQTLLA
HLA-A*33:01	2	2	11	10	INITRFQTL	26	SARS-CoV2	Spike_glycoprotein (P0DTC2)	GINITRFQTLLALHR
HLA-A*11:01	13	6	15	10	ITFQTLLAL	16	SARS-CoV2	Spike_glycoprotein (P0DTC2)	PIGINITRFQTLLAL
HLA-A*68:01	12	3	12	10	FARTSMWSF	25	SARS-CoV2	Membrane protein (P0DTC5)	RLFARTRSMWSFNPE
HLA-A*31:01	6	5	14	10	GQTHAQAYL	27	HRSV A (strain A2)	RNA-directed RNA polymerase L (P28887)	RLMEGQTHAQADYLL
HLA-A*02:03	4	3	12	10	GNCDTLKEL	28	SARS-CoV2	Replicase_polyprotein (P0DTC1)	DEGNCDTLKEILVTY
HLA-A*11:01	2	4	13	10	ITFQTLLAL	16	SARS-CoV2	Spike_glycoprotein (P0DTC2)	GINITRFQTLLALHR
HLA-A*01:01	5	2	11	10	QAGNATEVA	34	SARS-CoV2	Replicase_polyprotein (P0DTC1)	LQAGNATEVPANSTV
HLA-A*01:01	1	3	12	10	QAGNATEVA	34	SARS-CoV2	Replicase_polyprotein (P0DTC1)	RLQAGNATEVPANST
HLA-A*11:01	9	7	15	9	DERQATFTF	16	HRSV A (strain A2)	Non-structural protein 2 (P04543)	CIVRKLDERQATFTF
HLA-B*07:02	2	5	14	10	TRFQTLLAH	23	SARS-CoV2	Spike_glycoprotein (P0DTC2)	GINITRFQTLLALHR
HLA-A*30:02	12	2	11	10	LFARTRSMW	44	SARS-CoV2	Membrane protein (P0DTC5)	RLFARTRSMWSFNPE
HLA-B*15:01	2	6	15	10	RQTLLALHR	26	SARS-CoV2	Spike_glycoprotein (P0DTC2)	GINITRFQTLLALHR
HLA-A*30:01	9	6	15	10	LERQATFTF	47	HRSV A (strain A2)	Non-structural protein 2 (P04543)	CIVRKLDERQATFTF
HLA-A*33:01	13	5	14	10	NTRFQTLLA	27	SARS-CoV2	Spike_glycoprotein (P0DTC2)	PIGINITRFQTLLAL
HLA-B*53:01	6	3	11	9	MEGQTHAQA	18	HRSV A (strain A2)	RNA-directed RNA polymerase L (P28887)	RLMEGQTHAQADYLL
HLA-A*26:01	5	6	14	9	ATEVPANST	22	SARS-CoV2	Replicase_polyprotein (P0DTC1)	LQAGNATEVPANSTV
HLA-A*33:01	3	6	15	10	NTRFQTLLA	27	SARS-CoV2	Spike_glycoprotein (P0DTC2)	LPIGINITRFQTLLA
HLA-A*33:01	2	3	12	10	NTRFQTLLA	27	SARS-CoV2	Spike_glycoprotein (P0DTC2)	GINITRFQTLLALHR
HLA-A*26:01	1	7	15	9	ATEVPANST	22	SARS-CoV2	Replicase_polyprotein (P0DTC1)	RLQAGNATEVPANST
HLA-A*68:02	5	4	13	10	GATEVPANS	28	SARS-CoV2	Replicase_polyprotein (P0DTC1)	LQAGNATEVPANSTV
HLA-A*03:01	5	6	14	9	ATEVPANST	21	SARS-CoV2	Replicase_polyprotein (P0DTC1)	LQAGNATEVPANSTV
HLA-A*01:01	4	1	9	9	DEGNCDTLK	35	SARS-CoV2	Replicase_polyprotein (P0DTC1)	DEGNCDTLKEILVTY
HLA-A*68:02	1	5	14	10	GATEVPANS	28	SARS-CoV2	Replicase_polyprotein (P0DTC1)	RLQAGNATEVPANST
HLA-A*03:01	1	7	15	9	ATEVPANST	21	SARS-CoV2	Replicase_polyprotein (P0DTC1)	RLQAGNATEVPANST
HLA-B*35:01	13	6	15	10	ITFQTLLAL	19	SARS-CoV2	Spike_glycoprotein (P0DTC2)	PIGINITRFQTLLAL
HLA-A*31:01	9	5	14	10	KLDERQTFT	28	HRSV A (strain A2)	Non-structural protein 2 (P04543)	CIVRKLDERQATFTF
HLA-B*08:01	5	6	14	9	ATEVPANST	37	SARS-CoV2	Replicase_polyprotein (P0DTC1)	LQAGNATEVPANSTV
HLA-B*35:01	2	4	13	10	ITFQTLLAL	19	SARS-CoV2	Spike_glycoprotein (P0DTC2)	GINITRFQTLLALHR
HLA-B*08:01	1	7	15	9	ATEVPANST	37	SARS-CoV2	Replicase_polyprotein (P0DTC1)	RLQAGNATEVPANST
HLA-A*26:01	6	5	14	10	GTHAQADYL	22	HRSV A (strain A2)	RNA-directed RNA polymerase L (P28887)	RLMEGQTHAQADYLL
HLA-B*35:01	2	6	14	9	RFQTLLALH	19	SARS-CoV2	Spike_glycoprotein (P0DTC2)	GINITRFQTLLALHR
HLA-B*44:03	2	5	14	10	TRFQTLLLH	16	SARS-CoV2	Spike_glycoprotein (P0DTC2)	GINITRFQTLLALHR
HLA-A*01:01	12	5	14	10	RTSMWSFNP	35	SARS-CoV2	Membrane protein (P0DTC5)	RLFARTRSMWSFNPE
HLA-B*57:01	13	3	11	9	GINITRFQT	37	SARS-CoV2	Spike_glycoprotein (P0DTC2)	PIGINITRFQTLLAL
HLA-A*02:01	12	2	10	9	LFARTRSMW	26	SARS-CoV2	Membrane protein (P0DTC5)	RLFARTRSMWSFNPE
HLA-A*68:02	9	1	9	9	CIVRKLDER	29	HRSV A (strain A2)	Non-structural protein 2 (P04543)	CIVRKLDERQATFTF
HLA-B*57:01	3	4	12	9	GINITRFQT	37	SARS-CoV2	Spike_glycoprotein (P0DTC2)	LPIGINITRFQTLLA
HLA-B*57:01	2	1	9	9	GINITRFQT	37	SARS-CoV2	Spike_glycoprotein (P0DTC2)	GINITRFQTLLALHR
HLA-B*15:01	13	3	11	9	GINITRFQT	27	SARS-CoV2	Spike_glycoprotein (P0DTC2)	PIGINITRFQTLLAL
HLA-B*15:01	3	4	12	9	GINITRFQT	27	SARS-CoV2	Spike_glycoprotein (P0DTC2)	LPIGINITRFQTLLA
HLA-B*15:01	2	1	9	9	GINITRFQT	27	SARS-CoV2	Spike_glycoprotein (P0DTC2)	GINITRFQTLLALHR
HLA-A*23:01	2	7	15	9	FQTLLALHR	16	SARS-CoV2	Spike_glycoprotein (P0DTC2)	GINITRFQTLLALHR
HLA-B*53:01	6	1	9	9	RLMEGQTHA	18	HRSV A (strain A2)	RNA-directed RNA polymerase L (P28887)	RLMEGQTHAQADYLL
HLA-B*58:01	5	3	11	9	AGNATEVPA	28	SARS-CoV2	Replicase_polyprotein (P0DTC1)	LQAGNATEVPANSTV
HLA-B*40:01	5	6	14	9	ATEVPANST	15	SARS-CoV2	Replicase_polyprotein (P0DTC1)	LQAGNATEVPANSTV
HLA-B*58:01	1	4	12	9	AGNATEVPA	28	SARS-CoV2	Replicase_polyprotein (P0DTC1)	RLQAGNATEVPANST
HLA-B*40:01	1	7	15	9	ATEVPANST	15	SARS-CoV2	Replicase_polyprotein (P0DTC1)	RLQAGNATEVPANST
HLA-B*07:02	6	2	10	9	LMEGQTHAQ	24	HRSV A (strain A2)	RNA-directed RNA polymerase L (P28887)	RLMEGQTHAQADYLL
HLA-B*51:01	5	2	11	10	QANATEVPA	34	SARS-CoV2	Replicase_polyprotein (P0DTC1)	LQAGNATEVPANSTV
HLA-B*51:01	1	3	12	10	QANATEVPA	34	SARS-CoV2	Replicase_polyprotein (P0DTC1)	RLQAGNATEVPANST
HLA-A*24:02	6	1	9	9	RLMEGQTHA	16	HRSV A (strain A2)	RNA-directed RNA polymerase L (P28887)	RLMEGQTHAQADYLL
HLA-A*31:01	9	7	15	9	DERQATFTF	28	HRSV A (strain A2)	Non-structural protein 2 (P04543)	CIVRKLDERQATFTF
HLA-A*30:01	5	4	13	10	GNATVPANS	48	SARS-CoV2	Replicase_polyprotein (P0DTC1)	LQAGNATEVPANSTV
HLA-A*30:01	1	5	14	10	GNATVPANS	48	SARS-CoV2	Replicase_polyprotein (P0DTC1)	RLQAGNATEVPANST
HLA-B*53:01	4	2	11	10	EGNDTLKEI	18	SARS-CoV2	Replicase_polyprotein (P0DTC1)	DEGNCDTLKEILVTY
HLA-A*68:02	13	3	11	9	GINITRFQT	29	SARS-CoV2	Spike_glycoprotein (P0DTC2)	PIGINITRFQTLLAL
HLA-A*68:02	3	4	12	9	GINITRFQT	29	SARS-CoV2	Spike_glycoprotein (P0DTC2)	LPIGINITRFQTLLA
HLA-A*68:02	2	1	9	9	GINITRFQT	29	SARS-CoV2	Spike_glycoprotein (P0DTC2)	GINITRFQTLLALHR
HLA-A*32:01	2	5	14	10	TRFQTLLLH	21	SARS-CoV2	Spike_glycoprotein (P0DTC2)	GINITRFQTLLALHR
HLA-B*40:01	13	5	13	9	NITRFQTLL	15	SARS-CoV2	Spike_glycoprotein (P0DTC2)	PIGINITRFQTLLAL
HLA-B*57:01	5	4	13	10	GATEVPANS	38	SARS-CoV2	Replicase_polyprotein (P0DTC1)	LQAGNATEVPANSTV
HLA-B*40:01	4	5	13	9	CDTLKEILV	15	SARS-CoV2	Replicase_polyprotein (P0DTC1)	DEGNCDTLKEILVTY
HLA-A*24:02	4	4	12	9	NCDTLKEIL	16	SARS-CoV2	Replicase_polyprotein (P0DTC1)	DEGNCDTLKEILVTY
HLA-A*02:01	4	5	13	9	CDTLKEILV	27	SARS-CoV2	Replicase_polyprotein (P0DTC1)	DEGNCDTLKEILVTY
HLA-B*40:01	3	6	14	9	NITRFQTLL	15	SARS-CoV2	Spike_glycoprotein (P0DTC2)	LPIGINITRFQTLLA
HLA-B*40:01	2	3	11	9	NITRFQTLL	15	SARS-CoV2	Spike_glycoprotein (P0DTC2)	GINITRFQTLLALHR
HLA-B*57:01	1	5	14	10	GATEVPANS	38	SARS-CoV2	Replicase_polyprotein (P0DTC1)	RLQAGNATEVPANST
HLA-B*51:01	9	3	11	9	VRKLDERQA	34	HRSV A (strain A2)	Non-structural protein 2 (P04543)	CIVRKLDERQATFTF
HLA-A*02:06	13	1	9	9	PIGINITRF	36	SARS-CoV2	Spike_glycoprotein (P0DTC2)	PIGINITRFQTLLAL
HLA-A*30:02	12	6	14	9	TRSMWSFNP	46	SARS-CoV2	Membrane protein (P0DTC5)	RLFARTRSMWSFNPE
HLA-A*02:06	3	2	10	9	PIGINITRF	36	SARS-CoV2	Spike_glycoprotein (P0DTC2)	LPIGINITRFQTLLA
HLA-A*02:01	9	1	9	9	CIVRKLDER	27	HRSV A (strain A2)	Non-structural protein 2 (P04543)	CIVRKLDERQATFTF
HLA-A*02:06	5	2	11	10	QAGNATVPA	36	SARS-CoV2	Replicase_polyprotein (P0DTC1)	LQAGNATEVPANSTV
HLA-A*02:06	1	3	12	10	QAGNATVPA	36	SARS-CoV2	Replicase_polyprotein (P0DTC1)	RLQAGNATEVPANST
HLA-B*51:01	13	5	14	10	NTRFQTLLA	35	SARS-CoV2	Spike_glycoprotein (P0DTC2)	PIGINITRFQTLLAL
HLA-B*07:02	5	2	11	10	QANATEVPA	25	SARS-CoV2	Replicase_polyprotein (P0DTC1)	LQAGNATEVPANSTV
HLA-B*51:01	3	6	15	10	NTRFQTLLA	35	SARS-CoV2	Spike_glycoprotein (P0DTC2)	LPIGINITRFQTLLA
HLA-B*51:01	2	3	12	10	NTRFQTLLA	35	SARS-CoV2	Spike_glycoprotein (P0DTC2)	GINITRFQTLLALHR
HLA-B*44:03	1	1	10	10	RQAGNATEV	17	SARS-CoV2	Replicase_polyprotein (P0DTC1)	RLQAGNATEVPANST
HLA-B*07:02	1	3	12	10	QANATEVPA	25	SARS-CoV2	Replicase_polyprotein (P0DTC1)	RLQAGNATEVPANST
HLA-A*31:01	5	3	11	9	AGNATEVPA	29	SARS-CoV2	Replicase_polyprotein (P0DTC1)	LQAGNATEVPANSTV
HLA-A*30:01	3	1	10	10	LPIGINITR	50	SARS-CoV2	Spike_glycoprotein (P0DTC2)	LPIGINITRFQTLLA
HLA-A*31:01	1	4	12	9	AGNATEVPA	29	SARS-CoV2	Replicase_polyprotein (P0DTC1)	RLQAGNATEVPANST
HLA-A*23:01	1	1	10	10	RQAGNATEV	17	SARS-CoV2	Replicase_polyprotein (P0DTC1)	RLQAGNATEVPANST
HLA-B*08:01	12	7	15	9	RSMWSFNPE	39	SARS-CoV2	Membrane protein (P0DTC5)	RLFARTRSMWSFNPE
HLA-A*23:01	2	5	14	10	TRFQTLLLH	17	SARS-CoV2	Spike_glycoprotein (P0DTC2)	GINITRFQTLLALHR
HLA-B*44:03	13	5	13	9	NITRFQTLL	17	SARS-CoV2	Spike_glycoprotein (P0DTC2)	PIGINITRFQTLLAL
HLA-B*44:03	3	6	14	9	NITRFQTLL	17	SARS-CoV2	Spike_glycoprotein (P0DTC2)	LPIGINITRFQTLLA
HLA-A*02:01	3	1	10	10	LPIGINITF	28	SARS-CoV2	Spike_glycoprotein (P0DTC2)	LPIGINITRFQTLLA
HLA-B*44:03	2	3	11	9	NITRFQTLL	17	SARS-CoV2	Spike_glycoprotein (P0DTC2)	GINITRFQTLLALHR
HLA-A*33:01	12	3	11	9	FARTRSMWS	29	SARS-CoV2	Membrane protein (P0DTC5)	RLFARTRSMWSFNPE
HLA-A*01:01	12	5	13	9	RTRSMWSFN	38	SARS-CoV2	Membrane protein (P0DTC5)	RLFARTRSMWSFNPE
HLA-B*58:01	5	2	11	10	QAGNATEVA	29	SARS-CoV2	Replicase_polyprotein (P0DTC1)	LQAGNATEVPANSTV
HLA-B*58:01	1	3	12	10	QAGNATEVA	29	SARS-CoV2	Replicase_polyprotein (P0DTC1)	RLQAGNATEVPANST
HLA-B*08:01	13	2	11	10	IGINIRFQT	39	SARS-CoV2	Spike_glycoprotein (P0DTC2)	PIGINITRFQTLLAL
HLA-B*35:01	12	1	10	10	RLFARTRSW	20	SARS-CoV2	Membrane protein (P0DTC5)	RLFARTRSMWSFNPE
HLA-A*31:01	4	3	11	9	GNCDTLKEI	29	SARS-CoV2	Replicase_polyprotein (P0DTC1)	DEGNCDTLKEILVTY
HLA-B*08:01	3	3	12	10	IGINIRFQT	39	SARS-CoV2	Spike_glycoprotein (P0DTC2)	LPIGINITRFQTLLA
HLA-A*68:02	9	4	13	10	RLDERQATF	30	HRSV A (strain A2)	Non-structural protein 2 (P04543)	CIVRKLDERQATFTF
HLA-B*08:01	5	5	14	10	NATEVPNST	39	SARS-CoV2	Replicase_polyprotein (P0DTC1)	LQAGNATEVPANSTV
HLA-B*08:01	1	6	15	10	NATEVPNST	39	SARS-CoV2	Replicase_polyprotein (P0DTC1)	RLQAGNATEVPANST
HLA-A*03:01	13	3	12	10	GINITFQTL	23	SARS-CoV2	Spike_glycoprotein (P0DTC2)	PIGINITRFQTLLAL
HLA-B*44:02	6	5	14	10	GQHAQADYL	18	HRSV A (strain A2)	RNA-directed RNA polymerase L (P28887)	RLMEGQTHAQADYLL
HLA-A*02:03	6	3	11	9	MEGQTHAQA	30	HRSV A (strain A2)	RNA-directed RNA polymerase L (P28887)	RLMEGQTHAQADYLL
HLA-A*03:01	3	4	13	10	GINITFQTL	23	SARS-CoV2	Spike_glycoprotein (P0DTC2)	LPIGINITRFQTLLA
HLA-B*58:01	2	6	15	10	RQTLLALHR	29	SARS-CoV2	Spike_glycoprotein (P0DTC2)	GINITRFQTLLALHR
HLA-A*03:01	2	1	10	10	GINITFQTL	23	SARS-CoV2	Spike_glycoprotein (P0DTC2)	GINITRFQTLLALHR
HLA-A*02:06	2	6	14	9	RFQTLLALH	37	SARS-CoV2	Spike_glycoprotein (P0DTC2)	GINITRFQTLLALHR
HLA-B*15:01	4	3	11	9	GNCDTLKEI	28	SARS-CoV2	Replicase_polyprotein (P0DTC1)	DEGNCDTLKEILVTY
HLA-B*58:01	5	5	14	10	NATEVPNST	30	SARS-CoV2	Replicase_polyprotein (P0DTC1)	LQAGNATEVPANSTV
HLA-B*44:02	5	6	14	9	ATEVPANST	18	SARS-CoV2	Replicase_polyprotein (P0DTC1)	LQAGNATEVPANSTV
HLA-B*40:01	3	1	9	9	LPIGINITR	16	SARS-CoV2	Spike_glycoprotein (P0DTC2)	LPIGINITRFQTLLA
HLA-B*58:01	1	6	15	10	NATEVPNST	30	SARS-CoV2	Replicase_polyprotein (P0DTC1)	RLQAGNATEVPANST
HLA-B*44:02	1	7	15	9	ATEVPANST	18	SARS-CoV2	Replicase_polyprotein (P0DTC1)	RLQAGNATEVPANST
HLA-A*26:01	6	1	10	10	RLMEGTHAQ	24	HRSV A (strain A2)	RNA-directed RNA polymerase L (P28887)	RLMEGQTHAQADYLL
HLA-B*08:01	2	6	15	10	RFQTLALHR	40	SARS-CoV2	Spike_glycoprotein (P0DTC2)	GINITRFQTLLALHR
HLA-A*68:02	12	7	15	9	RSMWSFNPE	31	SARS-CoV2	Membrane protein (P0DTC5)	RLFARTRSMWSFNPE
HLA-B*44:03	4	4	12	9	NCDTLKEIL	17	SARS-CoV2	Replicase_polyprotein (P0DTC1)	DEGNCDTLKEILVTY
HLA-A*33:01	9	2	10	9	IVRKLDERQ	29	HRSV A (strain A2)	Non-structural protein 2 (P04543)	CIVRKLDERQATFTF
HLA-B*58:01	5	1	10	10	LAGNATEVP	30	SARS-CoV2	Replicase_polyprotein (P0DTC1)	LQAGNATEVPANSTV
HLA-A*23:01	5	6	15	10	AEVPANSTV	17	SARS-CoV2	Replicase_polyprotein (P0DTC1)	LQAGNATEVPANSTV
HLA-A*02:03	4	4	12	9	NCDTLKEIL	31	SARS-CoV2	Replicase_polyprotein (P0DTC1)	DEGNCDTLKEILVTY
HLA-B*58:01	1	2	11	10	LAGNATEVP	30	SARS-CoV2	Replicase_polyprotein (P0DTC1)	RLQAGNATEVPANST
HLA-A*02:03	4	2	11	10	EGNDTLKEI	31	SARS-CoV2	Replicase_polyprotein (P0DTC1)	DEGNCDTLKEILVTY
HLA-A*01:01	13	3	11	9	GINITRFQT	39	SARS-CoV2	Spike_glycoprotein (P0DTC2)	PIGINITRFQTLLAL
HLA-A*33:01	6	1	10	10	RLMEGTHAQ	29	HRSV A (strain A2)	RNA-directed RNA polymerase L (P28887)	RLMEGQTHAQADYLL
HLA-B*57:01	4	4	13	10	NCDTLKILV	40	SARS-CoV2	Replicase_polyprotein (P0DTC1)	DEGNCDTLKEILVTY
HLA-A*01:01	3	4	12	9	GINITRFQT	39	SARS-CoV2	Spike_glycoprotein (P0DTC2)	LPIGINITRFQTLLA
HLA-A*01:01	2	1	9	9	GINITRFQT	39	SARS-CoV2	Spike_glycoprotein (P0DTC2)	GINITRFQTLLALHR
HLA-B*35:01	12	3	11	9	FARTRSMWS	20	SARS-CoV2	Membrane protein (P0DTC5)	RLFARTRSMWSFNPE
HLA-A*02:01	5	5	13	9	NATEVPANS	28	SARS-CoV2	Replicase_polyprotein (P0DTC1)	LQAGNATEVPANSTV
HLA-A*02:01	1	6	14	9	NATEVPANS	28	SARS-CoV2	Replicase_polyprotein (P0DTC1)	RLQAGNATEVPANST
HLA-A*68:02	12	2	10	9	LFARTRSMW	31	SARS-CoV2	Membrane protein (P0DTC5)	RLFARTRSMWSFNPE
HLA-B*44:02	9	4	12	9	RKLDERQAT	18	HRSV A (strain A2)	Non-structural protein 2 (P04543)	CIVRKLDERQATFTF
HLA-A*32:01	4	3	11	9	GNCDTLKEI	22	SARS-CoV2	Replicase_polyprotein (P0DTC1)	DEGNCDTLKEILVTY
HLA-A*33:01	6	3	11	9	MEGQTHAQA	30	HRSV A (strain A2)	RNA-directed RNA polymerase L (P28887)	RLMEGQTHAQADYLL
HLA-A*02:06	2	5	14	10	TRFQTLLAH	38	SARS-CoV2	Spike_glycoprotein (P0DTC2)	GINITRFQTLLALHR
HLA-A*11:01	13	5	13	9	NITRFQTLL	18	SARS-CoV2	Spike_glycoprotein (P0DTC2)	PIGINITRFQTLLAL
HLA-B*07:02	9	3	11	9	VRKLDERQA	26	HRSV A (strain A2)	Non-structural protein 2 (P04543)	CIVRKLDERQATFTF
HLA-A*11:01	3	6	14	9	NITRFQTLL	18	SARS-CoV2	Spike_glycoprotein (P0DTC2)	LPIGINITRFQTLLA
HLA-A*11:01	2	3	11	9	NITRFQTLL	18	SARS-CoV2	Spike_glycoprotein (P0DTC2)	GINITRFQTLLALHR
HLA-A*30:01	5	1	10	10	LQAGATEVP	52	SARS-CoV2	Replicase_polyprotein (P0DTC1)	LQAGNATEVPANSTV
HLA-A*30:01	1	2	11	10	LQAGATEVP	52	SARS-CoV2	Replicase_polyprotein (P0DTC1)	RLQAGNATEVPANST
HLA-A*11:01	9	2	10	9	IVRKLDERQ	18	HRSV A (strain A2)	Non-structural protein 2 (P04543)	CIVRKLDERQATFTF
HLA-A*30:02	5	5	14	10	NATEPANST	49	SARS-CoV2	Replicase_polyprotein (P0DTC1)	LQAGNATEVPANSTV
HLA-A*30:02	1	6	15	10	NATEPANST	49	SARS-CoV2	Replicase_polyprotein (P0DTC1)	RLQAGNATEVPANST
HLA-A*02:06	12	5	14	10	RTRSWSFNP	38	SARS-CoV2	Membrane protein (P0DTC5)	RLFARTRSMWSFNPE
HLA-A*33:01	6	2	10	9	LMEGQTHAQ	30	HRSV A (strain A2)	RNA-directed RNA polymerase L (P28887)	RLMEGQTHAQADYLL
HLA-A*11:01	13	3	11	9	GINITRFQT	18	SARS-CoV2	Spike_glycoprotein (P0DTC2)	PIGINITRFQTLLAL
HLA-A*11:01	3	4	12	9	GINITRFQT	18	SARS-CoV2	Spike_glycoprotein (P0DTC2)	LPIGINITRFQTLLA
HLA-A*11:01	2	1	9	9	GINITRFQT	18	SARS-CoV2	Spike_glycoprotein (P0DTC2)	GINITRFQTLLALHR
HLA-A*02:06	9	4	12	9	RKLDERQAT	38	HRSV A (strain A2)	Non-structural protein 2 (P04543)	CIVRKLDERQATFTF
HLA-A*11:01	6	6	15	10	QTHAQAYLL	18	HRSV A (strain A2)	RNA-directed RNA polymerase L (P28887)	RLMEGQTHAQADYLL
HLA-A*68:01	9	1	10	10	CIVRKLDER	28	HRSV A (strain A2)	Non-structural protein 2 (P04543)	CIVRKLDERQATFTF
HLA-A*31:01	5	6	14	9	ATEVPANST	31	SARS-CoV2	Replicase_polyprotein (P0DTC1)	LQAGNATEVPANSTV
HLA-A*02:03	5	5	14	10	NATEVPAST	32	SARS-CoV2	Replicase_polyprotein (P0DTC1)	LQAGNATEVPANSTV
HLA-A*31:01	1	7	15	9	ATEVPANST	31	SARS-CoV2	Replicase_polyprotein (P0DTC1)	RLQAGNATEVPANST
HLA-A*02:03	1	6	15	10	NATEVPAST	32	SARS-CoV2	Replicase_polyprotein (P0DTC1)	RLQAGNATEVPANST
HLA-B*40:01	12	1	10	10	RLFARTRSW	17	SARS-CoV2	Membrane protein (P0DTC5)	RLFARTRSMWSFNPE
HLA-A*33:01	9	1	10	10	CIVRKLDER	30	HRSV A (strain A2)	Non-structural protein 2 (P04543)	CIVRKLDERQATFTF
HLA-B*40:01	2	7	15	9	FQTLLALHR	17	SARS-CoV2	Spike_glycoprotein (P0DTC2)	GINITRFQTLLALHR
HLA-A*68:02	6	2	11	10	LMEGQTHQA	32	HRSV A (strain A2)	RNA-directed RNA polymerase L (P28887)	RLMEGQTHAQADYLL
HLA-A*68:02	5	2	10	9	QAGNATEVP	32	SARS-CoV2	Replicase_polyprotein (P0DTC1)	LQAGNATEVPANSTV
HLA-B*44:02	4	2	11	10	EGNDTLKEI	19	SARS-CoV2	Replicase_polyprotein (P0DTC1)	DEGNCDTLKEILVTY
HLA-B*58:01	2	5	14	10	TRFQTLLLH	31	SARS-CoV2	Spike_glycoprotein (P0DTC2)	GINITRFQTLLALHR
HLA-B*35:01	2	5	14	10	TRFQTLLAH	21	SARS-CoV2	Spike_glycoprotein (P0DTC2)	GINITRFQTLLALHR
HLA-A*68:02	1	3	11	9	QAGNATEVP	32	SARS-CoV2	Replicase_polyprotein (P0DTC1)	RLQAGNATEVPANST
HLA-A*02:03	13	1	9	9	PIGINITRF	32	SARS-CoV2	Spike_glycoprotein (P0DTC2)	PIGINITRFQTLLAL
HLA-A*23:01	4	4	12	9	NCDTLKEIL	18	SARS-CoV2	Replicase_polyprotein (P0DTC1)	DEGNCDTLKEILVTY
HLA-A*02:03	3	2	10	9	PIGINITRF	32	SARS-CoV2	Spike_glycoprotein (P0DTC2)	LPIGINITRFQTLLA
HLA-A*30:01	6	4	13	10	EGQTHAQAY	52	HRSV A (strain A2)	RNA-directed RNA polymerase L (P28887)	RLMEGQTHAQADYLL
HLA-A*03:01	4	1	9	9	DEGNCDTLK	24	SARS-CoV2	Replicase_polyprotein (P0DTC1)	DEGNCDTLKEILVTY
HLA-A*02:06	12	2	10	9	LFARTRSMW	39	SARS-CoV2	Membrane protein (P0DTC5)	RLFARTRSMWSFNPE
HLA-A*68:01	5	5	14	10	NATEVPAST	28	SARS-CoV2	Replicase_polyprotein (P0DTC1)	LQAGNATEVPANSTV
HLA-A*68:01	1	6	15	10	NATEVPAST	28	SARS-CoV2	Replicase_polyprotein (P0DTC1)	RLQAGNATEVPANST
HLA-A*33:01	1	1	9	9	RLQAGNATE	31	SARS-CoV2	Replicase_polyprotein (P0DTC1)	RLQAGNATEVPANST
HLA-A*02:03	12	3	12	10	FARTRSMSF	32	SARS-CoV2	Membrane protein (P0DTC5)	RLFARTRSMWSFNPE
HLA-A*30:01	5	5	14	10	NATEVPAST	53	SARS-CoV2	Replicase_polyprotein (P0DTC1)	LQAGNATEVPANSTV
HLA-A*30:01	1	6	15	10	NATEVPAST	53	SARS-CoV2	Replicase_polyprotein (P0DTC1)	RLQAGNATEVPANST
HLA-B*51:01	6	5	14	10	GQTHAQAYL	37	HRSV A (strain A2)	RNA-directed RNA polymerase L (P28887)	RLMEGQTHAQADYLL
HLA-A*24:02	6	5	14	10	GQTHAQAYL	18	HRSV A (strain A2)	RNA-directed RNA polymerase L (P28887)	RLMEGQTHAQADYLL
HLA-B*40:01	13	4	13	10	INITFQTLL	17	SARS-CoV2	Spike_glycoprotein (P0DTC2)	PIGINITRFQTLLAL
HLA-B*08:01	12	2	11	10	LFARTRSMW	42	SARS-CoV2	Membrane protein (P0DTC5)	RLFARTRSMWSFNPE
HLA-B*40:01	3	5	14	10	INITFQTLL	17	SARS-CoV2	Spike_glycoprotein (P0DTC2)	LPIGINITRFQTLLA
HLA-B*40:01	2	2	11	10	INITFQTLL	17	SARS-CoV2	Spike_glycoprotein (P0DTC2)	GINITRFQTLLALHR
HLA-A*33:01	9	6	15	10	LERQATFTF	31	HRSV A (strain A2)	Non-structural protein 2 (P04543)	CIVRKLDERQATFTF
HLA-B*35:01	5	6	15	10	AEVPANSTV	21	SARS-CoV2	Replicase_polyprotein (P0DTC1)	LQAGNATEVPANSTV
HLA-A*30:01	5	4	12	9	GNATEVPAN	53	SARS-CoV2	Replicase_polyprotein (P0DTC1)	LQAGNATEVPANSTV
HLA-A*30:01	1	5	13	9	GNATEVPAN	53	SARS-CoV2	Replicase_polyprotein (P0DTC1)	RLQAGNATEVPANST
HLA-B*58:01	13	2	11	10	IGINITFQT	32	SARS-CoV2	Spike_glycoprotein (P0DTC2)	PIGINITRFQTLLAL
HLA-B*35:01	13	6	14	9	ITRFQTLLA	21	SARS-CoV2	Spike_glycoprotein (P0DTC2)	PIGINITRFQTLLAL
HLA-B*58:01	3	3	12	10	IGINITFQT	32	SARS-CoV2	Spike_glycoprotein (P0DTC2)	LPIGINITRFQTLLA
HLA-B*35:01	3	7	15	9	ITRFQTLLA	21	SARS-CoV2	Spike_glycoprotein (P0DTC2)	LPIGINITRFQTLLA
HLA-B*35:01	2	4	12	9	ITRFQTLLA	21	SARS-CoV2	Spike_glycoprotein (P0DTC2)	GINITRFQTLLALHR
HLA-A*02:06	13	2	10	9	IGINITRFQ	40	SARS-CoV2	Spike_glycoprotein (P0DTC2)	PIGINITRFQTLLAL
HLA-B*44:02	12	3	12	10	FARTRSMSF	20	SARS-CoV2	Membrane protein (P0DTC5)	RLFARTRSMWSFNPE
HLA-A*02:06	3	3	11	9	IGINITRFQ	40	SARS-CoV2	Spike_glycoprotein (P0DTC2)	LPIGINITRFQTLLA
HLA-A*02:03	3	1	10	10	LIGINITRF	33	SARS-CoV2	Spike_glycoprotein (P0DTC2)	LPIGINITRFQTLLA
HLA-B*44:03	2	6	14	9	RFQTLLALH	19	SARS-CoV2	Spike_glycoprotein (P0DTC2)	GINITRFQTLLALHR
HLA-A*26:01	2	6	15	10	RQTLLALHR	26	SARS-CoV2	Spike_glycoprotein (P0DTC2)	GINITRFQTLLALHR
HLA-B*44:03	9	4	12	9	RKLDERQAT	19	HRSV A (strain A2)	Non-structural protein 2 (P04543)	CIVRKLDERQATFTF
HLA-A*02:06	4	2	11	10	EGCDTLKEI	40	SARS-CoV2	Replicase_polyprotein (P0DTC1)	DEGNCDTLKEILVTY
HLA-A*23:01	6	5	14	10	GQHAQADYL	19	HRSV A (strain A2)	RNA-directed RNA polymerase L (P28887)	RLMEGQTHAQADYLL
HLA-A*24:02	1	1	10	10	RQAGNATEV	18	SARS-CoV2	Replicase_polyprotein (P0DTC1)	RLQAGNATEVPANST
HLA-A*26:01	13	4	13	10	INITRFQTL	26	SARS-CoV2	Spike_glycoprotein (P0DTC2)	PIGINITRFQTLLAL
HLA-A*02:06	9	6	15	10	LERQATFTF	40	HRSV A (strain A2)	Non-structural protein 2 (P04543)	CIVRKLDERQATFTF
HLA-A*26:01	3	5	14	10	INITRFQTL	26	SARS-CoV2	Spike_glycoprotein (P0DTC2)	LPIGINITRFQTLLA
HLA-A*26:01	2	2	11	10	INITRFQTL	26	SARS-CoV2	Spike_glycoprotein (P0DTC2)	GINITRFQTLLALHR
HLA-A*30:02	12	6	15	10	TSMWSFNPE	51	SARS-CoV2	Membrane protein (P0DTC5)	RLFARTRSMWSFNPE
HLA-A*02:03	12	4	12	9	ARTRSMWSF	33	SARS-CoV2	Membrane protein (P0DTC5)	RLFARTRSMWSFNPE
HLA-B*07:02	6	5	14	10	GTHAQADYL	28	HRSV A (strain A2)	RNA-directed RNA polymerase L (P28887)	RLMEGQTHAQADYLL
HLA-B*15:01	13	2	10	9	IGINITRFQ	31	SARS-CoV2	Spike_glycoprotein (P0DTC2)	PIGINITRFQTLLAL
HLA-A*02:03	13	2	11	10	IGINITRQT	33	SARS-CoV2	Spike_glycoprotein (P0DTC2)	PIGINITRFQTLLAL
HLA-A*33:01	5	3	11	9	AGNATEVPA	32	SARS-CoV2	Replicase_polyprotein (P0DTC1)	LQAGNATEVPANSTV
HLA-B*15:01	3	3	11	9	IGINITRFQ	31	SARS-CoV2	Spike_glycoprotein (P0DTC2)	LPIGINITRFQTLLA
HLA-A*02:03	3	3	12	10	IGINITRQT	33	SARS-CoV2	Spike_glycoprotein (P0DTC2)	LPIGINITRFQTLLA
HLA-A*33:01	1	4	12	9	AGNATEVPA	32	SARS-CoV2	Replicase_polyprotein (P0DTC1)	RLQAGNATEVPANST
HLA-A*68:02	12	4	12	9	ARTRSMWSF	33	SARS-CoV2	Membrane protein (P0DTC5)	RLFARTRSMWSFNPE
HLA-B*57:01	5	1	10	10	LAGNATEVP	43	SARS-CoV2	Replicase_polyprotein (P0DTC1)	LQAGNATEVPANSTV
HLA-A*30:02	5	4	13	10	GATEVPANS	52	SARS-CoV2	Replicase_polyprotein (P0DTC1)	LQAGNATEVPANSTV
HLA-B*44:02	4	5	13	9	CDTLKEILV	20	SARS-CoV2	Replicase_polyprotein (P0DTC1)	DEGNCDTLKEILVTY
HLA-B*57:01	1	2	11	10	LAGNATEVP	43	SARS-CoV2	Replicase_polyprotein (P0DTC1)	RLQAGNATEVPANST
HLA-A*30:02	1	5	14	10	GATEVPANS	52	SARS-CoV2	Replicase_polyprotein (P0DTC1)	RLQAGNATEVPANST
HLA-A*33:01	12	6	15	10	TSMWSFNPE	32	SARS-CoV2	Membrane protein (P0DTC5)	RLFARTRSMWSFNPE
HLA-A*01:01	12	7	15	9	RSMWSFNPE	43	SARS-CoV2	Membrane protein (P0DTC5)	RLFARTRSMWSFNPE
HLA-A*33:01	13	3	12	10	GIITRFQTL	32	SARS-CoV2	Spike_glycoprotein (P0DTC2)	PIGINITRFQTLLAL
HLA-A*33:01	3	4	13	10	GIITRFQTL	32	SARS-CoV2	Spike_glycoprotein (P0DTC2)	LPIGINITRFQTLLA
HLA-A*33:01	2	1	10	10	GIITRFQTL	32	SARS-CoV2	Spike_glycoprotein (P0DTC2)	GINITRFQTLLALHR
HLA-A*02:06	12	6	14	9	TRSMWSFNP	40	SARS-CoV2	Membrane protein (P0DTC5)	RLFARTRSMWSFNPE
HLA-A*24:02	2	7	15	9	FQTLLALHR	18	SARS-CoV2	Spike_glycoprotein (P0DTC2)	GINITRFQTLLALHR
HLA-B*53:01	12	2	11	10	LFARTRSMW	21	SARS-CoV2	Membrane protein (P0DTC5)	RLFARTRSMWSFNPE
HLA-A*03:01	5	1	9	9	LQAGNATEV	26	SARS-CoV2	Replicase_polyprotein (P0DTC1)	LQAGNATEVPANSTV
HLA-A*03:01	1	2	10	9	LQAGNATEV	26	SARS-CoV2	Replicase_polyprotein (P0DTC1)	RLQAGNATEVPANST
HLA-B*58:01	13	5	14	10	NTRFQTLLA	33	SARS-CoV2	Spike_glycoprotein (P0DTC2)	PIGINITRFQTLLAL
HLA-A*02:01	9	7	15	9	DERQATFTF	31	HRSV A (strain A2)	Non-structural protein 2 (P04543)	CIVRKLDERQATFTF
HLA-A*02:03	6	5	13	9	GQTHAQADY	34	HRSV A (strain A2)	RNA-directed RNA polymerase L (P28887)	RLMEGQTHAQADYLL
HLA-A*31:01	5	7	15	9	TEVPANSTV	33	SARS-CoV2	Replicase_polyprotein (P0DTC1)	LQAGNATEVPANSTV
HLA-A*03:01	5	7	15	9	TEVPANSTV	26	SARS-CoV2	Replicase_polyprotein (P0DTC1)	LQAGNATEVPANSTV
HLA-B*58:01	3	6	15	10	NTRFQTLLA	33	SARS-CoV2	Spike_glycoprotein (P0DTC2)	LPIGINITRFQTLLA
HLA-B*58:01	2	3	12	10	NTRFQTLLA	33	SARS-CoV2	Spike_glycoprotein (P0DTC2)	GINITRFQTLLALHR
HLA-A*68:02	13	2	11	10	IGINITFQT	34	SARS-CoV2	Spike_glycoprotein (P0DTC2)	PIGINITRFQTLLAL
HLA-A*02:03	12	5	14	10	RTRSWSFNP	34	SARS-CoV2	Membrane protein (P0DTC5)	RLFARTRSMWSFNPE
HLA-A*31:01	6	4	13	10	EGQTHAQAY	33	HRSV A (strain A2)	RNA-directed RNA polymerase L (P28887)	RLMEGQTHAQADYLL
HLA-A*24:02	5	6	15	10	AEVPANSTV	19	SARS-CoV2	Replicase_polyprotein (P0DTC1)	LQAGNATEVPANSTV
HLA-A*68:02	3	3	12	10	IGINITFQT	34	SARS-CoV2	Spike_glycoprotein (P0DTC2)	LPIGINITRFQTLLA
HLA-B*51:01	9	2	11	10	IVKLDERQA	39	HRSV A (strain A2)	Non-structural protein 2 (P04543)	CIVRKLDERQATFTF
HLA-B*58:01	1	1	9	9	RLQAGNATE	33	SARS-CoV2	Replicase_polyprotein (P0DTC1)	RLQAGNATEVPANST
HLA-A*68:01	12	5	13	9	RTRSMWSFN	29	SARS-CoV2	Membrane protein (P0DTC5)	RLFARTRSMWSFNPE
HLA-A*01:01	9	2	11	10	IVKLDERQA	44	HRSV A (strain A2)	Non-structural protein 2 (P04543)	CIVRKLDERQATFTF
HLA-A*01:01	5	3	11	9	AGNATEVPA	44	SARS-CoV2	Replicase_polyprotein (P0DTC1)	LQAGNATEVPANSTV
HLA-A*01:01	1	4	12	9	AGNATEVPA	44	SARS-CoV2	Replicase_polyprotein (P0DTC1)	RLQAGNATEVPANST
HLA-A*01:01	12	3	11	9	FARTRSMWS	45	SARS-CoV2	Membrane protein (P0DTC5)	RLFARTRSMWSFNPE
HLA-A*68:01	6	3	11	9	MEGQTHAQA	30	HRSV A (strain A2)	RNA-directed RNA polymerase L (P28887)	RLMEGQTHAQADYLL
HLA-B*07:02	9	2	10	9	IVRKLDERQ	29	HRSV A (strain A2)	Non-structural protein 2 (P04543)	CIVRKLDERQATFTF
HLA-B*44:02	2	6	14	9	RFQTLLALH	21	SARS-CoV2	Spike_glycoprotein (P0DTC2)	GINITRFQTLLALHR
HLA-A*02:06	9	2	10	9	IVRKLDERQ	41	HRSV A (strain A2)	Non-structural protein 2 (P04543)	CIVRKLDERQATFTF
HLA-B*08:01	6	4	12	9	EGQTHAQAD	45	HRSV A (strain A2)	RNA-directed RNA polymerase L (P28887)	RLMEGQTHAQADYLL
HLA-A*32:01	13	3	11	9	GINITRFQT	25	SARS-CoV2	Spike_glycoprotein (P0DTC2)	PIGINITRFQTLLAL
HLA-B*58:01	4	4	13	10	NCDTLEILV	34	SARS-CoV2	Replicase_polyprotein (P0DTC1)	DEGNCDTLKEILVTY
HLA-A*32:01	3	4	12	9	GINITRFQT	25	SARS-CoV2	Spike_glycoprotein (P0DTC2)	LPIGINITRFQTLLA
HLA-A*32:01	2	1	9	9	GINITRFQT	25	SARS-CoV2	Spike_glycoprotein (P0DTC2)	GINITRFQTLLALHR
HLA-B*57:01	12	6	15	10	TSMWSFNPE	45	SARS-CoV2	Membrane protein (P0DTC5)	RLFARTRSMWSFNPE
HLA-B*08:01	9	2	10	9	IVRKLDERQ	45	HRSV A (strain A2)	Non-structural protein 2 (P04543)	CIVRKLDERQATFTF
HLA-A*02:06	5	4	13	10	GATEVPANS	42	SARS-CoV2	Replicase_polyprotein (P0DTC1)	LQAGNATEVPANSTV
HLA-A*02:06	1	5	14	10	GATEVPANS	42	SARS-CoV2	Replicase_polyprotein (P0DTC1)	RLQAGNATEVPANST
HLA-A*01:01	13	2	10	9	IGINITRFQ	45	SARS-CoV2	Spike_glycoprotein (P0DTC2)	PIGINITRFQTLLAL
HLA-B*07:02	6	4	13	10	EGQTHAQAY	30	HRSV A (strain A2)	RNA-directed RNA polymerase L (P28887)	RLMEGQTHAQADYLL
HLA-A*68:01	4	5	13	9	CDTLKEILV	30	SARS-CoV2	Replicase_polyprotein (P0DTC1)	DEGNCDTLKEILVTY
HLA-A*01:01	3	3	11	9	IGINITRFQ	45	SARS-CoV2	Spike_glycoprotein (P0DTC2)	LPIGINITRFQTLLA
HLA-A*01:01	9	2	10	9	IVRKLDERQ	45	HRSV A (strain A2)	Non-structural protein 2 (P04543)	CIVRKLDERQATFTF
HLA-A*02:03	4	4	13	10	NCDTKEILV	35	SARS-CoV2	Replicase_polyprotein (P0DTC1)	DEGNCDTLKEILVTY
HLA-B*15:01	12	3	11	9	FARTRSMWS	33	SARS-CoV2	Membrane protein (P0DTC5)	RLFARTRSMWSFNPE
HLA-B*07:02	5	5	14	10	NATEPANST	30	SARS-CoV2	Replicase_polyprotein (P0DTC1)	LQAGNATEVPANSTV
HLA-A*24:02	2	5	14	10	TFQTLLALH	19	SARS-CoV2	Spike_glycoprotein (P0DTC2)	GINITRFQTLLALHR
HLA-B*07:02	1	6	15	10	NATEPANST	30	SARS-CoV2	Replicase_polyprotein (P0DTC1)	RLQAGNATEVPANST
HLA-A*23:01	4	3	11	9	GNCDTLKEI	20	SARS-CoV2	Replicase_polyprotein (P0DTC1)	DEGNCDTLKEILVTY
HLA-A*68:02	12	3	11	9	FARTRSMWS	35	SARS-CoV2	Membrane protein (P0DTC5)	RLFARTRSMWSFNPE
HLA-A*03:01	6	4	13	10	EGQTHAQAY	27	HRSV A (strain A2)	RNA-directed RNA polymerase L (P28887)	RLMEGQTHAQADYLL
HLA-A*33:01	5	1	9	9	LQAGNATEV	34	SARS-CoV2	Replicase_polyprotein (P0DTC1)	LQAGNATEVPANSTV
HLA-A*33:01	1	2	10	9	LQAGNATEV	34	SARS-CoV2	Replicase_polyprotein (P0DTC1)	RLQAGNATEVPANST
HLA-B*07:02	5	5	13	9	NATEVPANS	30	SARS-CoV2	Replicase_polyprotein (P0DTC1)	LQAGNATEVPANSTV
HLA-A*31:01	4	1	9	9	DEGNCDTLK	34	SARS-CoV2	Replicase_polyprotein (P0DTC1)	DEGNCDTLKEILVTY
HLA-B*07:02	1	6	14	9	NATEVPANS	30	SARS-CoV2	Replicase_polyprotein (P0DTC1)	RLQAGNATEVPANST
HLA-B*07:02	6	2	11	10	LMEGQTHAA	30	HRSV A (strain A2)	RNA-directed RNA polymerase L (P28887)	RLMEGQTHAQADYLL
HLA-A*68:01	5	1	9	9	LQAGNATEV	31	SARS-CoV2	Replicase_polyprotein (P0DTC1)	LQAGNATEVPANSTV
HLA-A*68:01	1	2	10	9	LQAGNATEV	31	SARS-CoV2	Replicase_polyprotein (P0DTC1)	RLQAGNATEVPANST
HLA-A*68:01	12	5	14	10	RTRSWSFNP	31	SARS-CoV2	Membrane protein (P0DTC5)	RLFARTRSMWSFNPE
HLA-B*53:01	6	2	10	9	LMEGQTHAQ	23	HRSV A (strain A2)	RNA-directed RNA polymerase L (P28887)	RLMEGQTHAQADYLL
HLA-A*11:01	6	2	10	9	LMEGQTHAQ	21	HRSV A (strain A2)	RNA-directed RNA polymerase L (P28887)	RLMEGQTHAQADYLL
HLA-A*01:01	9	3	11	9	VRKLDERQA	47	HRSV A (strain A2)	Non-structural protein 2 (P04543)	CIVRKLDERQATFTF
HLA-A*68:02	4	5	14	10	CTLKEILVT	35	SARS-CoV2	Replicase_polyprotein (P0DTC1)	DEGNCDTLKEILVTY
HLA-A*30:01	4	2	11	10	EGNDTLKEI	57	SARS-CoV2	Replicase_polyprotein (P0DTC1)	DEGNCDTLKEILVTY
HLA-A*33:01	13	3	11	9	GINITRFQT	35	SARS-CoV2	Spike_glycoprotein (P0DTC2)	PIGINITRFQTLLAL
HLA-A*30:01	5	3	12	10	AGNATVPAN	57	SARS-CoV2	Replicase_polyprotein (P0DTC1)	LQAGNATEVPANSTV
HLA-A*33:01	3	4	12	9	GINITRFQT	35	SARS-CoV2	Spike_glycoprotein (P0DTC2)	LPIGINITRFQTLLA
HLA-A*33:01	2	1	9	9	GINITRFQT	35	SARS-CoV2	Spike_glycoprotein (P0DTC2)	GINITRFQTLLALHR
HLA-A*30:01	1	4	13	10	AGNATVPAN	57	SARS-CoV2	Replicase_polyprotein (P0DTC1)	RLQAGNATEVPANST
HLA-B*08:01	13	2	10	9	IGINITRFQ	47	SARS-CoV2	Spike_glycoprotein (P0DTC2)	PIGINITRFQTLLAL
HLA-B*51:01	12	7	15	9	RSMWSFNPE	41	SARS-CoV2	Membrane protein (P0DTC5)	RLFARTRSMWSFNPE
HLA-B*44:02	6	1	10	10	RLMEGQHAQ	22	HRSV A (strain A2)	RNA-directed RNA polymerase L (P28887)	RLMEGQTHAQADYLL
HLA-B*58:01	5	4	13	10	GATEVPANS	35	SARS-CoV2	Replicase_polyprotein (P0DTC1)	LQAGNATEVPANSTV
HLA-B*44:02	4	6	14	9	DTLKEILVT	22	SARS-CoV2	Replicase_polyprotein (P0DTC1)	DEGNCDTLKEILVTY
HLA-B*08:01	3	3	11	9	IGINITRFQ	47	SARS-CoV2	Spike_glycoprotein (P0DTC2)	LPIGINITRFQTLLA
HLA-B*58:01	1	5	14	10	GATEVPANS	35	SARS-CoV2	Replicase_polyprotein (P0DTC1)	RLQAGNATEVPANST
HLA-B*44:03	9	5	14	10	KLDERQATF	21	HRSV A (strain A2)	Non-structural protein 2 (P04543)	CIVRKLDERQATFTF
HLA-B*57:01	5	3	11	9	AGNATEVPA	47	SARS-CoV2	Replicase_polyprotein (P0DTC1)	LQAGNATEVPANSTV
HLA-B*07:02	2	6	14	9	RFQTLLALH	31	SARS-CoV2	Spike_glycoprotein (P0DTC2)	GINITRFQTLLALHR
HLA-B*57:01	1	4	12	9	AGNATEVPA	47	SARS-CoV2	Replicase_polyprotein (P0DTC1)	RLQAGNATEVPANST
HLA-A*03:01	13	5	14	10	NTRFQTLLA	28	SARS-CoV2	Spike_glycoprotein (P0DTC2)	PIGINITRFQTLLAL
HLA-B*44:03	12	3	12	10	FARTRSMSF	21	SARS-CoV2	Membrane protein (P0DTC5)	RLFARTRSMWSFNPE
HLA-A*23:01	12	4	13	10	ARTRSMWSF	21	SARS-CoV2	Membrane protein (P0DTC5)	RLFARTRSMWSFNPE
HLA-A*03:01	3	6	15	10	NTRFQTLLA	28	SARS-CoV2	Spike_glycoprotein (P0DTC2)	LPIGINITRFQTLLA
HLA-A*03:01	2	3	12	10	NTRFQTLLA	28	SARS-CoV2	Spike_glycoprotein (P0DTC2)	GINITRFQTLLALHR
HLA-A*02:03	12	2	10	9	LFARTRSMW	36	SARS-CoV2	Membrane protein (P0DTC5)	RLFARTRSMWSFNPE
HLA-A*31:01	4	6	14	9	DTLKEILVT	35	SARS-CoV2	Replicase_polyprotein (P0DTC1)	DEGNCDTLKEILVTY
HLA-A*01:01	4	5	14	10	CTLKEILVT	48	SARS-CoV2	Replicase_polyprotein (P0DTC1)	DEGNCDTLKEILVTY
HLA-B*58:01	9	2	11	10	IVRKLDEQA	36	HRSV A (strain A2)	Non-structural protein 2 (P04543)	CIVRKLDERQATFTF
HLA-A*68:02	9	5	14	10	KLDEQATFT	36	HRSV A (strain A2)	Non-structural protein 2 (P04543)	CIVRKLDERQATFTF
HLA-B*40:01	6	1	10	10	RLMEGTHAQ	20	HRSV A (strain A2)	RNA-directed RNA polymerase L (P28887)	RLMEGQTHAQADYLL
HLA-B*51:01	4	3	12	10	GNCDTLEIL	42	SARS-CoV2	Replicase_polyprotein (P0DTC1)	DEGNCDTLKEILVTY
HLA-B*44:03	4	5	13	9	CDTLKEILV	21	SARS-CoV2	Replicase_polyprotein (P0DTC1)	DEGNCDTLKEILVTY
HLA-B*53:01	2	6	14	9	RFQTLLALH	23	SARS-CoV2	Spike_glycoprotein (P0DTC2)	GINITRFQTLLALHR
HLA-A*68:01	1	1	9	9	RLQAGNATE	31	SARS-CoV2	Replicase_polyprotein (P0DTC1)	RLQAGNATEVPANST
HLA-B*15:01	9	4	12	9	RKLDERQAT	34	HRSV A (strain A2)	Non-structural protein 2 (P04543)	CIVRKLDERQATFTF
HLA-A*68:01	9	4	13	10	RKLDEQATF	31	HRSV A (strain A2)	Non-structural protein 2 (P04543)	CIVRKLDERQATFTF
HLA-A*26:01	9	5	14	10	KLDERQATF	29	HRSV A (strain A2)	Non-structural protein 2 (P04543)	CIVRKLDERQATFTF
HLA-A*02:03	4	5	14	10	CTLKEILVT	36	SARS-CoV2	Replicase_polyprotein (P0DTC1)	DEGNCDTLKEILVTY
HLA-B*51:01	6	2	11	10	LMEGQTHQA	42	HRSV A (strain A2)	RNA-directed RNA polymerase L (P28887)	RLMEGQTHAQADYLL
HLA-B*40:01	2	5	14	10	TRFQTLLAH	20	SARS-CoV2	Spike_glycoprotein (P0DTC2)	GINITRFQTLLALHR
HLA-A*26:01	6	3	11	9	MEGQTHAQA	29	HRSV A (strain A2)	RNA-directed RNA polymerase L (P28887)	RLMEGQTHAQADYLL
HLA-A*02:03	5	2	11	10	QANATEVPA	37	SARS-CoV2	Replicase_polyprotein (P0DTC1)	LQAGNATEVPANSTV
HLA-B*07:02	4	6	14	9	DTLKEILVT	32	SARS-CoV2	Replicase_polyprotein (P0DTC1)	DEGNCDTLKEILVTY
HLA-A*03:01	4	6	14	9	DTLKEILVT	29	SARS-CoV2	Replicase_polyprotein (P0DTC1)	DEGNCDTLKEILVTY
HLA-A*02:03	1	3	12	10	QANATEVPA	37	SARS-CoV2	Replicase_polyprotein (P0DTC1)	RLQAGNATEVPANST
HLA-A*02:06	12	3	11	9	FARTRSMWS	44	SARS-CoV2	Membrane protein (P0DTC5)	RLFARTRSMWSFNPE
HLA-A*32:01	6	4	13	10	EGQTHAQAY	26	HRSV A (strain A2)	RNA-directed RNA polymerase L (P28887)	RLMEGQTHAQADYLL
HLA-A*03:01	6	6	15	10	QTHAQAYLL	29	HRSV A (strain A2)	RNA-directed RNA polymerase L (P28887)	RLMEGQTHAQADYLL
HLA-A*26:01	5	5	14	10	NATEVPAST	30	SARS-CoV2	Replicase_polyprotein (P0DTC1)	LQAGNATEVPANSTV
HLA-A*02:01	2	6	15	10	RQTLLALHR	34	SARS-CoV2	Spike_glycoprotein (P0DTC2)	GINITRFQTLLALHR
HLA-A*26:01	1	6	15	10	NATEVPAST	30	SARS-CoV2	Replicase_polyprotein (P0DTC1)	RLQAGNATEVPANST
HLA-A*03:01	9	7	15	9	DERQATFTF	29	HRSV A (strain A2)	Non-structural protein 2 (P04543)	CIVRKLDERQATFTF
HLA-B*53:01	2	7	15	9	FQTLLALHR	24	SARS-CoV2	Spike_glycoprotein (P0DTC2)	GINITRFQTLLALHR
HLA-A*11:01	12	2	10	9	LFARTRSMW	22	SARS-CoV2	Membrane protein (P0DTC5)	RLFARTRSMWSFNPE
HLA-A*11:01	3	1	10	10	LPIGINITR	22	SARS-CoV2	Spike_glycoprotein (P0DTC2)	LPIGINITRFQTLLA
HLA-A*68:01	13	1	10	10	PIINITRFQ	32	SARS-CoV2	Spike_glycoprotein (P0DTC2)	PIGINITRFQTLLAL
HLA-A*68:01	3	2	11	10	PIINITRFQ	32	SARS-CoV2	Spike_glycoprotein (P0DTC2)	LPIGINITRFQTLLA
HLA-A*68:01	9	6	15	10	LDRQATFTF	32	HRSV A (strain A2)	Non-structural protein 2 (P04543)	CIVRKLDERQATFTF
HLA-B*07:02	5	2	10	9	QAGNATEVP	32	SARS-CoV2	Replicase_polyprotein (P0DTC1)	LQAGNATEVPANSTV
HLA-B*07:02	1	3	11	9	QAGNATEVP	32	SARS-CoV2	Replicase_polyprotein (P0DTC1)	RLQAGNATEVPANST
HLA-A*11:01	5	7	15	9	TEVPANSTV	22	SARS-CoV2	Replicase_polyprotein (P0DTC1)	LQAGNATEVPANSTV
HLA-B*53:01	13	3	12	10	GINITFQTL	24	SARS-CoV2	Spike_glycoprotein (P0DTC2)	PIGINITRFQTLLAL
HLA-A*68:02	12	6	14	9	TRSMWSFNP	37	SARS-CoV2	Membrane protein (P0DTC5)	RLFARTRSMWSFNPE
HLA-B*53:01	9	5	14	10	KLDERQATF	24	HRSV A (strain A2)	Non-structural protein 2 (P04543)	CIVRKLDERQATFTF
HLA-A*31:01	9	6	15	10	LERQATFTF	37	HRSV A (strain A2)	Non-structural protein 2 (P04543)	CIVRKLDERQATFTF
HLA-A*30:02	5	4	12	9	GNATEVPAN	58	SARS-CoV2	Replicase_polyprotein (P0DTC1)	LQAGNATEVPANSTV
HLA-B*53:01	3	4	13	10	GINITFQTL	24	SARS-CoV2	Spike_glycoprotein (P0DTC2)	LPIGINITRFQTLLA
HLA-B*53:01	2	1	10	10	GINITFQTL	24	SARS-CoV2	Spike_glycoprotein (P0DTC2)	GINITRFQTLLALHR
HLA-A*30:02	1	5	13	9	GNATEVPAN	58	SARS-CoV2	Replicase_polyprotein (P0DTC1)	RLQAGNATEVPANST
HLA-A*30:02	4	5	13	9	CDTLKEILV	58	SARS-CoV2	Replicase_polyprotein (P0DTC1)	DEGNCDTLKEILVTY
HLA-B*51:01	2	5	14	10	TRFQTLLAL	44	SARS-CoV2	Spike_glycoprotein (P0DTC2)	GINITRFQTLLALHR
HLA-A*68:01	13	3	11	9	GINITRFQT	33	SARS-CoV2	Spike_glycoprotein (P0DTC2)	PIGINITRFQTLLAL
HLA-B*40:01	12	3	12	10	FARTRSMSF	21	SARS-CoV2	Membrane protein (P0DTC5)	RLFARTRSMWSFNPE
HLA-A*33:01	6	5	13	9	GQTHAQADY	38	HRSV A (strain A2)	RNA-directed RNA polymerase L (P28887)	RLMEGQTHAQADYLL
HLA-A*33:01	4	3	11	9	GNCDTLKEI	38	SARS-CoV2	Replicase_polyprotein (P0DTC1)	DEGNCDTLKEILVTY
HLA-A*68:01	3	4	12	9	GINITRFQT	33	SARS-CoV2	Spike_glycoprotein (P0DTC2)	LPIGINITRFQTLLA
HLA-A*68:01	2	1	9	9	GINITRFQT	33	SARS-CoV2	Spike_glycoprotein (P0DTC2)	GINITRFQTLLALHR
HLA-A*68:01	13	4	13	10	INITFQTLL	33	SARS-CoV2	Spike_glycoprotein (P0DTC2)	PIGINITRFQTLLAL
HLA-A*33:01	4	4	12	9	NCDTLKEIL	38	SARS-CoV2	Replicase_polyprotein (P0DTC1)	DEGNCDTLKEILVTY
HLA-A*68:01	3	5	14	10	INITFQTLL	33	SARS-CoV2	Spike_glycoprotein (P0DTC2)	LPIGINITRFQTLLA
HLA-A*68:01	2	2	11	10	INITFQTLL	33	SARS-CoV2	Spike_glycoprotein (P0DTC2)	GINITRFQTLLALHR
HLA-A*02:01	13	1	9	9	PIGINITRF	35	SARS-CoV2	Spike_glycoprotein (P0DTC2)	PIGINITRFQTLLAL
HLA-B*51:01	5	1	10	10	LAGNATEVP	44	SARS-CoV2	Replicase_polyprotein (P0DTC1)	LQAGNATEVPANSTV
HLA-B*44:03	5	6	14	9	ATEVPANST	23	SARS-CoV2	Replicase_polyprotein (P0DTC1)	LQAGNATEVPANSTV
HLA-B*35:01	5	2	11	10	QANATEVPA	25	SARS-CoV2	Replicase_polyprotein (P0DTC1)	LQAGNATEVPANSTV
HLA-A*11:01	5	3	11	9	AGNATEVPA	23	SARS-CoV2	Replicase_polyprotein (P0DTC1)	LQAGNATEVPANSTV
HLA-A*26:01	4	3	11	9	GNCDTLKEI	31	SARS-CoV2	Replicase_polyprotein (P0DTC1)	DEGNCDTLKEILVTY
HLA-A*11:01	4	6	14	9	DTLKEILVT	23	SARS-CoV2	Replicase_polyprotein (P0DTC1)	DEGNCDTLKEILVTY
HLA-A*02:01	3	2	10	9	PIGINITRF	35	SARS-CoV2	Spike_glycoprotein (P0DTC2)	LPIGINITRFQTLLA
HLA-B*51:01	1	2	11	10	LAGNATEVP	44	SARS-CoV2	Replicase_polyprotein (P0DTC1)	RLQAGNATEVPANST
HLA-B*44:03	1	7	15	9	ATEVPANST	23	SARS-CoV2	Replicase_polyprotein (P0DTC1)	RLQAGNATEVPANST
HLA-B*35:01	1	3	12	10	QANATEVPA	25	SARS-CoV2	Replicase_polyprotein (P0DTC1)	RLQAGNATEVPANST
HLA-A*11:01	1	4	12	9	AGNATEVPA	23	SARS-CoV2	Replicase_polyprotein (P0DTC1)	RLQAGNATEVPANST
HLA-A*02:01	13	2	11	10	IGINITFQT	35	SARS-CoV2	Spike_glycoprotein (P0DTC2)	PIGINITRFQTLLAL
HLA-A*33:01	12	5	13	9	RTRSMWSFN	38	SARS-CoV2	Membrane protein (P0DTC5)	RLFARTRSMWSFNPE
HLA-B*57:01	9	3	11	9	VRKLDERQA	50	HRSV A (strain A2)	Non-structural protein 2 (P04543)	CIVRKLDERQATFTF
HLA-B*44:02	5	5	13	9	NATEVPANS	24	SARS-CoV2	Replicase_polyprotein (P0DTC1)	LQAGNATEVPANSTV
HLA-B*07:02	4	3	12	10	GCDTLKEIL	33	SARS-CoV2	Replicase_polyprotein (P0DTC1)	DEGNCDTLKEILVTY
HLA-A*02:01	3	3	12	10	IGINITFQT	35	SARS-CoV2	Spike_glycoprotein (P0DTC2)	LPIGINITRFQTLLA
HLA-B*57:01	1	1	9	9	RLQAGNATE	50	SARS-CoV2	Replicase_polyprotein (P0DTC1)	RLQAGNATEVPANST
HLA-B*44:02	1	6	14	9	NATEVPANS	24	SARS-CoV2	Replicase_polyprotein (P0DTC1)	RLQAGNATEVPANST
HLA-B*15:01	9	1	9	9	CIVRKLDER	36	HRSV A (strain A2)	Non-structural protein 2 (P04543)	CIVRKLDERQATFTF
HLA-A*24:02	6	5	13	9	GQTHAQADY	22	HRSV A (strain A2)	RNA-directed RNA polymerase L (P28887)	RLMEGQTHAQADYLL
HLA-A*30:02	9	3	12	10	VRKLERQAT	59	HRSV A (strain A2)	Non-structural protein 2 (P04543)	CIVRKLDERQATFTF
HLA-A*30:02	4	2	11	10	EGNDTLKEI	59	SARS-CoV2	Replicase_polyprotein (P0DTC1)	DEGNCDTLKEILVTY
HLA-A*68:02	6	4	13	10	EGQTHAQAY	38	HRSV A (strain A2)	RNA-directed RNA polymerase L (P28887)	RLMEGQTHAQADYLL
HLA-B*08:01	5	2	10	9	QAGNATEVP	51	SARS-CoV2	Replicase_polyprotein (P0DTC1)	LQAGNATEVPANSTV
HLA-B*08:01	1	3	11	9	QAGNATEVP	51	SARS-CoV2	Replicase_polyprotein (P0DTC1)	RLQAGNATEVPANST
HLA-B*44:02	13	3	12	10	GNITRFQTL	25	SARS-CoV2	Spike_glycoprotein (P0DTC2)	PIGINITRFQTLLAL
HLA-A*33:01	9	2	11	10	IVRKLERQA	39	HRSV A (strain A2)	Non-structural protein 2 (P04543)	CIVRKLDERQATFTF
HLA-A*02:03	9	3	11	9	VRKLDERQA	39	HRSV A (strain A2)	Non-structural protein 2 (P04543)	CIVRKLDERQATFTF
HLA-B*07:02	4	3	11	9	GNCDTLKEI	34	SARS-CoV2	Replicase_polyprotein (P0DTC1)	DEGNCDTLKEILVTY
HLA-B*44:02	3	4	13	10	GNITRFQTL	25	SARS-CoV2	Spike_glycoprotein (P0DTC2)	LPIGINITRFQTLLA
HLA-B*44:02	2	1	10	10	GNITRFQTL	25	SARS-CoV2	Spike_glycoprotein (P0DTC2)	GINITRFQTLLALHR
HLA-B*57:01	12	6	14	9	TRSMWSFNP	51	SARS-CoV2	Membrane protein (P0DTC5)	RLFARTRSMWSFNPE
HLA-A*02:01	12	7	15	9	RSMWSFNPE	36	SARS-CoV2	Membrane protein (P0DTC5)	RLFARTRSMWSFNPE
HLA-B*51:01	13	2	11	10	IGINITRQT	45	SARS-CoV2	Spike_glycoprotein (P0DTC2)	PIGINITRFQTLLAL
HLA-B*58:01	12	6	15	10	TSMWSFNPE	39	SARS-CoV2	Membrane protein (P0DTC5)	RLFARTRSMWSFNPE
HLA-B*07:02	12	5	14	10	RTRSWSFNP	34	SARS-CoV2	Membrane protein (P0DTC5)	RLFARTRSMWSFNPE
HLA-A*24:02	12	4	13	10	ARTRSMWSF	22	SARS-CoV2	Membrane protein (P0DTC5)	RLFARTRSMWSFNPE
HLA-A*03:01	6	7	15	9	THAQADYLL	31	HRSV A (strain A2)	RNA-directed RNA polymerase L (P28887)	RLMEGQTHAQADYLL
HLA-B*44:02	4	3	12	10	GNCDTLKEL	25	SARS-CoV2	Replicase_polyprotein (P0DTC1)	DEGNCDTLKEILVTY
HLA-B*15:01	4	4	12	9	NCDTLKEIL	37	SARS-CoV2	Replicase_polyprotein (P0DTC1)	DEGNCDTLKEILVTY
HLA-A*30:01	4	1	9	9	DEGNCDTLK	62	SARS-CoV2	Replicase_polyprotein (P0DTC1)	DEGNCDTLKEILVTY
HLA-B*51:01	3	3	12	10	IGINITRQT	45	SARS-CoV2	Spike_glycoprotein (P0DTC2)	LPIGINITRFQTLLA
HLA-B*53:01	12	3	11	9	FARTRSMWS	25	SARS-CoV2	Membrane protein (P0DTC5)	RLFARTRSMWSFNPE
HLA-B*44:03	4	1	10	10	DENCDTLKE	24	SARS-CoV2	Replicase_polyprotein (P0DTC1)	DEGNCDTLKEILVTY
HLA-B*08:01	12	6	14	9	TRSMWSFNP	52	SARS-CoV2	Membrane protein (P0DTC5)	RLFARTRSMWSFNPE
HLA-A*68:02	12	1	10	10	RLFARTSMW	39	SARS-CoV2	Membrane protein (P0DTC5)	RLFARTRSMWSFNPE
HLA-B*35:01	5	3	11	9	AGNATEVPA	26	SARS-CoV2	Replicase_polyprotein (P0DTC1)	LQAGNATEVPANSTV
HLA-A*24:02	4	3	11	9	GNCDTLKEI	22	SARS-CoV2	Replicase_polyprotein (P0DTC1)	DEGNCDTLKEILVTY
HLA-B*35:01	1	4	12	9	AGNATEVPA	26	SARS-CoV2	Replicase_polyprotein (P0DTC1)	RLQAGNATEVPANST
HLA-B*35:01	9	2	10	9	IVRKLDERQ	27	HRSV A (strain A2)	Non-structural protein 2 (P04543)	CIVRKLDERQATFTF
HLA-A*02:03	9	4	12	9	RKLDERQAT	40	HRSV A (strain A2)	Non-structural protein 2 (P04543)	CIVRKLDERQATFTF
HLA-B*35:01	6	1	10	10	RLMEGTHAQ	27	HRSV A (strain A2)	RNA-directed RNA polymerase L (P28887)	RLMEGQTHAQADYLL
HLA-A*68:01	6	5	14	10	GTHAQADYL	34	HRSV A (strain A2)	RNA-directed RNA polymerase L (P28887)	RLMEGQTHAQADYLL
HLA-A*33:01	5	6	14	9	ATEVPANST	39	SARS-CoV2	Replicase_polyprotein (P0DTC1)	LQAGNATEVPANSTV
HLA-A*30:02	5	3	12	10	AGNATVPAN	60	SARS-CoV2	Replicase_polyprotein (P0DTC1)	LQAGNATEVPANSTV
HLA-A*33:01	1	7	15	9	ATEVPANST	39	SARS-CoV2	Replicase_polyprotein (P0DTC1)	RLQAGNATEVPANST
HLA-A*30:02	1	4	13	10	AGNATVPAN	60	SARS-CoV2	Replicase_polyprotein (P0DTC1)	RLQAGNATEVPANST
HLA-A*68:01	12	3	11	9	FARTRSMWS	34	SARS-CoV2	Membrane protein (P0DTC5)	RLFARTRSMWSFNPE
HLA-A*01:01	5	1	10	10	LQAGNATEP	54	SARS-CoV2	Replicase_polyprotein (P0DTC1)	LQAGNATEVPANSTV
HLA-A*01:01	1	2	11	10	LQAGNATEP	54	SARS-CoV2	Replicase_polyprotein (P0DTC1)	RLQAGNATEVPANST
HLA-B*53:01	13	6	14	9	ITRFQTLLA	26	SARS-CoV2	Spike_glycoprotein (P0DTC2)	PIGINITRFQTLLAL
HLA-B*15:01	12	5	13	9	RTRSMWSFN	38	SARS-CoV2	Membrane protein (P0DTC5)	RLFARTRSMWSFNPE
HLA-B*51:01	6	4	12	9	EGQTHAQAD	46	HRSV A (strain A2)	RNA-directed RNA polymerase L (P28887)	RLMEGQTHAQADYLL
HLA-B*44:03	4	2	11	10	ENCDTLKEI	24	SARS-CoV2	Replicase_polyprotein (P0DTC1)	DEGNCDTLKEILVTY
HLA-B*53:01	3	7	15	9	ITRFQTLLA	26	SARS-CoV2	Spike_glycoprotein (P0DTC2)	LPIGINITRFQTLLA
HLA-B*53:01	2	4	12	9	ITRFQTLLA	26	SARS-CoV2	Spike_glycoprotein (P0DTC2)	GINITRFQTLLALHR
HLA-A*02:01	2	5	14	10	TRFQTLLAH	37	SARS-CoV2	Spike_glycoprotein (P0DTC2)	GINITRFQTLLALHR
HLA-B*58:01	13	3	11	9	GINITRFQT	40	SARS-CoV2	Spike_glycoprotein (P0DTC2)	PIGINITRFQTLLAL
HLA-B*44:02	13	4	13	10	INITRFQTL	26	SARS-CoV2	Spike_glycoprotein (P0DTC2)	PIGINITRFQTLLAL
[truncated: 1,161 more rows]

## Sheet: Table 4b
Supplementary Table 4B. MHC-I binding affinity of Protein peptide
allele	seq_num	start	end	length	core	score	rank	Allergen name	Protein (Uniprot ID)	Allergen Sequence
HLA-A*24:02	13	7	15	9	RYQELYAQF	0.995722	0.01	Crangon crangon	Sarcoplasmic calcium-binding protein (D7F1P9)	GINIARYQELYAQFI
HLA-A*24:02	10	6	14	9	RYQELYAQF	0.995722	0.01	Crangon crangon	Sarcoplasmic calcium-binding protein (D7F1P9)	KAGGINIARYQELYA
HLA-A*23:01	13	7	15	9	RYQELYAQF	0.993187	0.01	Crangon crangon	Sarcoplasmic calcium-binding protein (D7F1P9)	GINIARYQELYAQFI
HLA-A*23:01	10	6	14	9	RYQELYAQF	0.993187	0.01	Crangon crangon	Sarcoplasmic calcium-binding protein (D7F1P9)	KAGGINIARYQELYA
HLA-B*15:01	2	6	15	10	ALRPAGTTY	0.974871	0.01	Glycine max	Beta-conglycinin protein (P11827)	LQSGDALRVPAGTTY
HLA-B*15:01	1	6	15	10	ALRPAGTTF	0.93897	0.01	Glycine max	Beta-conglycinin protein (P11827)	LQSGDALRVPAGTTY
HLA-A*02:03	8	1	9	9	RLFARTRQV	0.926246	0.03	Crangon crangon	Sarcoplasmic calcium-binding protein (D7F1P9)	AGGINIARYQELYAQ
HLA-A*02:03	6	1	9	9	RLFARTRQV	0.926246	0.03	Malus domestica	Predicted protein (E4Z8N9)	RLFARTRQVESLTAE
HLA-B*40:01	15	3	12	10	GEADLKSIL	0.92582	0.06	Gallus gallus	Serum albumin (P19121)	DHGEADFLKSILIRY
HLA-B*40:01	15	3	11	9	GEADFLKSI	0.916727	0.06	Gallus gallus	Serum albumin (P19121)	DHGEADFLKSILIRY
HLA-B*44:03	15	3	11	9	GEADFLKSI	0.882522	0.04	Gallus gallus	Serum albumin (P19121)	DHGEADFLKSILIRY
HLA-B*15:01	15	7	15	9	FLKSILIRY	0.831812	0.05	Gallus gallus	Serum albumin (P19121)	DHGEADFLKSILIRY
HLA-A*24:02	13	6	15	10	AYQELYAQF	0.827169	0.05	Crangon crangon	Sarcoplasmic calcium-binding protein (D7F1P9)	GINIARYQELYAQFI
HLA-A*24:02	10	5	14	10	AYQELYAQF	0.827169	0.05	Crangon crangon	Sarcoplasmic calcium-binding protein (D7F1P9)	KAGGINIARYQELYA
HLA-A*33:01	15	6	14	9	DFLKSILIR	0.822055	0.02	Gallus gallus	Serum albumin (P19121)	DHGEADFLKSILIRY
HLA-B*44:02	15	3	11	9	GEADFLKSI	0.810204	0.05	Gallus gallus	Serum albumin (P19121)	DHGEADFLKSILIRY
HLA-A*23:01	13	6	15	10	AYQELYAQF	0.76455	0.05	Crangon crangon	Sarcoplasmic calcium-binding protein (D7F1P9)	GINIARYQELYAQFI
HLA-A*23:01	10	5	14	10	AYQELYAQF	0.76455	0.05	Crangon crangon	Sarcoplasmic calcium-binding protein (D7F1P9)	KAGGINIARYQELYA
HLA-A*30:01	8	5	13	9	RTRQVESLA	0.740262	0.03	Crangon crangon	Sarcoplasmic calcium-binding protein (D7F1P9)	AGGINIARYQELYAQ
HLA-A*31:01	11	1	9	9	KAGGINIAR	0.711635	0.13	Crangon crangon	Sarcoplasmic calcium-binding protein (D7F1P9)	AGGINIARYQELYAQ
HLA-A*02:01	8	1	9	9	RLFARTRQV	0.692641	0.14	Crangon crangon	Sarcoplasmic calcium-binding protein (D7F1P9)	AGGINIARYQELYAQ
HLA-A*02:01	6	1	9	9	RLFARTRQV	0.692641	0.14	Malus domestica	Predicted protein (E4Z8N9)	RLFARTRQVESLTAE
HLA-A*30:02	2	6	15	10	ALRPAGTTY	0.617721	0.1	Glycine max	Beta-conglycinin protein (P11827)	LQSGDALRVPAGTTY
HLA-A*24:02	10	6	15	10	RYQELYQFI	0.584279	0.15	Crangon crangon	Sarcoplasmic calcium-binding protein (D7F1P9)	KAGGINIARYQELYA
HLA-A*30:01	6	5	14	10	RTRQVSLTA	0.550424	0.1	Malus domestica	Predicted protein (E4Z8N9)	RLFARTRQVESLTAE
HLA-B*44:03	15	3	12	10	GEADFLKSL	0.540674	0.22	Gallus gallus	Serum albumin (P19121)	DHGEADFLKSILIRY
HLA-A*30:02	11	1	10	10	KAGGIIARY	0.530041	0.15	Crangon crangon	Sarcoplasmic calcium-binding protein (D7F1P9)	AGGINIARYQELYAQ
HLA-B*08:01	13	3	11	9	INIARYQEL	0.525586	0.14	Crangon crangon	Sarcoplasmic calcium-binding protein (D7F1P9)	GINIARYQELYAQFI
HLA-B*08:01	11	5	13	9	INIARYQEL	0.525586	0.14	Crangon crangon	Sarcoplasmic calcium-binding protein (D7F1P9)	AGGINIARYQELYAQ
HLA-B*08:01	10	2	10	9	INIARYQEL	0.525586	0.14	Crangon crangon	Sarcoplasmic calcium-binding protein (D7F1P9)	KAGGINIARYQELYA
HLA-B*08:01	9	4	12	9	INIARYQEL	0.525586	0.14	Crangon crangon	Sarcoplasmic calcium-binding protein (D7F1P9)	GINIARYQELYAQFI
HLA-A*30:02	15	7	15	9	FLKSILIRY	0.522507	0.16	Gallus gallus	Serum albumin (P19121)	DHGEADFLKSILIRY
HLA-B*08:01	8	3	12	10	FARTRQVSL	0.517947	0.14	Crangon crangon	Sarcoplasmic calcium-binding protein (D7F1P9)	AGGINIARYQELYAQ
HLA-B*08:01	6	3	12	10	FARTRQVSL	0.517947	0.14	Malus domestica	Predicted protein (E4Z8N9)	RLFARTRQVESLTAE
HLA-A*30:01	8	1	9	9	RLFARTRQV	0.48152	0.15	Crangon crangon	Sarcoplasmic calcium-binding protein (D7F1P9)	AGGINIARYQELYAQ
HLA-A*30:01	6	1	9	9	RLFARTRQV	0.48152	0.15	Malus domestica	Predicted protein (E4Z8N9)	RLFARTRQVESLTAE
HLA-A*02:06	8	1	9	9	RLFARTRQV	0.469042	0.28	Crangon crangon	Sarcoplasmic calcium-binding protein (D7F1P9)	AGGINIARYQELYAQ
HLA-A*02:06	6	1	9	9	RLFARTRQV	0.469042	0.28	Malus domestica	Predicted protein (E4Z8N9)	RLFARTRQVESLTAE
HLA-A*30:01	8	5	14	10	RTRQVSLAA	0.453442	0.18	Crangon crangon	Sarcoplasmic calcium-binding protein (D7F1P9)	AGGINIARYQELYAQ
HLA-A*32:01	8	1	9	9	RLFARTRQV	0.438223	0.14	Crangon crangon	Sarcoplasmic calcium-binding protein (D7F1P9)	AGGINIARYQELYAQ
HLA-A*32:01	6	1	9	9	RLFARTRQV	0.438223	0.14	Malus domestica	Predicted protein (E4Z8N9)	RLFARTRQVESLTAE
HLA-A*26:01	15	7	15	9	FLKSILIRY	0.43403	0.15	Gallus gallus	Serum albumin (P19121)	DHGEADFLKSILIRY
HLA-B*44:02	15	3	12	10	GEADFLKSL	0.426337	0.25	Gallus gallus	Serum albumin (P19121)	DHGEADFLKSILIRY
HLA-A*30:01	6	5	13	9	RTRQVESLT	0.422677	0.22	Malus domestica	Predicted protein (E4Z8N9)	RLFARTRQVESLTAE
HLA-A*68:01	11	1	9	9	KAGGINIAR	0.41798	0.81	Crangon crangon	Sarcoplasmic calcium-binding protein (D7F1P9)	AGGINIARYQELYAQ
HLA-A*23:01	10	6	15	10	RYQELYQFI	0.413794	0.22	Crangon crangon	Sarcoplasmic calcium-binding protein (D7F1P9)	KAGGINIARYQELYA
HLA-A*01:01	13	4	12	9	NIARYQELY	0.413473	0.26	Crangon crangon	Sarcoplasmic calcium-binding protein (D7F1P9)	GINIARYQELYAQFI
HLA-A*01:01	11	6	14	9	NIARYQELY	0.413473	0.26	Crangon crangon	Sarcoplasmic calcium-binding protein (D7F1P9)	AGGINIARYQELYAQ
HLA-A*01:01	10	3	11	9	NIARYQELY	0.413473	0.26	Crangon crangon	Sarcoplasmic calcium-binding protein (D7F1P9)	KAGGINIARYQELYA
HLA-A*01:01	9	5	13	9	NIARYQELY	0.413473	0.26	Crangon crangon	Sarcoplasmic calcium-binding protein (D7F1P9)	GINIARYQELYAQFI
HLA-A*31:01	4	6	14	9	KLDERESNR	0.377854	0.58	Crangon crangon	Iosephosphate isomerase (D7F1Q0)	PCIGEKLDERESNRT
HLA-A*02:06	2	1	9	9	LQSGDALRV	0.37395	0.43	Glycine max	Beta-conglycinin protein (P11827)	LQSGDALRVPAGTTY
HLA-A*02:06	1	1	9	9	LQSGDALRV	0.37395	0.43	Glycine max	Beta-conglycinin protein (P11827)	LQSGDALRVPAGTTY
HLA-A*03:01	2	6	15	10	ALRPAGTTY	0.359887	0.54	Glycine max	Beta-conglycinin protein (P11827)	LQSGDALRVPAGTTY
HLA-A*26:01	13	4	12	9	NIARYQELY	0.344267	0.21	Crangon crangon	Sarcoplasmic calcium-binding protein (D7F1P9)	GINIARYQELYAQFI
HLA-A*26:01	11	6	14	9	NIARYQELY	0.344267	0.21	Crangon crangon	Sarcoplasmic calcium-binding protein (D7F1P9)	AGGINIARYQELYAQ
HLA-A*26:01	10	3	11	9	NIARYQELY	0.344267	0.21	Crangon crangon	Sarcoplasmic calcium-binding protein (D7F1P9)	KAGGINIARYQELYA
HLA-A*26:01	9	5	13	9	NIARYQELY	0.344267	0.21	Crangon crangon	Sarcoplasmic calcium-binding protein (D7F1P9)	GINIARYQELYAQFI
HLA-A*30:02	13	4	12	9	NIARYQELY	0.336694	0.36	Crangon crangon	Sarcoplasmic calcium-binding protein (D7F1P9)	GINIARYQELYAQFI
HLA-A*30:02	11	6	14	9	NIARYQELY	0.336694	0.36	Crangon crangon	Sarcoplasmic calcium-binding protein (D7F1P9)	AGGINIARYQELYAQ
HLA-A*30:02	10	3	11	9	NIARYQELY	0.336694	0.36	Crangon crangon	Sarcoplasmic calcium-binding protein (D7F1P9)	KAGGINIARYQELYA
HLA-A*30:02	9	5	13	9	NIARYQELY	0.336694	0.36	Crangon crangon	Sarcoplasmic calcium-binding protein (D7F1P9)	GINIARYQELYAQFI
HLA-A*30:02	2	7	15	9	LRVPAGTTY	0.333161	0.36	Glycine max	Beta-conglycinin protein (P11827)	LQSGDALRVPAGTTY
HLA-B*08:01	8	1	9	9	RLFARTRQV	0.329623	0.31	Crangon crangon	Sarcoplasmic calcium-binding protein (D7F1P9)	AGGINIARYQELYAQ
HLA-B*08:01	6	1	9	9	RLFARTRQV	0.329623	0.31	Malus domestica	Predicted protein (E4Z8N9)	RLFARTRQVESLTAE
HLA-B*44:03	15	2	11	10	HEADFLKSI	0.328655	0.37	Gallus gallus	Serum albumin (P19121)	DHGEADFLKSILIRY
HLA-B*57:01	11	1	10	10	KAGGIIARY	0.324816	0.87	Crangon crangon	Sarcoplasmic calcium-binding protein (D7F1P9)	AGGINIARYQELYAQ
HLA-A*30:02	11	2	10	9	AGGINIARY	0.320874	0.39	Crangon crangon	Sarcoplasmic calcium-binding protein (D7F1P9)	AGGINIARYQELYAQ
HLA-A*30:02	9	1	9	9	AGGINIARY	0.320874	0.39	Crangon crangon	Sarcoplasmic calcium-binding protein (D7F1P9)	GINIARYQELYAQFI
HLA-B*44:02	15	2	11	10	HEADFLKSI	0.281523	0.37	Gallus gallus	Serum albumin (P19121)	DHGEADFLKSILIRY
HLA-A*31:01	15	5	14	10	AFLKSILIR	0.267585	0.89	Gallus gallus	Serum albumin (P19121)	DHGEADFLKSILIRY
HLA-A*32:01	13	7	15	9	RYQELYAQF	0.264285	0.29	Crangon crangon	Sarcoplasmic calcium-binding protein (D7F1P9)	GINIARYQELYAQFI
HLA-A*32:01	10	6	14	9	RYQELYAQF	0.264285	0.29	Crangon crangon	Sarcoplasmic calcium-binding protein (D7F1P9)	KAGGINIARYQELYA
HLA-A*30:02	13	7	15	9	RYQELYAQF	0.258161	0.56	Crangon crangon	Sarcoplasmic calcium-binding protein (D7F1P9)	GINIARYQELYAQFI
HLA-A*30:02	10	6	14	9	RYQELYAQF	0.258161	0.56	Crangon crangon	Sarcoplasmic calcium-binding protein (D7F1P9)	KAGGINIARYQELYA
HLA-A*03:01	4	6	14	9	KLDERESNR	0.251217	0.78	Crangon crangon	Iosephosphate isomerase (D7F1Q0)	PCIGEKLDERESNRT
HLA-B*40:01	15	2	11	10	HEADFLKSI	0.242475	0.56	Gallus gallus	Serum albumin (P19121)	DHGEADFLKSILIRY
HLA-B*58:01	11	1	10	10	KAGGINIRY	0.240542	0.68	Crangon crangon	Sarcoplasmic calcium-binding protein (D7F1P9)	AGGINIARYQELYAQ
HLA-B*15:01	2	7	15	9	LRVPAGTTY	0.238096	0.8	Glycine max	Beta-conglycinin protein (P11827)	LQSGDALRVPAGTTY
HLA-A*03:01	15	7	15	9	FLKSILIRY	0.233848	0.83	Gallus gallus	Serum albumin (P19121)	DHGEADFLKSILIRY
HLA-B*35:01	13	4	12	9	NIARYQELY	0.23093	0.55	Crangon crangon	Sarcoplasmic calcium-binding protein (D7F1P9)	GINIARYQELYAQFI
HLA-B*35:01	11	6	14	9	NIARYQELY	0.23093	0.55	Crangon crangon	Sarcoplasmic calcium-binding protein (D7F1P9)	AGGINIARYQELYAQ
HLA-B*35:01	10	3	11	9	NIARYQELY	0.23093	0.55	Crangon crangon	Sarcoplasmic calcium-binding protein (D7F1P9)	KAGGINIARYQELYA
HLA-B*35:01	9	5	13	9	NIARYQELY	0.23093	0.55	Crangon crangon	Sarcoplasmic calcium-binding protein (D7F1P9)	GINIARYQELYAQFI
HLA-B*51:01	15	4	12	9	EADFLKSIL	0.217856	0.64	Gallus gallus	Serum albumin (P19121)	DHGEADFLKSILIRY
HLA-A*32:01	1	6	15	10	ALRPAGTTF	0.2114	0.36	Glycine max	Beta-conglycinin protein (P11827)	LQSGDALRVPAGTTY
HLA-A*11:01	11	1	9	9	KAGGINIAR	0.206169	0.87	Crangon crangon	Sarcoplasmic calcium-binding protein (D7F1P9)	AGGINIARYQELYAQ
HLA-A*26:01	15	6	15	10	DLKSILIRY	0.206024	0.37	Gallus gallus	Serum albumin (P19121)	DHGEADFLKSILIRY
HLA-A*01:01	15	7	15	9	FLKSILIRY	0.181714	0.58	Gallus gallus	Serum albumin (P19121)	DHGEADFLKSILIRY
HLA-A*30:02	17	3	11	9	GVTHGACDY	0.173321	0.82	NA	NA	NA
HLA-A*30:01	2	6	15	10	ALRPAGTTY	0.169646	0.92	Glycine max	Beta-conglycinin protein (P11827)	LQSGDALRVPAGTTY
HLA-B*15:01	11	1	10	10	KAGGINIAY	0.162178	1.2	Crangon crangon	Sarcoplasmic calcium-binding protein (D7F1P9)	AGGINIARYQELYAQ
HLA-B*15:01	13	4	12	9	NIARYQELY	0.153294	1.2	Crangon crangon	Sarcoplasmic calcium-binding protein (D7F1P9)	GINIARYQELYAQFI
HLA-B*15:01	11	6	14	9	NIARYQELY	0.153294	1.2	Crangon crangon	Sarcoplasmic calcium-binding protein (D7F1P9)	AGGINIARYQELYAQ
HLA-B*15:01	10	3	11	9	NIARYQELY	0.153294	1.2	Crangon crangon	Sarcoplasmic calcium-binding protein (D7F1P9)	KAGGINIARYQELYA
HLA-B*15:01	9	5	13	9	NIARYQELY	0.153294	1.2	Crangon crangon	Sarcoplasmic calcium-binding protein (D7F1P9)	GINIARYQELYAQFI
HLA-A*30:02	17	2	11	10	KGVTHGADY	0.150904	0.92	NA	NA	NA
HLA-B*35:01	15	7	15	9	FLKSILIRY	0.148384	0.78	Gallus gallus	Serum albumin (P19121)	DHGEADFLKSILIRY
HLA-B*07:02	1	6	15	10	ALRPAGTTF	0.144679	0.87	Glycine max	Beta-conglycinin protein (P11827)	LQSGDALRVPAGTTY
HLA-A*32:01	15	7	15	9	FLKSILIRY	0.137394	0.55	Gallus gallus	Serum albumin (P19121)	DHGEADFLKSILIRY
HLA-A*33:01	15	5	14	10	DFLKSILIR	0.132927	1.1	Gallus gallus	Serum albumin (P19121)	DHGEADFLKSILIRY
HLA-A*68:01	13	4	12	9	NIARYQELY	0.131867	2.2	Crangon crangon	Sarcoplasmic calcium-binding protein (D7F1P9)	GINIARYQELYAQFI
HLA-A*68:01	11	6	14	9	NIARYQELY	0.131867	2.2	Crangon crangon	Sarcoplasmic calcium-binding protein (D7F1P9)	AGGINIARYQELYAQ
HLA-A*68:01	10	3	11	9	NIARYQELY	0.131867	2.2	Crangon crangon	Sarcoplasmic calcium-binding protein (D7F1P9)	KAGGINIARYQELYA
HLA-A*68:01	9	5	13	9	NIARYQELY	0.131867	2.2	Crangon crangon	Sarcoplasmic calcium-binding protein (D7F1P9)	GINIARYQELYAQFI
HLA-A*31:01	15	6	14	9	DFLKSILIR	0.131174	1.7	Gallus gallus	Serum albumin (P19121)	DHGEADFLKSILIRY
HLA-A*68:01	15	6	14	9	DFLKSILIR	0.130621	2.2	Gallus gallus	Serum albumin (P19121)	DHGEADFLKSILIRY
HLA-B*57:01	13	7	15	9	RYQELYAQF	0.128649	1.7	Crangon crangon	Sarcoplasmic calcium-binding protein (D7F1P9)	GINIARYQELYAQFI
HLA-B*57:01	10	6	14	9	RYQELYAQF	0.128649	1.7	Crangon crangon	Sarcoplasmic calcium-binding protein (D7F1P9)	KAGGINIARYQELYA
HLA-A*30:02	13	3	12	10	IIARYQELY	0.121166	1.2	Crangon crangon	Sarcoplasmic calcium-binding protein (D7F1P9)	GINIARYQELYAQFI
HLA-A*30:02	11	5	14	10	IIARYQELY	0.121166	1.2	Crangon crangon	Sarcoplasmic calcium-binding protein (D7F1P9)	AGGINIARYQELYAQ
HLA-A*30:02	10	2	11	10	IIARYQELY	0.121166	1.2	Crangon crangon	Sarcoplasmic calcium-binding protein (D7F1P9)	KAGGINIARYQELYA
HLA-A*30:02	9	4	13	10	IIARYQELY	0.121166	1.2	Crangon crangon	Sarcoplasmic calcium-binding protein (D7F1P9)	GINIARYQELYAQFI
HLA-A*01:01	2	6	15	10	ALVPAGTTY	0.11917	0.83	Glycine max	Beta-conglycinin protein (P11827)	LQSGDALRVPAGTTY
HLA-B*35:01	15	4	12	9	EADFLKSIL	0.115021	0.95	Gallus gallus	Serum albumin (P19121)	DHGEADFLKSILIRY
HLA-A*33:01	11	1	9	9	KAGGINIAR	0.112986	1.3	Crangon crangon	Sarcoplasmic calcium-binding protein (D7F1P9)	AGGINIARYQELYAQ
HLA-A*68:01	4	2	10	9	CIGEKLDER	0.111398	2.4	Crangon crangon	Iosephosphate isomerase (D7F1Q0)	PCIGEKLDERESNRT
HLA-A*32:01	2	6	15	10	ALRPAGTTY	0.108138	0.69	Glycine max	Beta-conglycinin protein (P11827)	LQSGDALRVPAGTTY
HLA-B*51:01	15	4	13	10	EAFLKSILI	0.107459	1.3	Gallus gallus	Serum albumin (P19121)	DHGEADFLKSILIRY
HLA-A*26:01	2	6	15	10	ALVPAGTTY	0.105999	0.65	Glycine max	Beta-conglycinin protein (P11827)	LQSGDALRVPAGTTY
HLA-B*15:01	1	7	15	9	LRVPAGTTF	0.104379	1.6	Glycine max	Beta-conglycinin protein (P11827)	LQSGDALRVPAGTTY
HLA-A*68:02	15	4	12	9	EADFLKSIL	0.104115	1.2	Gallus gallus	Serum albumin (P19121)	DHGEADFLKSILIRY
HLA-A*02:03	2	1	9	9	LQSGDALRV	0.103219	1.5	Glycine max	Beta-conglycinin protein (P11827)	LQSGDALRVPAGTTY
HLA-A*02:03	1	1	9	9	LQSGDALRV	0.103219	1.5	Glycine max	Beta-conglycinin protein (P11827)	LQSGDALRVPAGTTY
HLA-A*30:02	15	6	15	10	DFLKSILRY	0.101698	1.3	Gallus gallus	Serum albumin (P19121)	DHGEADFLKSILIRY
HLA-A*68:02	15	4	13	10	EAFLKSILI	0.101598	1.2	Gallus gallus	Serum albumin (P19121)	DHGEADFLKSILIRY
HLA-A*30:01	11	1	9	9	KAGGINIAR	0.098477	1.7	Crangon crangon	Sarcoplasmic calcium-binding protein (D7F1P9)	AGGINIARYQELYAQ
HLA-A*02:06	10	7	15	9	YQELYAQFI	0.097036	1.7	Crangon crangon	Sarcoplasmic calcium-binding protein (D7F1P9)	KAGGINIARYQELYA
HLA-B*57:01	1	6	15	10	ALRPAGTTF	0.096303	2	Glycine max	Beta-conglycinin protein (P11827)	LQSGDALRVPAGTTY
HLA-A*30:02	8	1	9	9	RLFARTRQV	0.096093	1.4	Crangon crangon	Sarcoplasmic calcium-binding protein (D7F1P9)	AGGINIARYQELYAQ
HLA-A*30:02	6	1	9	9	RLFARTRQV	0.096093	1.4	Malus domestica	Predicted protein (E4Z8N9)	RLFARTRQVESLTAE
HLA-A*31:01	13	7	15	9	RYQELYAQF	0.095303	2.1	Crangon crangon	Sarcoplasmic calcium-binding protein (D7F1P9)	GINIARYQELYAQFI
HLA-A*31:01	10	6	14	9	RYQELYAQF	0.095303	2.1	Crangon crangon	Sarcoplasmic calcium-binding protein (D7F1P9)	KAGGINIARYQELYA
HLA-A*30:02	1	6	15	10	ALRPAGTTF	0.093091	1.4	Glycine max	Beta-conglycinin protein (P11827)	LQSGDALRVPAGTTY
HLA-B*07:02	8	3	12	10	FARTRQVSL	0.092757	1.2	Crangon crangon	Sarcoplasmic calcium-binding protein (D7F1P9)	AGGINIARYQELYAQ
HLA-B*07:02	6	3	12	10	FARTRQVSL	0.092757	1.2	Malus domestica	Predicted protein (E4Z8N9)	RLFARTRQVESLTAE
HLA-B*53:01	15	4	12	9	EADFLKSIL	0.092061	0.81	Gallus gallus	Serum albumin (P19121)	DHGEADFLKSILIRY
HLA-A*33:01	15	6	15	10	DFLKSILIR	0.090981	1.4	Gallus gallus	Serum albumin (P19121)	DHGEADFLKSILIRY
HLA-A*02:01	2	1	9	9	LQSGDALRV	0.08961	1.5	Glycine max	Beta-conglycinin protein (P11827)	LQSGDALRVPAGTTY
HLA-A*02:01	1	1	9	9	LQSGDALRV	0.08961	1.5	Glycine max	Beta-conglycinin protein (P11827)	LQSGDALRVPAGTTY
HLA-B*40:01	15	5	13	9	ADFLKSILI	0.08764	1.1	Gallus gallus	Serum albumin (P19121)	DHGEADFLKSILIRY
HLA-B*08:01	8	3	11	9	FARTRQVES	0.087525	1.3	Crangon crangon	Sarcoplasmic calcium-binding protein (D7F1P9)	AGGINIARYQELYAQ
HLA-B*08:01	6	3	11	9	FARTRQVES	0.087525	1.3	Malus domestica	Predicted protein (E4Z8N9)	RLFARTRQVESLTAE
HLA-B*57:01	15	7	15	9	FLKSILIRY	0.08617	2.1	Gallus gallus	Serum albumin (P19121)	DHGEADFLKSILIRY
HLA-A*30:01	13	7	15	9	RYQELYAQF	0.085829	1.8	Crangon crangon	Sarcoplasmic calcium-binding protein (D7F1P9)	GINIARYQELYAQFI
HLA-A*30:01	10	6	14	9	RYQELYAQF	0.085829	1.8	Crangon crangon	Sarcoplasmic calcium-binding protein (D7F1P9)	KAGGINIARYQELYA
HLA-A*23:01	1	7	15	9	LRVPAGTTF	0.083797	0.91	Glycine max	Beta-conglycinin protein (P11827)	LQSGDALRVPAGTTY
HLA-B*58:01	13	7	15	9	RYQELYAQF	0.078937	1.5	Crangon crangon	Sarcoplasmic calcium-binding protein (D7F1P9)	GINIARYQELYAQFI
HLA-B*58:01	10	6	14	9	RYQELYAQF	0.078937	1.5	Crangon crangon	Sarcoplasmic calcium-binding protein (D7F1P9)	KAGGINIARYQELYA
HLA-A*30:01	13	5	13	9	IARYQELYA	0.077006	2	Crangon crangon	Sarcoplasmic calcium-binding protein (D7F1P9)	GINIARYQELYAQFI
HLA-A*30:01	11	7	15	9	IARYQELYA	0.077006	2	Crangon crangon	Sarcoplasmic calcium-binding protein (D7F1P9)	AGGINIARYQELYAQ
HLA-A*30:01	10	4	12	9	IARYQELYA	0.077006	2	Crangon crangon	Sarcoplasmic calcium-binding protein (D7F1P9)	KAGGINIARYQELYA
HLA-A*30:01	9	6	14	9	IARYQELYA	0.077006	2	Crangon crangon	Sarcoplasmic calcium-binding protein (D7F1P9)	GINIARYQELYAQFI
HLA-A*01:01	13	3	12	10	IIARYQELY	0.076508	1.2	Crangon crangon	Sarcoplasmic calcium-binding protein (D7F1P9)	GINIARYQELYAQFI
HLA-A*01:01	11	5	14	10	IIARYQELY	0.076508	1.2	Crangon crangon	Sarcoplasmic calcium-binding protein (D7F1P9)	AGGINIARYQELYAQ
HLA-A*01:01	10	2	11	10	IIARYQELY	0.076508	1.2	Crangon crangon	Sarcoplasmic calcium-binding protein (D7F1P9)	KAGGINIARYQELYA
HLA-A*01:01	9	4	13	10	IIARYQELY	0.076508	1.2	Crangon crangon	Sarcoplasmic calcium-binding protein (D7F1P9)	GINIARYQELYAQFI
HLA-B*08:01	15	4	12	9	EADFLKSIL	0.076168	1.5	Gallus gallus	Serum albumin (P19121)	DHGEADFLKSILIRY
HLA-A*11:01	4	6	14	9	KLDERESNR	0.074428	1.7	Crangon crangon	Iosephosphate isomerase (D7F1Q0)	PCIGEKLDERESNRT
HLA-A*26:01	2	7	15	9	LRVPAGTTY	0.07159	0.91	Glycine max	Beta-conglycinin protein (P11827)	LQSGDALRVPAGTTY
HLA-A*02:06	15	3	11	9	GEADFLKSI	0.070165	2.2	Gallus gallus	Serum albumin (P19121)	DHGEADFLKSILIRY
HLA-A*03:01	11	1	9	9	KAGGINIAR	0.070015	1.9	Crangon crangon	Sarcoplasmic calcium-binding protein (D7F1P9)	AGGINIARYQELYAQ
HLA-A*30:01	8	4	13	10	ATRQVESLA	0.069504	2.2	Crangon crangon	Sarcoplasmic calcium-binding protein (D7F1P9)	AGGINIARYQELYAQ
HLA-B*15:01	13	7	15	9	RYQELYAQF	0.068287	2.1	Crangon crangon	Sarcoplasmic calcium-binding protein (D7F1P9)	GINIARYQELYAQFI
HLA-B*15:01	10	6	14	9	RYQELYAQF	0.068287	2.1	Crangon crangon	Sarcoplasmic calcium-binding protein (D7F1P9)	KAGGINIARYQELYA
HLA-A*31:01	8	1	9	9	RLFARTRQV	0.068059	2.6	Crangon crangon	Sarcoplasmic calcium-binding protein (D7F1P9)	AGGINIARYQELYAQ
HLA-A*31:01	6	1	9	9	RLFARTRQV	0.068059	2.6	Malus domestica	Predicted protein (E4Z8N9)	RLFARTRQVESLTAE
HLA-A*03:01	8	1	9	9	RLFARTRQV	0.066737	1.9	Crangon crangon	Sarcoplasmic calcium-binding protein (D7F1P9)	AGGINIARYQELYAQ
HLA-A*03:01	6	1	9	9	RLFARTRQV	0.066737	1.9	Malus domestica	Predicted protein (E4Z8N9)	RLFARTRQVESLTAE
HLA-A*33:01	4	2	10	9	CIGEKLDER	0.066415	1.8	Crangon crangon	Iosephosphate isomerase (D7F1Q0)	PCIGEKLDERESNRT
HLA-A*30:02	8	5	13	9	RTRQVESLA	0.066234	1.8	Crangon crangon	Sarcoplasmic calcium-binding protein (D7F1P9)	AGGINIARYQELYAQ
HLA-A*33:01	4	6	14	9	KLDERESNR	0.065743	1.8	Crangon crangon	Iosephosphate isomerase (D7F1Q0)	PCIGEKLDERESNRT
HLA-A*31:01	4	2	10	9	CIGEKLDER	0.064264	2.7	Crangon crangon	Iosephosphate isomerase (D7F1Q0)	PCIGEKLDERESNRT
HLA-A*02:06	8	7	15	9	RQVESLAAE	0.063941	2.3	Crangon crangon	Sarcoplasmic calcium-binding protein (D7F1P9)	AGGINIARYQELYAQ
HLA-A*02:06	6	7	15	9	RQVESLTAE	0.061663	2.4	Malus domestica	Predicted protein (E4Z8N9)	RLFARTRQVESLTAE
HLA-B*35:01	2	7	15	9	LRVPAGTTY	0.06156	1.4	Glycine max	Beta-conglycinin protein (P11827)	LQSGDALRVPAGTTY
HLA-B*15:01	17	3	11	9	GVTHGACDY	0.061536	2.2	NA	NA	NA
HLA-A*68:01	15	7	15	9	FLKSILIRY	0.060539	3.2	Gallus gallus	Serum albumin (P19121)	DHGEADFLKSILIRY
HLA-B*15:01	8	1	9	9	RLFARTRQV	0.059998	2.2	Crangon crangon	Sarcoplasmic calcium-binding protein (D7F1P9)	AGGINIARYQELYAQ
HLA-B*15:01	6	1	9	9	RLFARTRQV	0.059998	2.2	Malus domestica	Predicted protein (E4Z8N9)	RLFARTRQVESLTAE
HLA-A*01:01	11	1	10	10	KAGGINIRY	0.059644	1.4	Crangon crangon	Sarcoplasmic calcium-binding protein (D7F1P9)	AGGINIARYQELYAQ
HLA-A*68:02	17	4	12	9	VTHGACDYL	0.057527	1.8	NA	NA	NA
HLA-B*15:01	6	7	15	9	RQVESLTAE	0.057034	2.3	Malus domestica	Predicted protein (E4Z8N9)	RLFARTRQVESLTAE
HLA-B*57:01	2	6	15	10	ALRPAGTTY	0.054627	2.8	Glycine max	Beta-conglycinin protein (P11827)	LQSGDALRVPAGTTY
HLA-A*30:01	1	6	15	10	ALRPAGTTF	0.05391	2.7	Glycine max	Beta-conglycinin protein (P11827)	LQSGDALRVPAGTTY
HLA-B*35:01	2	6	15	10	ALVPAGTTY	0.051961	1.6	Glycine max	Beta-conglycinin protein (P11827)	LQSGDALRVPAGTTY
HLA-A*33:01	4	5	14	10	ELDERESNR	0.051238	2.2	Crangon crangon	Iosephosphate isomerase (D7F1Q0)	PCIGEKLDERESNRT
HLA-B*15:01	11	2	10	9	AGGINIARY	0.050915	2.4	Crangon crangon	Sarcoplasmic calcium-binding protein (D7F1P9)	AGGINIARYQELYAQ
HLA-B*15:01	9	1	9	9	AGGINIARY	0.050915	2.4	Crangon crangon	Sarcoplasmic calcium-binding protein (D7F1P9)	GINIARYQELYAQFI
HLA-B*08:01	8	4	12	9	ARTRQVESL	0.047829	2.1	Crangon crangon	Sarcoplasmic calcium-binding protein (D7F1P9)	AGGINIARYQELYAQ
HLA-B*08:01	6	4	12	9	ARTRQVESL	0.047829	2.1	Malus domestica	Predicted protein (E4Z8N9)	RLFARTRQVESLTAE
HLA-A*68:01	4	5	14	10	ELDERESNR	0.046649	3.7	Crangon crangon	Iosephosphate isomerase (D7F1Q0)	PCIGEKLDERESNRT
HLA-A*02:03	8	1	10	10	RLFARTRQV	0.045251	2.5	Crangon crangon	Sarcoplasmic calcium-binding protein (D7F1P9)	AGGINIARYQELYAQ
HLA-A*02:03	6	1	10	10	RLFARTRQV	0.045251	2.5	Malus domestica	Predicted protein (E4Z8N9)	RLFARTRQVESLTAE
HLA-A*24:02	1	7	15	9	LRVPAGTTF	0.045102	1.4	Glycine max	Beta-conglycinin protein (P11827)	LQSGDALRVPAGTTY
HLA-A*30:01	15	7	15	9	FLKSILIRY	0.044902	3.1	Gallus gallus	Serum albumin (P19121)	DHGEADFLKSILIRY
HLA-A*01:01	17	3	11	9	GVTHGACDY	0.043182	1.7	NA	NA	NA
HLA-A*30:02	1	7	15	9	LRVPAGTTF	0.042834	2.5	Glycine max	Beta-conglycinin protein (P11827)	LQSGDALRVPAGTTY
HLA-B*58:01	1	6	15	10	ALVPAGTTF	0.042635	2.1	Glycine max	Beta-conglycinin protein (P11827)	LQSGDALRVPAGTTY
HLA-B*08:01	13	7	15	9	RYQELYAQF	0.04235	2.4	Crangon crangon	Sarcoplasmic calcium-binding protein (D7F1P9)	GINIARYQELYAQFI
HLA-B*08:01	10	6	14	9	RYQELYAQF	0.04235	2.4	Crangon crangon	Sarcoplasmic calcium-binding protein (D7F1P9)	KAGGINIARYQELYA
HLA-B*51:01	2	5	13	9	DALRVPAGT	0.041214	2.6	Glycine max	Beta-conglycinin protein (P11827)	LQSGDALRVPAGTTY
HLA-B*51:01	1	5	13	9	DALRVPAGT	0.041214	2.6	Glycine max	Beta-conglycinin protein (P11827)	LQSGDALRVPAGTTY
HLA-B*15:01	8	7	15	9	RQVESLAAE	0.040428	2.8	Crangon crangon	Sarcoplasmic calcium-binding protein (D7F1P9)	AGGINIARYQELYAQ
HLA-B*57:01	8	5	13	9	RTRQVESLA	0.040148	3.2	Crangon crangon	Sarcoplasmic calcium-binding protein (D7F1P9)	AGGINIARYQELYAQ
HLA-B*15:01	15	6	15	10	DLKSILIRY	0.040119	2.8	Gallus gallus	Serum albumin (P19121)	DHGEADFLKSILIRY
HLA-A*23:01	1	6	15	10	ALVPAGTTF	0.040074	1.4	Glycine max	Beta-conglycinin protein (P11827)	LQSGDALRVPAGTTY
HLA-A*02:03	1	6	15	10	ALRPAGTTF	0.038404	2.8	Glycine max	Beta-conglycinin protein (P11827)	LQSGDALRVPAGTTY
HLA-A*24:02	1	6	15	10	ALVPAGTTF	0.037306	1.6	Glycine max	Beta-conglycinin protein (P11827)	LQSGDALRVPAGTTY
HLA-B*07:02	15	4	12	9	EADFLKSIL	0.037243	2	Gallus gallus	Serum albumin (P19121)	DHGEADFLKSILIRY
HLA-A*02:03	2	6	14	9	ALRVPAGTT	0.037218	2.8	Glycine max	Beta-conglycinin protein (P11827)	LQSGDALRVPAGTTY
HLA-A*02:03	1	6	14	9	ALRVPAGTT	0.037218	2.8	Glycine max	Beta-conglycinin protein (P11827)	LQSGDALRVPAGTTY
HLA-A*02:03	15	7	15	9	FLKSILIRY	0.037046	2.8	Gallus gallus	Serum albumin (P19121)	DHGEADFLKSILIRY
HLA-A*02:06	1	6	15	10	ALVPAGTTF	0.03521	3.4	Glycine max	Beta-conglycinin protein (P11827)	LQSGDALRVPAGTTY
HLA-A*30:01	2	6	14	9	ALRVPAGTT	0.034784	3.7	Glycine max	Beta-conglycinin protein (P11827)	LQSGDALRVPAGTTY
HLA-A*30:01	1	6	14	9	ALRVPAGTT	0.034784	3.7	Glycine max	Beta-conglycinin protein (P11827)	LQSGDALRVPAGTTY
HLA-B*08:01	15	7	15	9	FLKSILIRY	0.033921	2.8	Gallus gallus	Serum albumin (P19121)	DHGEADFLKSILIRY
HLA-B*58:01	15	7	15	9	FLKSILIRY	0.033749	2.3	Gallus gallus	Serum albumin (P19121)	DHGEADFLKSILIRY
HLA-B*57:01	6	5	14	10	RTRQVSLTA	0.032876	3.6	Malus domestica	Predicted protein (E4Z8N9)	RLFARTRQVESLTAE
HLA-A*68:02	8	1	9	9	RLFARTRQV	0.032522	2.6	Crangon crangon	Sarcoplasmic calcium-binding protein (D7F1P9)	AGGINIARYQELYAQ
HLA-A*68:02	6	1	9	9	RLFARTRQV	0.032522	2.6	Malus domestica	Predicted protein (E4Z8N9)	RLFARTRQVESLTAE
HLA-B*53:01	13	4	12	9	NIARYQELY	0.032177	1.8	Crangon crangon	Sarcoplasmic calcium-binding protein (D7F1P9)	GINIARYQELYAQFI
HLA-B*53:01	11	6	14	9	NIARYQELY	0.032177	1.8	Crangon crangon	Sarcoplasmic calcium-binding protein (D7F1P9)	AGGINIARYQELYAQ
HLA-B*53:01	10	3	11	9	NIARYQELY	0.032177	1.8	Crangon crangon	Sarcoplasmic calcium-binding protein (D7F1P9)	KAGGINIARYQELYA
HLA-B*53:01	9	5	13	9	NIARYQELY	0.032177	1.8	Crangon crangon	Sarcoplasmic calcium-binding protein (D7F1P9)	GINIARYQELYAQFI
HLA-B*15:01	13	3	12	10	IIARYQELY	0.032173	3.1	Crangon crangon	Sarcoplasmic calcium-binding protein (D7F1P9)	GINIARYQELYAQFI
HLA-B*15:01	11	5	14	10	IIARYQELY	0.032173	3.1	Crangon crangon	Sarcoplasmic calcium-binding protein (D7F1P9)	AGGINIARYQELYAQ
HLA-B*15:01	10	2	11	10	IIARYQELY	0.032173	3.1	Crangon crangon	Sarcoplasmic calcium-binding protein (D7F1P9)	KAGGINIARYQELYA
HLA-B*15:01	9	4	13	10	IIARYQELY	0.032173	3.1	Crangon crangon	Sarcoplasmic calcium-binding protein (D7F1P9)	GINIARYQELYAQFI
HLA-A*01:01	11	2	10	9	AGGINIARY	0.031081	2	Crangon crangon	Sarcoplasmic calcium-binding protein (D7F1P9)	AGGINIARYQELYAQ
HLA-A*01:01	9	1	9	9	AGGINIARY	0.031081	2	Crangon crangon	Sarcoplasmic calcium-binding protein (D7F1P9)	GINIARYQELYAQFI
HLA-B*44:03	2	6	15	10	ARVPAGTTY	0.031041	1.6	Glycine max	Beta-conglycinin protein (P11827)	LQSGDALRVPAGTTY
HLA-B*35:01	1	7	15	9	LRVPAGTTF	0.030485	2.1	Glycine max	Beta-conglycinin protein (P11827)	LQSGDALRVPAGTTY
HLA-A*26:01	1	6	15	10	ALVPAGTTF	0.029777	1.7	Glycine max	Beta-conglycinin protein (P11827)	LQSGDALRVPAGTTY
HLA-A*31:01	15	7	15	9	FLKSILIRY	0.029443	3.9	Gallus gallus	Serum albumin (P19121)	DHGEADFLKSILIRY
HLA-B*35:01	11	1	10	10	KAGGINIAY	0.029254	2.2	Crangon crangon	Sarcoplasmic calcium-binding protein (D7F1P9)	AGGINIARYQELYAQ
HLA-B*44:02	15	5	13	9	ADFLKSILI	0.028378	1.6	Gallus gallus	Serum albumin (P19121)	DHGEADFLKSILIRY
HLA-A*30:02	6	5	13	9	RTRQVESLT	0.028104	3.3	Malus domestica	Predicted protein (E4Z8N9)	RLFARTRQVESLTAE
HLA-B*51:01	13	3	11	9	INIARYQEL	0.027518	3.3	Crangon crangon	Sarcoplasmic calcium-binding protein (D7F1P9)	GINIARYQELYAQFI
HLA-B*51:01	11	5	13	9	INIARYQEL	0.027518	3.3	Crangon crangon	Sarcoplasmic calcium-binding protein (D7F1P9)	AGGINIARYQELYAQ
HLA-B*51:01	10	2	10	9	INIARYQEL	0.027518	3.3	Crangon crangon	Sarcoplasmic calcium-binding protein (D7F1P9)	KAGGINIARYQELYA
HLA-B*51:01	9	4	12	9	INIARYQEL	0.027518	3.3	Crangon crangon	Sarcoplasmic calcium-binding protein (D7F1P9)	GINIARYQELYAQFI
HLA-A*30:02	6	5	14	10	RTRQVSLTA	0.027486	3.3	Malus domestica	Predicted protein (E4Z8N9)	RLFARTRQVESLTAE
HLA-A*33:01	15	7	15	9	FLKSILIRY	0.027132	3.1	Gallus gallus	Serum albumin (P19121)	DHGEADFLKSILIRY
HLA-A*01:01	15	4	12	9	EADFLKSIL	0.026705	2.2	Gallus gallus	Serum albumin (P19121)	DHGEADFLKSILIRY
HLA-A*30:02	13	6	15	10	ARYQELYQF	0.026551	3.4	Crangon crangon	Sarcoplasmic calcium-binding protein (D7F1P9)	GINIARYQELYAQFI
HLA-A*30:02	10	5	14	10	ARYQELYQF	0.026551	3.4	Crangon crangon	Sarcoplasmic calcium-binding protein (D7F1P9)	KAGGINIARYQELYA
HLA-A*68:02	2	5	13	9	DALRVPAGT	0.02637	3	Glycine max	Beta-conglycinin protein (P11827)	LQSGDALRVPAGTTY
HLA-A*68:02	1	5	13	9	DALRVPAGT	0.02637	3	Glycine max	Beta-conglycinin protein (P11827)	LQSGDALRVPAGTTY
HLA-B*53:01	15	7	15	9	FLKSILIRY	0.026293	2	Gallus gallus	Serum albumin (P19121)	DHGEADFLKSILIRY
HLA-B*44:03	15	5	13	9	ADFLKSILI	0.025687	1.8	Gallus gallus	Serum albumin (P19121)	DHGEADFLKSILIRY
HLA-A*30:01	17	6	14	9	HGACDYLIK	0.025673	4.6	NA	NA	NA
HLA-A*26:01	1	7	15	9	LRVPAGTTF	0.025504	1.9	Glycine max	Beta-conglycinin protein (P11827)	LQSGDALRVPAGTTY
HLA-A*11:01	15	7	15	9	FLKSILIRY	0.025254	2.9	Gallus gallus	Serum albumin (P19121)	DHGEADFLKSILIRY
HLA-B*53:01	13	7	15	9	RYQELYAQF	0.024987	2	Crangon crangon	Sarcoplasmic calcium-binding protein (D7F1P9)	GINIARYQELYAQFI
HLA-B*53:01	10	6	14	9	RYQELYAQF	0.024987	2	Crangon crangon	Sarcoplasmic calcium-binding protein (D7F1P9)	KAGGINIARYQELYA
HLA-B*08:01	1	6	15	10	ALRVPGTTF	0.024971	3.4	Glycine max	Beta-conglycinin protein (P11827)	LQSGDALRVPAGTTY
HLA-A*11:01	2	6	15	10	ALVPAGTTY	0.024518	2.9	Glycine max	Beta-conglycinin protein (P11827)	LQSGDALRVPAGTTY
HLA-B*57:01	6	5	13	9	RTRQVESLT	0.024306	4.1	Malus domestica	Predicted protein (E4Z8N9)	RLFARTRQVESLTAE
HLA-A*01:01	15	6	15	10	DLKSILIRY	0.024294	2.3	Gallus gallus	Serum albumin (P19121)	DHGEADFLKSILIRY
HLA-A*02:06	17	4	12	9	VTHGACDYL	0.02373	4.3	NA	NA	NA
HLA-A*02:01	15	7	15	9	FLKSILIRY	0.02342	3.3	Gallus gallus	Serum albumin (P19121)	DHGEADFLKSILIRY
HLA-B*58:01	2	6	15	10	ALVPAGTTY	0.023224	2.8	Glycine max	Beta-conglycinin protein (P11827)	LQSGDALRVPAGTTY
HLA-B*15:01	17	2	11	10	KGVTHGACY	0.023182	3.6	NA	NA	NA
HLA-B*57:01	1	7	15	9	LRVPAGTTF	0.023019	4.3	Glycine max	Beta-conglycinin protein (P11827)	LQSGDALRVPAGTTY
HLA-B*44:03	2	7	15	9	LRVPAGTTY	0.022817	1.9	Glycine max	Beta-conglycinin protein (P11827)	LQSGDALRVPAGTTY
HLA-A*33:01	13	7	15	9	RYQELYAQF	0.0228	3.5	Crangon crangon	Sarcoplasmic calcium-binding protein (D7F1P9)	GINIARYQELYAQFI
HLA-A*33:01	10	6	14	9	RYQELYAQF	0.0228	3.5	Crangon crangon	Sarcoplasmic calcium-binding protein (D7F1P9)	KAGGINIARYQELYA
HLA-B*57:01	13	3	12	10	IIARYQELY	0.022255	4.3	Crangon crangon	Sarcoplasmic calcium-binding protein (D7F1P9)	GINIARYQELYAQFI
HLA-B*57:01	11	5	14	10	IIARYQELY	0.022255	4.3	Crangon crangon	Sarcoplasmic calcium-binding protein (D7F1P9)	AGGINIARYQELYAQ
HLA-B*57:01	10	2	11	10	IIARYQELY	0.022255	4.3	Crangon crangon	Sarcoplasmic calcium-binding protein (D7F1P9)	KAGGINIARYQELYA
HLA-B*57:01	9	4	13	10	IIARYQELY	0.022255	4.3	Crangon crangon	Sarcoplasmic calcium-binding protein (D7F1P9)	GINIARYQELYAQFI
HLA-A*02:01	10	7	15	9	YQELYAQFI	0.022151	3.4	Crangon crangon	Sarcoplasmic calcium-binding protein (D7F1P9)	KAGGINIARYQELYA
HLA-B*07:02	8	5	13	9	RTRQVESLA	0.021749	2.6	Crangon crangon	Sarcoplasmic calcium-binding protein (D7F1P9)	AGGINIARYQELYAQ
HLA-B*44:02	2	6	15	10	ARVPAGTTY	0.021567	1.8	Glycine max	Beta-conglycinin protein (P11827)	LQSGDALRVPAGTTY
HLA-A*02:06	13	3	11	9	INIARYQEL	0.021508	4.5	Crangon crangon	Sarcoplasmic calcium-binding protein (D7F1P9)	GINIARYQELYAQFI
HLA-A*02:06	11	5	13	9	INIARYQEL	0.021508	4.5	Crangon crangon	Sarcoplasmic calcium-binding protein (D7F1P9)	AGGINIARYQELYAQ
HLA-A*02:06	10	2	10	9	INIARYQEL	0.021508	4.5	Crangon crangon	Sarcoplasmic calcium-binding protein (D7F1P9)	KAGGINIARYQELYA
HLA-A*02:06	9	4	12	9	INIARYQEL	0.021508	4.5	Crangon crangon	Sarcoplasmic calcium-binding protein (D7F1P9)	GINIARYQELYAQFI
HLA-B*07:02	8	5	14	10	RTRQVSLAA	0.020941	2.7	Crangon crangon	Sarcoplasmic calcium-binding protein (D7F1P9)	AGGINIARYQELYAQ
HLA-B*57:01	17	4	13	10	VTHGADYLI	0.020888	4.5	NA	NA	NA
HLA-A*32:01	11	1	10	10	KAGGIIARY	0.020851	2.3	Crangon crangon	Sarcoplasmic calcium-binding protein (D7F1P9)	AGGINIARYQELYAQ
HLA-B*53:01	1	7	15	9	LRVPAGTTF	0.020735	2.2	Glycine max	Beta-conglycinin protein (P11827)	LQSGDALRVPAGTTY
HLA-B*08:01	13	2	11	10	GIIARYQEL	0.020522	3.9	Crangon crangon	Sarcoplasmic calcium-binding protein (D7F1P9)	GINIARYQELYAQFI
HLA-B*08:01	11	4	13	10	GIIARYQEL	0.020522	3.9	Crangon crangon	Sarcoplasmic calcium-binding protein (D7F1P9)	AGGINIARYQELYAQ
HLA-B*08:01	10	1	10	10	GIIARYQEL	0.020522	3.9	Crangon crangon	Sarcoplasmic calcium-binding protein (D7F1P9)	KAGGINIARYQELYA
HLA-B*08:01	9	3	12	10	GIIARYQEL	0.020522	3.9	Crangon crangon	Sarcoplasmic calcium-binding protein (D7F1P9)	GINIARYQELYAQFI
HLA-A*02:06	15	7	15	9	FLKSILIRY	0.020486	4.6	Gallus gallus	Serum albumin (P19121)	DHGEADFLKSILIRY
HLA-B*58:01	13	4	12	9	NIARYQELY	0.020413	3	Crangon crangon	Sarcoplasmic calcium-binding protein (D7F1P9)	GINIARYQELYAQFI
HLA-B*58:01	11	6	14	9	NIARYQELY	0.020413	3	Crangon crangon	Sarcoplasmic calcium-binding protein (D7F1P9)	AGGINIARYQELYAQ
HLA-B*58:01	10	3	11	9	NIARYQELY	0.020413	3	Crangon crangon	Sarcoplasmic calcium-binding protein (D7F1P9)	KAGGINIARYQELYA
HLA-B*58:01	9	5	13	9	NIARYQELY	0.020413	3	Crangon crangon	Sarcoplasmic calcium-binding protein (D7F1P9)	GINIARYQELYAQFI
HLA-A*32:01	1	7	15	9	LRVPAGTTF	0.020363	2.3	Glycine max	Beta-conglycinin protein (P11827)	LQSGDALRVPAGTTY
HLA-B*07:02	8	1	9	9	RLFARTRQV	0.020251	2.7	Crangon crangon	Sarcoplasmic calcium-binding protein (D7F1P9)	AGGINIARYQELYAQ
HLA-B*07:02	6	1	9	9	RLFARTRQV	0.020251	2.7	Malus domestica	Predicted protein (E4Z8N9)	RLFARTRQVESLTAE
HLA-B*51:01	15	3	11	9	GEADFLKSI	0.020231	4	Gallus gallus	Serum albumin (P19121)	DHGEADFLKSILIRY
HLA-A*02:01	1	6	15	10	ALVPAGTTF	0.020024	3.5	Glycine max	Beta-conglycinin protein (P11827)	LQSGDALRVPAGTTY
HLA-A*30:01	8	1	10	10	RLFARTRQE	0.01994	5.4	Crangon crangon	Sarcoplasmic calcium-binding protein (D7F1P9)	AGGINIARYQELYAQ
HLA-A*30:01	6	1	10	10	RLFARTRQE	0.01994	5.4	Malus domestica	Predicted protein (E4Z8N9)	RLFARTRQVESLTAE
HLA-B*51:01	10	7	15	9	YQELYAQFI	0.019361	4.1	Crangon crangon	Sarcoplasmic calcium-binding protein (D7F1P9)	KAGGINIARYQELYA
HLA-B*57:01	2	7	15	9	LRVPAGTTY	0.019075	4.6	Glycine max	Beta-conglycinin protein (P11827)	LQSGDALRVPAGTTY
HLA-A*30:02	8	5	14	10	RTRQVSLAA	0.019034	4.2	Crangon crangon	Sarcoplasmic calcium-binding protein (D7F1P9)	AGGINIARYQELYAQ
HLA-B*51:01	13	5	13	9	IARYQELYA	0.01881	4.2	Crangon crangon	Sarcoplasmic calcium-binding protein (D7F1P9)	GINIARYQELYAQFI
HLA-B*51:01	11	7	15	9	IARYQELYA	0.01881	4.2	Crangon crangon	Sarcoplasmic calcium-binding protein (D7F1P9)	AGGINIARYQELYAQ
HLA-B*51:01	10	4	12	9	IARYQELYA	0.01881	4.2	Crangon crangon	Sarcoplasmic calcium-binding protein (D7F1P9)	KAGGINIARYQELYA
HLA-B*51:01	9	6	14	9	IARYQELYA	0.01881	4.2	Crangon crangon	Sarcoplasmic calcium-binding protein (D7F1P9)	GINIARYQELYAQFI
HLA-A*30:01	4	6	14	9	KLDERESNR	0.018704	5.7	Crangon crangon	Iosephosphate isomerase (D7F1Q0)	PCIGEKLDERESNRT
HLA-A*68:01	4	6	14	9	KLDERESNR	0.01837	5.5	Crangon crangon	Iosephosphate isomerase (D7F1Q0)	PCIGEKLDERESNRT
HLA-A*30:01	2	7	15	9	LRVPAGTTY	0.018289	5.8	Glycine max	Beta-conglycinin protein (P11827)	LQSGDALRVPAGTTY
HLA-B*57:01	13	4	12	9	NIARYQELY	0.018139	4.8	Crangon crangon	Sarcoplasmic calcium-binding protein (D7F1P9)	GINIARYQELYAQFI
HLA-B*57:01	11	6	14	9	NIARYQELY	0.018139	4.8	Crangon crangon	Sarcoplasmic calcium-binding protein (D7F1P9)	AGGINIARYQELYAQ
HLA-B*57:01	10	3	11	9	NIARYQELY	0.018139	4.8	Crangon crangon	Sarcoplasmic calcium-binding protein (D7F1P9)	KAGGINIARYQELYA
HLA-B*57:01	9	5	13	9	NIARYQELY	0.018139	4.8	Crangon crangon	Sarcoplasmic calcium-binding protein (D7F1P9)	GINIARYQELYAQFI
HLA-A*31:01	2	6	15	10	ALRPAGTTY	0.018093	4.9	Glycine max	Beta-conglycinin protein (P11827)	LQSGDALRVPAGTTY
HLA-A*01:01	2	7	15	9	LRVPAGTTY	0.017946	2.7	Glycine max	Beta-conglycinin protein (P11827)	LQSGDALRVPAGTTY
HLA-A*30:01	6	7	15	9	RQVESLTAE	0.017775	5.9	Malus domestica	Predicted protein (E4Z8N9)	RLFARTRQVESLTAE
HLA-A*68:01	15	5	14	10	ADFLKSILR	0.017765	5.6	Gallus gallus	Serum albumin (P19121)	DHGEADFLKSILIRY
HLA-B*57:01	13	6	15	10	AYQELYAQF	0.017754	4.8	Crangon crangon	Sarcoplasmic calcium-binding protein (D7F1P9)	GINIARYQELYAQFI
HLA-B*57:01	10	5	14	10	AYQELYAQF	0.017754	4.8	Crangon crangon	Sarcoplasmic calcium-binding protein (D7F1P9)	KAGGINIARYQELYA
HLA-A*68:01	15	6	15	10	DLKSILIRY	0.017516	5.6	Gallus gallus	Serum albumin (P19121)	DHGEADFLKSILIRY
HLA-A*32:01	13	6	15	10	ARYQELYQF	0.017499	2.5	Crangon crangon	Sarcoplasmic calcium-binding protein (D7F1P9)	GINIARYQELYAQFI
HLA-A*32:01	10	5	14	10	ARYQELYQF	0.017499	2.5	Crangon crangon	Sarcoplasmic calcium-binding protein (D7F1P9)	KAGGINIARYQELYA
HLA-A*26:01	17	3	11	9	GVTHGACDY	0.017284	2.4	NA	NA	NA
HLA-B*58:01	1	7	15	9	LRVPAGTTF	0.016766	3.3	Glycine max	Beta-conglycinin protein (P11827)	LQSGDALRVPAGTTY
HLA-A*30:01	8	3	11	9	FARTRQVES	0.016591	6.2	Crangon crangon	Sarcoplasmic calcium-binding protein (D7F1P9)	AGGINIARYQELYAQ
HLA-A*30:01	6	3	11	9	FARTRQVES	0.016591	6.2	Malus domestica	Predicted protein (E4Z8N9)	RLFARTRQVESLTAE
HLA-B*44:02	2	7	15	9	LRVPAGTTY	0.016445	2.1	Glycine max	Beta-conglycinin protein (P11827)	LQSGDALRVPAGTTY
HLA-A*02:03	15	3	11	9	GEADFLKSI	0.016393	4.4	Gallus gallus	Serum albumin (P19121)	DHGEADFLKSILIRY
HLA-A*30:01	8	7	15	9	RQVESLAAE	0.016325	6.3	Crangon crangon	Sarcoplasmic calcium-binding protein (D7F1P9)	AGGINIARYQELYAQ
HLA-B*07:02	2	6	15	10	ALRPAGTTY	0.016287	3	Glycine max	Beta-conglycinin protein (P11827)	LQSGDALRVPAGTTY
HLA-A*26:01	13	7	15	9	RYQELYAQF	0.01618	2.4	Crangon crangon	Sarcoplasmic calcium-binding protein (D7F1P9)	GINIARYQELYAQFI
HLA-A*26:01	10	6	14	9	RYQELYAQF	0.01618	2.4	Crangon crangon	Sarcoplasmic calcium-binding protein (D7F1P9)	KAGGINIARYQELYA
HLA-B*15:01	2	1	9	9	LQSGDALRV	0.016118	4.3	Glycine max	Beta-conglycinin protein (P11827)	LQSGDALRVPAGTTY
HLA-B*15:01	1	1	9	9	LQSGDALRV	0.016118	4.3	Glycine max	Beta-conglycinin protein (P11827)	LQSGDALRVPAGTTY
HLA-B*40:01	10	7	15	9	YQELYAQFI	0.015467	2.4	Crangon crangon	Sarcoplasmic calcium-binding protein (D7F1P9)	KAGGINIARYQELYA
HLA-B*51:01	15	5	13	9	ADFLKSILI	0.015313	4.7	Gallus gallus	Serum albumin (P19121)	DHGEADFLKSILIRY
HLA-A*01:01	4	6	14	9	KLDERESNR	0.014546	3.1	Crangon crangon	Iosephosphate isomerase (D7F1Q0)	PCIGEKLDERESNRT
HLA-A*31:01	11	1	10	10	KAGGINIAR	0.014385	5.4	Crangon crangon	Sarcoplasmic calcium-binding protein (D7F1P9)	AGGINIARYQELYAQ
HLA-A*23:01	13	3	11	9	INIARYQEL	0.014138	2.5	Crangon crangon	Sarcoplasmic calcium-binding protein (D7F1P9)	GINIARYQELYAQFI
HLA-A*23:01	11	5	13	9	INIARYQEL	0.014138	2.5	Crangon crangon	Sarcoplasmic calcium-binding protein (D7F1P9)	AGGINIARYQELYAQ
HLA-A*23:01	10	2	10	9	INIARYQEL	0.014138	2.5	Crangon crangon	Sarcoplasmic calcium-binding protein (D7F1P9)	KAGGINIARYQELYA
HLA-A*23:01	9	4	12	9	INIARYQEL	0.014138	2.5	Crangon crangon	Sarcoplasmic calcium-binding protein (D7F1P9)	GINIARYQELYAQFI
HLA-A*30:02	6	7	15	9	RQVESLTAE	0.013793	5.1	Malus domestica	Predicted protein (E4Z8N9)	RLFARTRQVESLTAE
HLA-B*35:01	1	6	15	10	ALVPAGTTF	0.013731	3.2	Glycine max	Beta-conglycinin protein (P11827)	LQSGDALRVPAGTTY
HLA-B*58:01	2	7	15	9	LRVPAGTTY	0.013658	3.6	Glycine max	Beta-conglycinin protein (P11827)	LQSGDALRVPAGTTY
HLA-A*30:02	4	6	14	9	KLDERESNR	0.013644	5.2	Crangon crangon	Iosephosphate isomerase (D7F1Q0)	PCIGEKLDERESNRT
HLA-B*15:01	13	6	15	10	ARYQELAQF	0.013417	4.6	Crangon crangon	Sarcoplasmic calcium-binding protein (D7F1P9)	GINIARYQELYAQFI
HLA-B*15:01	10	5	14	10	ARYQELAQF	0.013417	4.6	Crangon crangon	Sarcoplasmic calcium-binding protein (D7F1P9)	KAGGINIARYQELYA
HLA-A*02:01	4	6	14	9	KLDERESNR	0.013417	4.3	Crangon crangon	Iosephosphate isomerase (D7F1Q0)	PCIGEKLDERESNRT
HLA-A*32:01	13	4	12	9	NIARYQELY	0.013371	3	Crangon crangon	Sarcoplasmic calcium-binding protein (D7F1P9)	GINIARYQELYAQFI
HLA-A*32:01	11	6	14	9	NIARYQELY	0.013371	3	Crangon crangon	Sarcoplasmic calcium-binding protein (D7F1P9)	AGGINIARYQELYAQ
HLA-A*32:01	10	3	11	9	NIARYQELY	0.013371	3	Crangon crangon	Sarcoplasmic calcium-binding protein (D7F1P9)	KAGGINIARYQELYA
HLA-A*32:01	9	5	13	9	NIARYQELY	0.013371	3	Crangon crangon	Sarcoplasmic calcium-binding protein (D7F1P9)	GINIARYQELYAQFI
HLA-A*30:02	2	1	9	9	LQSGDALRV	0.01307	5.3	Glycine max	Beta-conglycinin protein (P11827)	LQSGDALRVPAGTTY
HLA-A*30:02	1	1	9	9	LQSGDALRV	0.01307	5.3	Glycine max	Beta-conglycinin protein (P11827)	LQSGDALRVPAGTTY
HLA-B*57:01	17	4	12	9	VTHGACDYL	0.012961	5.6	NA	NA	NA
HLA-B*57:01	8	5	14	10	RTRQVESLA	0.012679	5.6	Crangon crangon	Sarcoplasmic calcium-binding protein (D7F1P9)	AGGINIARYQELYAQ
HLA-A*11:01	17	6	14	9	HGACDYLIK	0.01261	3.8	NA	NA	NA
HLA-B*51:01	8	3	12	10	FARTRQVSL	0.012544	5.3	Crangon crangon	Sarcoplasmic calcium-binding protein (D7F1P9)	AGGINIARYQELYAQ
HLA-B*51:01	6	3	12	10	FARTRQVSL	0.012544	5.3	Malus domestica	Predicted protein (E4Z8N9)	RLFARTRQVESLTAE
HLA-B*35:01	13	7	15	9	RYQELYAQF	0.012522	3.3	Crangon crangon	Sarcoplasmic calcium-binding protein (D7F1P9)	GINIARYQELYAQFI
HLA-B*35:01	10	6	14	9	RYQELYAQF	0.012522	3.3	Crangon crangon	Sarcoplasmic calcium-binding protein (D7F1P9)	KAGGINIARYQELYA
HLA-B*08:01	15	5	13	9	ADFLKSILI	0.012372	5.3	Gallus gallus	Serum albumin (P19121)	DHGEADFLKSILIRY
HLA-B*58:01	17	4	12	9	VTHGACDYL	0.012233	3.8	NA	NA	NA
HLA-B*07:02	13	7	15	9	RYQELYAQF	0.012106	3.5	Crangon crangon	Sarcoplasmic calcium-binding protein (D7F1P9)	GINIARYQELYAQFI
HLA-B*07:02	10	6	14	9	RYQELYAQF	0.012106	3.5	Crangon crangon	Sarcoplasmic calcium-binding protein (D7F1P9)	KAGGINIARYQELYA
HLA-B*58:01	8	5	13	9	RTRQVESLA	0.012101	3.9	Crangon crangon	Sarcoplasmic calcium-binding protein (D7F1P9)	AGGINIARYQELYAQ
HLA-B*51:01	8	1	9	9	RLFARTRQV	0.012001	5.4	Crangon crangon	Sarcoplasmic calcium-binding protein (D7F1P9)	AGGINIARYQELYAQ
HLA-B*51:01	6	1	9	9	RLFARTRQV	0.012001	5.4	Malus domestica	Predicted protein (E4Z8N9)	RLFARTRQVESLTAE
HLA-A*24:02	13	3	11	9	INIARYQEL	0.011979	2.7	Crangon crangon	Sarcoplasmic calcium-binding protein (D7F1P9)	GINIARYQELYAQFI
HLA-A*24:02	11	5	13	9	INIARYQEL	0.011979	2.7	Crangon crangon	Sarcoplasmic calcium-binding protein (D7F1P9)	AGGINIARYQELYAQ
HLA-A*24:02	10	2	10	9	INIARYQEL	0.011979	2.7	Crangon crangon	Sarcoplasmic calcium-binding protein (D7F1P9)	KAGGINIARYQELYA
HLA-A*24:02	9	4	12	9	INIARYQEL	0.011979	2.7	Crangon crangon	Sarcoplasmic calcium-binding protein (D7F1P9)	GINIARYQELYAQFI
HLA-B*44:03	1	6	15	10	ARVPAGTTF	0.011786	2.6	Glycine max	Beta-conglycinin protein (P11827)	LQSGDALRVPAGTTY
HLA-A*30:01	17	4	12	9	VTHGACDYL	0.011659	7.7	NA	NA	NA
HLA-A*30:02	8	7	15	9	RQVESLAAE	0.011491	5.8	Crangon crangon	Sarcoplasmic calcium-binding protein (D7F1P9)	AGGINIARYQELYAQ
HLA-B*58:01	17	4	13	10	VTHGADYLI	0.011448	4	NA	NA	NA
HLA-A*30:01	13	3	11	9	INIARYQEL	0.011374	7.8	Crangon crangon	Sarcoplasmic calcium-binding protein (D7F1P9)	GINIARYQELYAQFI
HLA-A*30:01	11	5	13	9	INIARYQEL	0.011374	7.8	Crangon crangon	Sarcoplasmic calcium-binding protein (D7F1P9)	AGGINIARYQELYAQ
HLA-A*30:01	10	2	10	9	INIARYQEL	0.011374	7.8	Crangon crangon	Sarcoplasmic calcium-binding protein (D7F1P9)	KAGGINIARYQELYA
HLA-A*30:01	9	4	12	9	INIARYQEL	0.011374	7.8	Crangon crangon	Sarcoplasmic calcium-binding protein (D7F1P9)	GINIARYQELYAQFI
HLA-A*30:02	11	1	9	9	KAGGINIAR	0.011373	5.8	Crangon crangon	Sarcoplasmic calcium-binding protein (D7F1P9)	AGGINIARYQELYAQ
HLA-B*07:02	6	5	14	10	RTRQVSLTA	0.011359	3.6	Malus domestica	Predicted protein (E4Z8N9)	RLFARTRQVESLTAE
HLA-B*07:02	1	7	15	9	LRVPAGTTF	0.011206	3.7	Glycine max	Beta-conglycinin protein (P11827)	LQSGDALRVPAGTTY
HLA-A*03:01	1	6	15	10	ALRPAGTTF	0.011094	4.5	Glycine max	Beta-conglycinin protein (P11827)	LQSGDALRVPAGTTY
HLA-A*01:01	15	4	13	10	EADFKSILI	0.011071	3.6	Gallus gallus	Serum albumin (P19121)	DHGEADFLKSILIRY
HLA-B*53:01	2	7	15	9	LRVPAGTTY	0.01088	3.2	Glycine max	Beta-conglycinin protein (P11827)	LQSGDALRVPAGTTY
HLA-A*02:03	10	7	15	9	YQELYAQFI	0.010705	5.5	Crangon crangon	Sarcoplasmic calcium-binding protein (D7F1P9)	KAGGINIARYQELYA
HLA-A*02:03	13	2	11	10	GIIARYQEL	0.01067	5.5	Crangon crangon	Sarcoplasmic calcium-binding protein (D7F1P9)	GINIARYQELYAQFI
HLA-A*02:03	11	4	13	10	GIIARYQEL	0.01067	5.5	Crangon crangon	Sarcoplasmic calcium-binding protein (D7F1P9)	AGGINIARYQELYAQ
HLA-A*02:03	10	1	10	10	GIIARYQEL	0.01067	5.5	Crangon crangon	Sarcoplasmic calcium-binding protein (D7F1P9)	KAGGINIARYQELYA
HLA-A*02:03	9	3	12	10	GIIARYQEL	0.01067	5.5	Crangon crangon	Sarcoplasmic calcium-binding protein (D7F1P9)	GINIARYQELYAQFI
HLA-A*11:01	13	4	12	9	NIARYQELY	0.010568	4	Crangon crangon	Sarcoplasmic calcium-binding protein (D7F1P9)	GINIARYQELYAQFI
HLA-A*11:01	11	6	14	9	NIARYQELY	0.010568	4	Crangon crangon	Sarcoplasmic calcium-binding protein (D7F1P9)	AGGINIARYQELYAQ
HLA-A*11:01	10	3	11	9	NIARYQELY	0.010568	4	Crangon crangon	Sarcoplasmic calcium-binding protein (D7F1P9)	KAGGINIARYQELYA
HLA-A*11:01	9	5	13	9	NIARYQELY	0.010568	4	Crangon crangon	Sarcoplasmic calcium-binding protein (D7F1P9)	GINIARYQELYAQFI
HLA-A*30:01	15	5	14	10	AFLKSILIR	0.010508	8.2	Gallus gallus	Serum albumin (P19121)	DHGEADFLKSILIRY
HLA-A*02:06	15	5	13	9	ADFLKSILI	0.010418	6.7	Gallus gallus	Serum albumin (P19121)	DHGEADFLKSILIRY
HLA-A*02:03	8	5	13	9	RTRQVESLA	0.010389	5.6	Crangon crangon	Sarcoplasmic calcium-binding protein (D7F1P9)	AGGINIARYQELYAQ
HLA-A*02:03	2	6	15	10	ALRPAGTTY	0.01032	5.6	Glycine max	Beta-conglycinin protein (P11827)	LQSGDALRVPAGTTY
HLA-B*44:03	13	7	15	9	RYQELYAQF	0.010174	2.8	Crangon crangon	Sarcoplasmic calcium-binding protein (D7F1P9)	GINIARYQELYAQFI
HLA-B*44:03	10	6	14	9	RYQELYAQF	0.010174	2.8	Crangon crangon	Sarcoplasmic calcium-binding protein (D7F1P9)	KAGGINIARYQELYA
HLA-B*51:01	2	5	14	10	DALRVPATT	0.010124	6	Glycine max	Beta-conglycinin protein (P11827)	LQSGDALRVPAGTTY
HLA-B*51:01	1	5	14	10	DALRVPATT	0.010124	6	Glycine max	Beta-conglycinin protein (P11827)	LQSGDALRVPAGTTY
HLA-A*30:01	6	4	13	10	ATRQVESLT	0.01011	8.3	Malus domestica	Predicted protein (E4Z8N9)	RLFARTRQVESLTAE
HLA-B*08:01	1	7	15	9	LRVPAGTTF	0.010097	6	Glycine max	Beta-conglycinin protein (P11827)	LQSGDALRVPAGTTY
HLA-A*68:02	17	4	13	10	VTHGADYLI	0.009934	5.1	NA	NA	NA
HLA-B*57:01	8	1	9	9	RLFARTRQV	0.009541	6.5	Crangon crangon	Sarcoplasmic calcium-binding protein (D7F1P9)	AGGINIARYQELYAQ
HLA-B*57:01	6	1	9	9	RLFARTRQV	0.009541	6.5	Malus domestica	Predicted protein (E4Z8N9)	RLFARTRQVESLTAE
HLA-A*03:01	8	5	13	9	RTRQVESLA	0.009446	4.8	Crangon crangon	Sarcoplasmic calcium-binding protein (D7F1P9)	AGGINIARYQELYAQ
HLA-A*30:01	11	1	10	10	KAGGINIAY	0.009349	8.7	Crangon crangon	Sarcoplasmic calcium-binding protein (D7F1P9)	AGGINIARYQELYAQ
HLA-B*08:01	10	7	15	9	YQELYAQFI	0.009275	6.2	Crangon crangon	Sarcoplasmic calcium-binding protein (D7F1P9)	KAGGINIARYQELYA
HLA-A*68:02	13	3	11	9	INIARYQEL	0.009137	5.3	Crangon crangon	Sarcoplasmic calcium-binding protein (D7F1P9)	GINIARYQELYAQFI
HLA-A*68:02	11	5	13	9	INIARYQEL	0.009137	5.3	Crangon crangon	Sarcoplasmic calcium-binding protein (D7F1P9)	AGGINIARYQELYAQ
HLA-A*68:02	10	2	10	9	INIARYQEL	0.009137	5.3	Crangon crangon	Sarcoplasmic calcium-binding protein (D7F1P9)	KAGGINIARYQELYA
HLA-A*68:02	9	4	12	9	INIARYQEL	0.009137	5.3	Crangon crangon	Sarcoplasmic calcium-binding protein (D7F1P9)	GINIARYQELYAQFI
HLA-A*32:01	2	7	15	9	LRVPAGTTY	0.008975	3.7	Glycine max	Beta-conglycinin protein (P11827)	LQSGDALRVPAGTTY
HLA-A*68:01	17	6	14	9	HGACDYLIK	0.008937	7.2	NA	NA	NA
HLA-A*30:01	2	3	11	9	SGDALRVPA	0.008931	8.9	Glycine max	Beta-conglycinin protein (P11827)	LQSGDALRVPAGTTY
HLA-A*30:01	1	3	11	9	SGDALRVPA	0.008931	8.9	Glycine max	Beta-conglycinin protein (P11827)	LQSGDALRVPAGTTY
HLA-B*58:01	6	5	14	10	RTRQVELTA	0.00884	4.5	Malus domestica	Predicted protein (E4Z8N9)	RLFARTRQVESLTAE
HLA-A*26:01	15	4	12	9	EADFLKSIL	0.00883	3.5	Gallus gallus	Serum albumin (P19121)	DHGEADFLKSILIRY
HLA-A*02:06	15	3	12	10	GEADFLKSL	0.008816	7.4	Gallus gallus	Serum albumin (P19121)	DHGEADFLKSILIRY
HLA-A*30:01	10	6	15	10	RYQELYQFI	0.008783	9	Crangon crangon	Sarcoplasmic calcium-binding protein (D7F1P9)	KAGGINIARYQELYA
HLA-B*58:01	13	3	12	10	IIARYQELY	0.008746	4.6	Crangon crangon	Sarcoplasmic calcium-binding protein (D7F1P9)	GINIARYQELYAQFI
HLA-B*58:01	11	5	14	10	IIARYQELY	0.008746	4.6	Crangon crangon	Sarcoplasmic calcium-binding protein (D7F1P9)	AGGINIARYQELYAQ
HLA-B*58:01	10	2	11	10	IIARYQELY	0.008746	4.6	Crangon crangon	Sarcoplasmic calcium-binding protein (D7F1P9)	KAGGINIARYQELYA
HLA-B*58:01	9	4	13	10	IIARYQELY	0.008746	4.6	Crangon crangon	Sarcoplasmic calcium-binding protein (D7F1P9)	GINIARYQELYAQFI
HLA-B*44:02	1	6	15	10	ARVPAGTTF	0.008647	2.8	Glycine max	Beta-conglycinin protein (P11827)	LQSGDALRVPAGTTY
HLA-B*40:01	1	7	15	9	LRVPAGTTF	0.00864	3	Glycine max	Beta-conglycinin protein (P11827)	LQSGDALRVPAGTTY
HLA-B*58:01	11	2	10	9	AGGINIARY	0.008632	4.6	Crangon crangon	Sarcoplasmic calcium-binding protein (D7F1P9)	AGGINIARYQELYAQ
HLA-B*58:01	9	1	9	9	AGGINIARY	0.008632	4.6	Crangon crangon	Sarcoplasmic calcium-binding protein (D7F1P9)	GINIARYQELYAQFI
HLA-A*02:01	15	3	11	9	GEADFLKSI	0.0085	5.4	Gallus gallus	Serum albumin (P19121)	DHGEADFLKSILIRY
HLA-B*44:03	1	7	15	9	LRVPAGTTF	0.008401	3.1	Glycine max	Beta-conglycinin protein (P11827)	LQSGDALRVPAGTTY
HLA-A*68:02	15	3	11	9	GEADFLKSI	0.008255	5.6	Gallus gallus	Serum albumin (P19121)	DHGEADFLKSILIRY
HLA-A*26:01	13	6	15	10	ARYQELAQF	0.008245	3.6	Crangon crangon	Sarcoplasmic calcium-binding protein (D7F1P9)	GINIARYQELYAQFI
HLA-A*26:01	10	5	14	10	ARYQELAQF	0.008245	3.6	Crangon crangon	Sarcoplasmic calcium-binding protein (D7F1P9)	KAGGINIARYQELYA
HLA-B*51:01	15	2	11	10	HGADFLKSI	0.008162	6.7	Gallus gallus	Serum albumin (P19121)	DHGEADFLKSILIRY
HLA-A*26:01	13	3	12	10	IIARYQELY	0.008075	3.6	Crangon crangon	Sarcoplasmic calcium-binding protein (D7F1P9)	GINIARYQELYAQFI
HLA-A*26:01	11	5	14	10	IIARYQELY	0.008075	3.6	Crangon crangon	Sarcoplasmic calcium-binding protein (D7F1P9)	AGGINIARYQELYAQ
HLA-A*26:01	10	2	11	10	IIARYQELY	0.008075	3.6	Crangon crangon	Sarcoplasmic calcium-binding protein (D7F1P9)	KAGGINIARYQELYA
HLA-A*26:01	9	4	13	10	IIARYQELY	0.008075	3.6	Crangon crangon	Sarcoplasmic calcium-binding protein (D7F1P9)	GINIARYQELYAQFI
HLA-A*01:01	17	2	11	10	KVTHGACDY	0.008044	4.3	NA	NA	NA
HLA-A*26:01	11	1	10	10	KAGGIIARY	0.008025	3.7	Crangon crangon	Sarcoplasmic calcium-binding protein (D7F1P9)	AGGINIARYQELYAQ
HLA-A*02:06	13	7	15	9	RYQELYAQF	0.008024	7.7	Crangon crangon	Sarcoplasmic calcium-binding protein (D7F1P9)	GINIARYQELYAQFI
HLA-A*02:06	10	6	14	9	RYQELYAQF	0.008024	7.7	Crangon crangon	Sarcoplasmic calcium-binding protein (D7F1P9)	KAGGINIARYQELYA
HLA-A*31:01	4	5	14	10	KLDERESNR	0.007992	7	Crangon crangon	Iosephosphate isomerase (D7F1Q0)	PCIGEKLDERESNRT
HLA-B*57:01	11	2	10	9	AGGINIARY	0.007956	7.1	Crangon crangon	Sarcoplasmic calcium-binding protein (D7F1P9)	AGGINIARYQELYAQ
HLA-B*57:01	9	1	9	9	AGGINIARY	0.007956	7.1	Crangon crangon	Sarcoplasmic calcium-binding protein (D7F1P9)	GINIARYQELYAQFI
HLA-A*02:01	4	6	15	10	KLDEESNRT	0.007935	5.6	Crangon crangon	Iosephosphate isomerase (D7F1Q0)	PCIGEKLDERESNRT
HLA-A*68:02	8	5	13	9	RTRQVESLA	0.007867	5.7	Crangon crangon	Sarcoplasmic calcium-binding protein (D7F1P9)	AGGINIARYQELYAQ
HLA-B*15:01	15	3	11	9	GEADFLKSI	0.007864	5.9	Gallus gallus	Serum albumin (P19121)	DHGEADFLKSILIRY
HLA-A*23:01	15	7	15	9	FLKSILIRY	0.007713	3.3	Gallus gallus	Serum albumin (P19121)	DHGEADFLKSILIRY
HLA-A*03:01	11	1	10	10	KAGGIIARY	0.007707	5.2	Crangon crangon	Sarcoplasmic calcium-binding protein (D7F1P9)	AGGINIARYQELYAQ
HLA-B*07:02	2	6	14	9	ALRVPAGTT	0.007592	4.4	Glycine max	Beta-conglycinin protein (P11827)	LQSGDALRVPAGTTY
HLA-B*07:02	1	6	14	9	ALRVPAGTT	0.007592	4.4	Glycine max	Beta-conglycinin protein (P11827)	LQSGDALRVPAGTTY
HLA-A*68:01	2	6	15	10	ALVPAGTTY	0.007559	7.6	Glycine max	Beta-conglycinin protein (P11827)	LQSGDALRVPAGTTY
HLA-B*40:01	8	4	12	9	ARTRQVESL	0.007518	3.2	Crangon crangon	Sarcoplasmic calcium-binding protein (D7F1P9)	AGGINIARYQELYAQ
HLA-B*40:01	6	4	12	9	ARTRQVESL	0.007518	3.2	Malus domestica	Predicted protein (E4Z8N9)	RLFARTRQVESLTAE
HLA-A*01:01	10	7	15	9	YQELYAQFI	0.007392	4.5	Crangon crangon	Sarcoplasmic calcium-binding protein (D7F1P9)	KAGGINIARYQELYA
HLA-A*23:01	17	5	13	9	THGACDYLI	0.007388	3.4	NA	NA	NA
HLA-A*30:02	17	4	12	9	VTHGACDYL	0.007379	7.6	NA	NA	NA
HLA-A*11:01	11	1	10	10	KAGGINIAY	0.007352	4.7	Crangon crangon	Sarcoplasmic calcium-binding protein (D7F1P9)	AGGINIARYQELYAQ
HLA-A*68:01	15	1	9	9	DHGEADFLK	0.007324	7.7	Gallus gallus	Serum albumin (P19121)	DHGEADFLKSILIRY
HLA-A*23:01	2	7	15	9	LRVPAGTTY	0.007221	3.5	Glycine max	Beta-conglycinin protein (P11827)	LQSGDALRVPAGTTY
HLA-A*02:03	6	5	14	10	RTRQVSLTA	0.007149	6.7	Malus domestica	Predicted protein (E4Z8N9)	RLFARTRQVESLTAE
HLA-A*26:01	15	3	11	9	GEADFLKSI	0.007124	3.9	Gallus gallus	Serum albumin (P19121)	DHGEADFLKSILIRY
HLA-B*57:01	11	1	9	9	KAGGINIAR	0.007103	7.5	Crangon crangon	Sarcoplasmic calcium-binding protein (D7F1P9)	AGGINIARYQELYAQ
HLA-A*02:06	2	6	15	10	ALVPAGTTY	0.00701	8.3	Glycine max	Beta-conglycinin protein (P11827)	LQSGDALRVPAGTTY
HLA-A*11:01	15	5	14	10	ADFLKSILR	0.006996	4.8	Gallus gallus	Serum albumin (P19121)	DHGEADFLKSILIRY
HLA-A*30:02	8	4	12	9	ARTRQVESL	0.006922	7.9	Crangon crangon	Sarcoplasmic calcium-binding protein (D7F1P9)	AGGINIARYQELYAQ
HLA-A*30:02	6	4	12	9	ARTRQVESL	0.006922	7.9	Malus domestica	Predicted protein (E4Z8N9)	RLFARTRQVESLTAE
HLA-B*51:01	2	1	9	9	LQSGDALRV	0.006783	7.4	Glycine max	Beta-conglycinin protein (P11827)	LQSGDALRVPAGTTY
HLA-B*51:01	1	1	9	9	LQSGDALRV	0.006783	7.4	Glycine max	Beta-conglycinin protein (P11827)	LQSGDALRVPAGTTY
HLA-B*44:02	13	7	15	9	RYQELYAQF	0.006779	3.2	Crangon crangon	Sarcoplasmic calcium-binding protein (D7F1P9)	GINIARYQELYAQFI
HLA-B*44:02	10	6	14	9	RYQELYAQF	0.006779	3.2	Crangon crangon	Sarcoplasmic calcium-binding protein (D7F1P9)	KAGGINIARYQELYA
HLA-B*15:01	8	5	13	9	RTRQVESLA	0.006727	6.3	Crangon crangon	Sarcoplasmic calcium-binding protein (D7F1P9)	AGGINIARYQELYAQ
HLA-B*44:02	15	7	15	9	FLKSILIRY	0.006698	3.2	Gallus gallus	Serum albumin (P19121)	DHGEADFLKSILIRY
HLA-B*44:03	13	6	15	10	ARYQELAQF	0.006675	3.4	Crangon crangon	Sarcoplasmic calcium-binding protein (D7F1P9)	GINIARYQELYAQFI
HLA-B*44:03	10	5	14	10	ARYQELAQF	0.006675	3.4	Crangon crangon	Sarcoplasmic calcium-binding protein (D7F1P9)	KAGGINIARYQELYA
HLA-A*02:06	8	5	13	9	RTRQVESLA	0.006671	8.5	Crangon crangon	Sarcoplasmic calcium-binding protein (D7F1P9)	AGGINIARYQELYAQ
HLA-A*01:01	1	6	15	10	ALRPAGTTF	0.006596	4.7	Glycine max	Beta-conglycinin protein (P11827)	LQSGDALRVPAGTTY
HLA-B*08:01	15	4	13	10	EAFLKSILI	0.006522	7.6	Gallus gallus	Serum albumin (P19121)	DHGEADFLKSILIRY
HLA-A*32:01	8	5	13	9	RTRQVESLA	0.006467	4.4	Crangon crangon	Sarcoplasmic calcium-binding protein (D7F1P9)	AGGINIARYQELYAQ
HLA-B*57:01	17	2	11	10	KVTHGACDY	0.006404	7.9	NA	NA	NA
HLA-B*07:02	13	2	11	10	GINIARQEL	0.006329	4.8	Crangon crangon	Sarcoplasmic calcium-binding protein (D7F1P9)	GINIARYQELYAQFI
HLA-B*07:02	11	4	13	10	GINIARQEL	0.006329	4.8	Crangon crangon	Sarcoplasmic calcium-binding protein (D7F1P9)	AGGINIARYQELYAQ
HLA-B*07:02	10	1	10	10	GINIARQEL	0.006329	4.8	Crangon crangon	Sarcoplasmic calcium-binding protein (D7F1P9)	KAGGINIARYQELYA
HLA-B*07:02	9	3	12	10	GINIARQEL	0.006329	4.8	Crangon crangon	Sarcoplasmic calcium-binding protein (D7F1P9)	GINIARYQELYAQFI
HLA-B*57:01	8	3	12	10	FARRQVESL	0.006293	8	Crangon crangon	Sarcoplasmic calcium-binding protein (D7F1P9)	AGGINIARYQELYAQ
HLA-B*57:01	6	3	12	10	FARRQVESL	0.006293	8	Malus domestica	Predicted protein (E4Z8N9)	RLFARTRQVESLTAE
HLA-A*02:06	4	6	14	9	KLDERESNR	0.006274	8.7	Crangon crangon	Iosephosphate isomerase (D7F1Q0)	PCIGEKLDERESNRT
HLA-A*31:01	1	6	15	10	ALRPAGTTF	0.006224	7.7	Glycine max	Beta-conglycinin protein (P11827)	LQSGDALRVPAGTTY
HLA-A*32:01	15	5	13	9	ADFLKSILI	0.006145	4.5	Gallus gallus	Serum albumin (P19121)	DHGEADFLKSILIRY
HLA-A*01:01	13	7	15	9	RYQELYAQF	0.006131	5	Crangon crangon	Sarcoplasmic calcium-binding protein (D7F1P9)	GINIARYQELYAQFI
HLA-A*01:01	10	6	14	9	RYQELYAQF	0.006131	5	Crangon crangon	Sarcoplasmic calcium-binding protein (D7F1P9)	KAGGINIARYQELYA
HLA-B*51:01	1	7	15	9	LRVPAGTTF	0.006103	7.8	Glycine max	Beta-conglycinin protein (P11827)	LQSGDALRVPAGTTY
HLA-B*57:01	13	3	11	9	INIARYQEL	0.006102	8.1	Crangon crangon	Sarcoplasmic calcium-binding protein (D7F1P9)	GINIARYQELYAQFI
HLA-B*57:01	11	5	13	9	INIARYQEL	0.006102	8.1	Crangon crangon	Sarcoplasmic calcium-binding protein (D7F1P9)	AGGINIARYQELYAQ
HLA-B*57:01	10	2	10	9	INIARYQEL	0.006102	8.1	Crangon crangon	Sarcoplasmic calcium-binding protein (D7F1P9)	KAGGINIARYQELYA
HLA-B*57:01	9	4	12	9	INIARYQEL	0.006102	8.1	Crangon crangon	Sarcoplasmic calcium-binding protein (D7F1P9)	GINIARYQELYAQFI
HLA-B*51:01	8	3	11	9	FARTRQVES	0.0061	7.8	Crangon crangon	Sarcoplasmic calcium-binding protein (D7F1P9)	AGGINIARYQELYAQ
HLA-B*51:01	6	3	11	9	FARTRQVES	0.0061	7.8	Malus domestica	Predicted protein (E4Z8N9)	RLFARTRQVESLTAE
HLA-B*15:01	10	7	15	9	YQELYAQFI	0.006095	6.5	Crangon crangon	Sarcoplasmic calcium-binding protein (D7F1P9)	KAGGINIARYQELYA
HLA-A*31:01	13	6	15	10	AYQELYAQF	0.006086	7.8	Crangon crangon	Sarcoplasmic calcium-binding protein (D7F1P9)	GINIARYQELYAQFI
HLA-A*31:01	10	5	14	10	AYQELYAQF	0.006086	7.8	Crangon crangon	Sarcoplasmic calcium-binding protein (D7F1P9)	KAGGINIARYQELYA
HLA-B*51:01	17	4	12	9	VTHGACDYL	0.006071	7.8	NA	NA	NA
HLA-A*32:01	10	6	15	10	RYQELAQFI	0.006059	4.5	Crangon crangon	Sarcoplasmic calcium-binding protein (D7F1P9)	KAGGINIARYQELYA
HLA-A*31:01	8	5	13	9	RTRQVESLA	0.006009	7.9	Crangon crangon	Sarcoplasmic calcium-binding protein (D7F1P9)	AGGINIARYQELYAQ
HLA-A*30:01	15	6	14	9	DFLKSILIR	0.006007	12	Gallus gallus	Serum albumin (P19121)	DHGEADFLKSILIRY
HLA-B*53:01	15	4	13	10	EADLKSILI	0.005996	4.2	Gallus gallus	Serum albumin (P19121)	DHGEADFLKSILIRY
HLA-A*68:02	15	2	11	10	HGADFLKSI	0.005995	6.6	Gallus gallus	Serum albumin (P19121)	DHGEADFLKSILIRY
HLA-A*32:01	11	1	9	9	KAGGINIAR	0.005992	4.5	Crangon crangon	Sarcoplasmic calcium-binding protein (D7F1P9)	AGGINIARYQELYAQ
HLA-A*68:02	8	3	12	10	FATRQVESL	0.005992	6.6	Crangon crangon	Sarcoplasmic calcium-binding protein (D7F1P9)	AGGINIARYQELYAQ
HLA-A*68:02	6	3	12	10	FATRQVESL	0.005992	6.6	Malus domestica	Predicted protein (E4Z8N9)	RLFARTRQVESLTAE
HLA-B*35:01	15	6	15	10	DLKSILIRY	0.005948	4.7	Gallus gallus	Serum albumin (P19121)	DHGEADFLKSILIRY
HLA-A*11:01	4	2	10	9	CIGEKLDER	0.005884	5.1	Crangon crangon	Iosephosphate isomerase (D7F1Q0)	PCIGEKLDERESNRT
HLA-A*30:02	13	3	11	9	INIARYQEL	0.005835	8.8	Crangon crangon	Sarcoplasmic calcium-binding protein (D7F1P9)	GINIARYQELYAQFI
HLA-A*30:02	11	5	13	9	INIARYQEL	0.005835	8.8	Crangon crangon	Sarcoplasmic calcium-binding protein (D7F1P9)	AGGINIARYQELYAQ
HLA-A*30:02	10	2	10	9	INIARYQEL	0.005835	8.8	Crangon crangon	Sarcoplasmic calcium-binding protein (D7F1P9)	KAGGINIARYQELYA
HLA-A*30:02	9	4	12	9	INIARYQEL	0.005835	8.8	Crangon crangon	Sarcoplasmic calcium-binding protein (D7F1P9)	GINIARYQELYAQFI
HLA-B*07:02	8	3	11	9	FARTRQVES	0.005737	5	Crangon crangon	Sarcoplasmic calcium-binding protein (D7F1P9)	AGGINIARYQELYAQ
HLA-B*07:02	6	3	11	9	FARTRQVES	0.005737	5	Malus domestica	Predicted protein (E4Z8N9)	RLFARTRQVESLTAE
HLA-A*68:02	13	4	12	9	NIARYQELY	0.005731	6.7	Crangon crangon	Sarcoplasmic calcium-binding protein (D7F1P9)	GINIARYQELYAQFI
HLA-A*68:02	11	6	14	9	NIARYQELY	0.005731	6.7	Crangon crangon	Sarcoplasmic calcium-binding protein (D7F1P9)	AGGINIARYQELYAQ
HLA-A*68:02	10	3	11	9	NIARYQELY	0.005731	6.7	Crangon crangon	Sarcoplasmic calcium-binding protein (D7F1P9)	KAGGINIARYQELYA
HLA-A*68:02	9	5	13	9	NIARYQELY	0.005731	6.7	Crangon crangon	Sarcoplasmic calcium-binding protein (D7F1P9)	GINIARYQELYAQFI
HLA-B*53:01	1	6	15	10	ALVPAGTTF	0.005702	4.3	Glycine max	Beta-conglycinin protein (P11827)	LQSGDALRVPAGTTY
HLA-A*30:01	8	3	12	10	FARTRQVSL	0.005618	12	Crangon crangon	Sarcoplasmic calcium-binding protein (D7F1P9)	AGGINIARYQELYAQ
HLA-A*30:01	6	3	12	10	FARTRQVSL	0.005618	12	Malus domestica	Predicted protein (E4Z8N9)	RLFARTRQVESLTAE
HLA-B*44:02	13	6	15	10	ARYQELYQF	0.00554	3.5	Crangon crangon	Sarcoplasmic calcium-binding protein (D7F1P9)	GINIARYQELYAQFI
HLA-B*44:02	10	5	14	10	ARYQELYQF	0.00554	3.5	Crangon crangon	Sarcoplasmic calcium-binding protein (D7F1P9)	KAGGINIARYQELYA
HLA-A*24:02	17	5	13	9	THGACDYLI	0.005414	3.9	NA	NA	NA
HLA-B*08:01	13	5	13	9	IARYQELYA	0.005403	8.4	Crangon crangon	Sarcoplasmic calcium-binding protein (D7F1P9)	GINIARYQELYAQFI
HLA-B*08:01	11	7	15	9	IARYQELYA	0.005403	8.4	Crangon crangon	Sarcoplasmic calcium-binding protein (D7F1P9)	AGGINIARYQELYAQ
HLA-B*08:01	10	4	12	9	IARYQELYA	0.005403	8.4	Crangon crangon	Sarcoplasmic calcium-binding protein (D7F1P9)	KAGGINIARYQELYA
HLA-B*08:01	9	6	14	9	IARYQELYA	0.005403	8.4	Crangon crangon	Sarcoplasmic calcium-binding protein (D7F1P9)	GINIARYQELYAQFI
HLA-A*03:01	8	1	10	10	RLFARTRQE	0.005359	6	Crangon crangon	Sarcoplasmic calcium-binding protein (D7F1P9)	AGGINIARYQELYAQ
HLA-A*03:01	6	1	10	10	RLFARTRQE	0.005359	6	Malus domestica	Predicted protein (E4Z8N9)	RLFARTRQVESLTAE
HLA-A*03:01	13	4	12	9	NIARYQELY	0.005356	6	Crangon crangon	Sarcoplasmic calcium-binding protein (D7F1P9)	GINIARYQELYAQFI
HLA-A*03:01	11	6	14	9	NIARYQELY	0.005356	6	Crangon crangon	Sarcoplasmic calcium-binding protein (D7F1P9)	AGGINIARYQELYAQ
HLA-A*03:01	10	3	11	9	NIARYQELY	0.005356	6	Crangon crangon	Sarcoplasmic calcium-binding protein (D7F1P9)	KAGGINIARYQELYA
HLA-A*03:01	9	5	13	9	NIARYQELY	0.005356	6	Crangon crangon	Sarcoplasmic calcium-binding protein (D7F1P9)	GINIARYQELYAQFI
HLA-A*68:01	11	1	10	10	KAGGINIAR	0.005337	8.6	Crangon crangon	Sarcoplasmic calcium-binding protein (D7F1P9)	AGGINIARYQELYAQ
HLA-B*44:02	1	7	15	9	LRVPAGTTF	0.005304	3.6	Glycine max	Beta-conglycinin protein (P11827)	LQSGDALRVPAGTTY
HLA-A*03:01	2	7	15	9	LRVPAGTTY	0.005277	6.1	Glycine max	Beta-conglycinin protein (P11827)	LQSGDALRVPAGTTY
HLA-A*33:01	8	1	9	9	RLFARTRQV	0.005203	6.6	Crangon crangon	Sarcoplasmic calcium-binding protein (D7F1P9)	AGGINIARYQELYAQ
HLA-A*33:01	6	1	9	9	RLFARTRQV	0.005203	6.6	Malus domestica	Predicted protein (E4Z8N9)	RLFARTRQVESLTAE
HLA-A*03:01	15	5	14	10	AFLKSILIR	0.005139	6.1	Gallus gallus	Serum albumin (P19121)	DHGEADFLKSILIRY
HLA-B*58:01	6	5	13	9	RTRQVESLT	0.00512	5.9	Malus domestica	Predicted protein (E4Z8N9)	RLFARTRQVESLTAE
HLA-A*30:02	10	6	15	10	RYQELAQFI	0.00511	9.5	Crangon crangon	Sarcoplasmic calcium-binding protein (D7F1P9)	KAGGINIARYQELYA
HLA-A*68:01	2	7	15	9	LRVPAGTTY	0.005051	8.8	Glycine max	Beta-conglycinin protein (P11827)	LQSGDALRVPAGTTY
HLA-A*32:01	13	3	11	9	INIARYQEL	0.005044	5	Crangon crangon	Sarcoplasmic calcium-binding protein (D7F1P9)	GINIARYQELYAQFI
HLA-A*32:01	11	5	13	9	INIARYQEL	0.005044	5	Crangon crangon	Sarcoplasmic calcium-binding protein (D7F1P9)	AGGINIARYQELYAQ
HLA-A*32:01	10	2	10	9	INIARYQEL	0.005044	5	Crangon crangon	Sarcoplasmic calcium-binding protein (D7F1P9)	KAGGINIARYQELYA
HLA-A*32:01	9	4	12	9	INIARYQEL	0.005044	5	Crangon crangon	Sarcoplasmic calcium-binding protein (D7F1P9)	GINIARYQELYAQFI
HLA-A*68:02	15	5	13	9	ADFLKSILI	0.004996	7.2	Gallus gallus	Serum albumin (P19121)	DHGEADFLKSILIRY
HLA-B*07:02	6	5	13	9	RTRQVESLT	0.00498	5.4	Malus domestica	Predicted protein (E4Z8N9)	RLFARTRQVESLTAE
HLA-A*02:06	15	2	11	10	HEADFLKSI	0.004945	9.7	Gallus gallus	Serum albumin (P19121)	DHGEADFLKSILIRY
HLA-B*08:01	15	3	11	9	GEADFLKSI	0.00491	8.8	Gallus gallus	Serum albumin (P19121)	DHGEADFLKSILIRY
HLA-B*58:01	13	6	15	10	AYQELYAQF	0.004835	6.1	Crangon crangon	Sarcoplasmic calcium-binding protein (D7F1P9)	GINIARYQELYAQFI
HLA-B*58:01	10	5	14	10	AYQELYAQF	0.004835	6.1	Crangon crangon	Sarcoplasmic calcium-binding protein (D7F1P9)	KAGGINIARYQELYA
HLA-A*30:02	13	5	13	9	IARYQELYA	0.004831	9.9	Crangon crangon	Sarcoplasmic calcium-binding protein (D7F1P9)	GINIARYQELYAQFI
HLA-A*30:02	11	7	15	9	IARYQELYA	0.004831	9.9	Crangon crangon	Sarcoplasmic calcium-binding protein (D7F1P9)	AGGINIARYQELYAQ
HLA-A*30:02	10	4	12	9	IARYQELYA	0.004831	9.9	Crangon crangon	Sarcoplasmic calcium-binding protein (D7F1P9)	KAGGINIARYQELYA
HLA-A*30:02	9	6	14	9	IARYQELYA	0.004831	9.9	Crangon crangon	Sarcoplasmic calcium-binding protein (D7F1P9)	GINIARYQELYAQFI
HLA-A*02:06	17	7	15	9	GACDYLIKP	0.004799	9.9	NA	NA	NA
HLA-A*30:01	1	7	15	9	LRVPAGTTF	0.004796	13	Glycine max	Beta-conglycinin protein (P11827)	LQSGDALRVPAGTTY
HLA-A*02:01	2	6	15	10	ALVPAGTTY	0.004792	7.1	Glycine max	Beta-conglycinin protein (P11827)	LQSGDALRVPAGTTY
HLA-A*02:03	8	5	14	10	RTRQESLAA	0.004785	8	Crangon crangon	Sarcoplasmic calcium-binding protein (D7F1P9)	AGGINIARYQELYAQ
HLA-B*51:01	13	7	15	9	RYQELYAQF	0.004754	8.9	Crangon crangon	Sarcoplasmic calcium-binding protein (D7F1P9)	GINIARYQELYAQFI
HLA-B*51:01	10	6	14	9	RYQELYAQF	0.004754	8.9	Crangon crangon	Sarcoplasmic calcium-binding protein (D7F1P9)	KAGGINIARYQELYA
HLA-A*30:02	2	3	11	9	SGDALRVPA	0.004753	10	Glycine max	Beta-conglycinin protein (P11827)	LQSGDALRVPAGTTY
HLA-A*30:02	1	3	11	9	SGDALRVPA	0.004753	10	Glycine max	Beta-conglycinin protein (P11827)	LQSGDALRVPAGTTY
HLA-A*30:01	6	6	14	9	TRQVESLTA	0.004724	13	Malus domestica	Predicted protein (E4Z8N9)	RLFARTRQVESLTAE
HLA-A*32:01	6	5	14	10	RTRQVSLTA	0.0047	5.1	Malus domestica	Predicted protein (E4Z8N9)	RLFARTRQVESLTAE
HLA-B*40:01	1	6	15	10	ARVPAGTTF	0.004666	3.9	Glycine max	Beta-conglycinin protein (P11827)	LQSGDALRVPAGTTY
HLA-A*02:01	17	4	12	9	VTHGACDYL	0.004623	7.2	NA	NA	NA
HLA-B*51:01	15	7	15	9	FLKSILIRY	0.004555	9.1	Gallus gallus	Serum albumin (P19121)	DHGEADFLKSILIRY
HLA-B*58:01	11	1	9	9	KAGGINIAR	0.00455	6.3	Crangon crangon	Sarcoplasmic calcium-binding protein (D7F1P9)	AGGINIARYQELYAQ
HLA-A*32:01	17	4	12	9	VTHGACDYL	0.00453	5.2	NA	NA	NA
HLA-A*02:03	8	7	15	9	RQVESLAAE	0.004518	8.3	Crangon crangon	Sarcoplasmic calcium-binding protein (D7F1P9)	AGGINIARYQELYAQ
HLA-A*02:03	4	6	14	9	KLDERESNR	0.004516	8.3	Crangon crangon	Iosephosphate isomerase (D7F1Q0)	PCIGEKLDERESNRT
HLA-A*02:06	6	5	14	10	RTRQESLTA	0.004511	11	Malus domestica	Predicted protein (E4Z8N9)	RLFARTRQVESLTAE
HLA-A*03:01	17	6	14	9	HGACDYLIK	0.004488	6.4	NA	NA	NA
HLA-A*02:03	17	4	12	9	VTHGACDYL	0.004483	8.3	NA	NA	NA
HLA-A*02:03	6	7	15	9	RQVESLTAE	0.00447	8.3	Malus domestica	Predicted protein (E4Z8N9)	RLFARTRQVESLTAE
HLA-B*15:01	2	6	14	9	ALRVPAGTT	0.004468	7.5	Glycine max	Beta-conglycinin protein (P11827)	LQSGDALRVPAGTTY
HLA-B*15:01	1	6	14	9	ALRVPAGTT	0.004468	7.5	Glycine max	Beta-conglycinin protein (P11827)	LQSGDALRVPAGTTY
HLA-B*15:01	13	3	11	9	INIARYQEL	0.004428	7.5	Crangon crangon	Sarcoplasmic calcium-binding protein (D7F1P9)	GINIARYQELYAQFI
HLA-B*15:01	11	5	13	9	INIARYQEL	0.004428	7.5	Crangon crangon	Sarcoplasmic calcium-binding protein (D7F1P9)	AGGINIARYQELYAQ
HLA-B*15:01	10	2	10	9	INIARYQEL	0.004428	7.5	Crangon crangon	Sarcoplasmic calcium-binding protein (D7F1P9)	KAGGINIARYQELYA
HLA-B*15:01	9	4	12	9	INIARYQEL	0.004428	7.5	Crangon crangon	Sarcoplasmic calcium-binding protein (D7F1P9)	GINIARYQELYAQFI
HLA-A*30:02	15	3	11	9	GEADFLKSI	0.004415	11	Gallus gallus	Serum albumin (P19121)	DHGEADFLKSILIRY
HLA-A*26:01	13	3	11	9	INIARYQEL	0.004409	5.1	Crangon crangon	Sarcoplasmic calcium-binding protein (D7F1P9)	GINIARYQELYAQFI
HLA-A*26:01	11	5	13	9	INIARYQEL	0.004409	5.1	Crangon crangon	Sarcoplasmic calcium-binding protein (D7F1P9)	AGGINIARYQELYAQ
HLA-A*26:01	10	2	10	9	INIARYQEL	0.004409	5.1	Crangon crangon	Sarcoplasmic calcium-binding protein (D7F1P9)	KAGGINIARYQELYA
HLA-A*26:01	9	4	12	9	INIARYQEL	0.004409	5.1	Crangon crangon	Sarcoplasmic calcium-binding protein (D7F1P9)	GINIARYQELYAQFI
HLA-B*44:02	4	4	12	9	GEKLDERES	0.004402	3.9	Crangon crangon	Iosephosphate isomerase (D7F1Q0)	PCIGEKLDERESNRT
HLA-B*07:02	2	3	11	9	SGDALRVPA	0.004396	5.8	Glycine max	Beta-conglycinin protein (P11827)	LQSGDALRVPAGTTY
HLA-B*07:02	1	3	11	9	SGDALRVPA	0.004396	5.8	Glycine max	Beta-conglycinin protein (P11827)	LQSGDALRVPAGTTY
HLA-B*15:01	6	5	14	10	RTRQESLTA	0.004382	7.5	Malus domestica	Predicted protein (E4Z8N9)	RLFARTRQVESLTAE
HLA-A*30:02	2	6	14	9	ALRVPAGTT	0.004364	11	Glycine max	Beta-conglycinin protein (P11827)	LQSGDALRVPAGTTY
HLA-A*30:02	1	6	14	9	ALRVPAGTT	0.004364	11	Glycine max	Beta-conglycinin protein (P11827)	LQSGDALRVPAGTTY
HLA-A*02:03	13	3	11	9	INIARYQEL	0.004352	8.4	Crangon crangon	Sarcoplasmic calcium-binding protein (D7F1P9)	GINIARYQELYAQFI
HLA-A*02:03	11	5	13	9	INIARYQEL	0.004352	8.4	Crangon crangon	Sarcoplasmic calcium-binding protein (D7F1P9)	AGGINIARYQELYAQ
HLA-A*02:03	10	2	10	9	INIARYQEL	0.004352	8.4	Crangon crangon	Sarcoplasmic calcium-binding protein (D7F1P9)	KAGGINIARYQELYA
HLA-A*02:03	9	4	12	9	INIARYQEL	0.004352	8.4	Crangon crangon	Sarcoplasmic calcium-binding protein (D7F1P9)	GINIARYQELYAQFI
HLA-B*40:01	2	1	9	9	LQSGDALRV	0.00435	4	Glycine max	Beta-conglycinin protein (P11827)	LQSGDALRVPAGTTY
HLA-B*40:01	1	1	9	9	LQSGDALRV	0.00435	4	Glycine max	Beta-conglycinin protein (P11827)	LQSGDALRVPAGTTY
HLA-A*31:01	6	7	15	9	RQVESLTAE	0.004336	9	Malus domestica	Predicted protein (E4Z8N9)	RLFARTRQVESLTAE
HLA-A*31:01	10	6	15	10	RYQELYAQI	0.004334	9	Crangon crangon	Sarcoplasmic calcium-binding protein (D7F1P9)	KAGGINIARYQELYA
HLA-A*23:01	8	4	12	9	ARTRQVESL	0.004323	4.4	Crangon crangon	Sarcoplasmic calcium-binding protein (D7F1P9)	AGGINIARYQELYAQ
HLA-A*23:01	6	4	12	9	ARTRQVESL	0.004323	4.4	Malus domestica	Predicted protein (E4Z8N9)	RLFARTRQVESLTAE
HLA-A*03:01	6	5	14	10	RTRQVSLTA	0.00431	6.5	Malus domestica	Predicted protein (E4Z8N9)	RLFARTRQVESLTAE
HLA-A*01:01	17	4	12	9	VTHGACDYL	0.004293	6.1	NA	NA	NA
HLA-A*02:06	8	4	12	9	ARTRQVESL	0.004292	11	Crangon crangon	Sarcoplasmic calcium-binding protein (D7F1P9)	AGGINIARYQELYAQ
HLA-A*02:06	6	4	12	9	ARTRQVESL	0.004292	11	Malus domestica	Predicted protein (E4Z8N9)	RLFARTRQVESLTAE
HLA-B*44:03	15	7	15	9	FLKSILIRY	0.004277	4.3	Gallus gallus	Serum albumin (P19121)	DHGEADFLKSILIRY
HLA-A*23:01	15	6	15	10	DFLKSILRY	0.004273	4.4	Gallus gallus	Serum albumin (P19121)	DHGEADFLKSILIRY
HLA-B*08:01	8	6	14	9	TRQVESLAA	0.004267	9.5	Crangon crangon	Sarcoplasmic calcium-binding protein (D7F1P9)	AGGINIARYQELYAQ
HLA-A*30:01	13	1	9	9	GGINIARYQ	0.004261	14	Crangon crangon	Sarcoplasmic calcium-binding protein (D7F1P9)	GINIARYQELYAQFI
HLA-A*30:01	11	3	11	9	GGINIARYQ	0.004261	14	Crangon crangon	Sarcoplasmic calcium-binding protein (D7F1P9)	AGGINIARYQELYAQ
HLA-A*30:01	9	2	10	9	GGINIARYQ	0.004261	14	Crangon crangon	Sarcoplasmic calcium-binding protein (D7F1P9)	GINIARYQELYAQFI
HLA-A*24:02	15	7	15	9	FLKSILIRY	0.004148	4.5	Gallus gallus	Serum albumin (P19121)	DHGEADFLKSILIRY
HLA-A*02:01	8	1	10	10	RLFARTRQV	0.004102	7.6	Crangon crangon	Sarcoplasmic calcium-binding protein (D7F1P9)	AGGINIARYQELYAQ
HLA-A*02:01	6	1	10	10	RLFARTRQV	0.004102	7.6	Malus domestica	Predicted protein (E4Z8N9)	RLFARTRQVESLTAE
HLA-A*30:01	8	4	12	9	ARTRQVESL	0.0041	14	Crangon crangon	Sarcoplasmic calcium-binding protein (D7F1P9)	AGGINIARYQELYAQ
HLA-A*30:01	6	4	12	9	ARTRQVESL	0.0041	14	Malus domestica	Predicted protein (E4Z8N9)	RLFARTRQVESLTAE
HLA-A*33:01	2	7	15	9	LRVPAGTTY	0.004075	7.3	Glycine max	Beta-conglycinin protein (P11827)	LQSGDALRVPAGTTY
HLA-A*01:01	13	4	13	10	NIARYQELY	0.004072	6.3	Crangon crangon	Sarcoplasmic calcium-binding protein (D7F1P9)	GINIARYQELYAQFI
HLA-A*01:01	11	6	15	10	NIARYQELY	0.004072	6.3	Crangon crangon	Sarcoplasmic calcium-binding protein (D7F1P9)	AGGINIARYQELYAQ
HLA-A*01:01	10	3	12	10	NIARYQELY	0.004072	6.3	Crangon crangon	Sarcoplasmic calcium-binding protein (D7F1P9)	KAGGINIARYQELYA
HLA-A*01:01	9	5	14	10	NIARYQELY	0.004072	6.3	Crangon crangon	Sarcoplasmic calcium-binding protein (D7F1P9)	GINIARYQELYAQFI
HLA-B*15:01	8	3	12	10	FARTRQVSL	0.00407	7.8	Crangon crangon	Sarcoplasmic calcium-binding protein (D7F1P9)	AGGINIARYQELYAQ
HLA-B*15:01	6	3	12	10	FARTRQVSL	0.00407	7.8	Malus domestica	Predicted protein (E4Z8N9)	RLFARTRQVESLTAE
HLA-A*26:01	17	4	12	9	VTHGACDYL	0.004069	5.4	NA	NA	NA
HLA-B*53:01	11	1	10	10	KAGGINIAY	0.004067	5	Crangon crangon	Sarcoplasmic calcium-binding protein (D7F1P9)	AGGINIARYQELYAQ
HLA-A*30:01	13	2	10	9	GINIARYQE	0.004043	14	Crangon crangon	Sarcoplasmic calcium-binding protein (D7F1P9)	GINIARYQELYAQFI
HLA-A*30:01	11	4	12	9	GINIARYQE	0.004043	14	Crangon crangon	Sarcoplasmic calcium-binding protein (D7F1P9)	AGGINIARYQELYAQ
HLA-A*30:01	10	1	9	9	GINIARYQE	0.004043	14	Crangon crangon	Sarcoplasmic calcium-binding protein (D7F1P9)	KAGGINIARYQELYA
HLA-A*30:01	9	3	11	9	GINIARYQE	0.004043	14	Crangon crangon	Sarcoplasmic calcium-binding protein (D7F1P9)	GINIARYQELYAQFI
HLA-A*02:01	13	3	11	9	INIARYQEL	0.004031	7.6	Crangon crangon	Sarcoplasmic calcium-binding protein (D7F1P9)	GINIARYQELYAQFI
HLA-A*02:01	11	5	13	9	INIARYQEL	0.004031	7.6	Crangon crangon	Sarcoplasmic calcium-binding protein (D7F1P9)	AGGINIARYQELYAQ
HLA-A*02:01	10	2	10	9	INIARYQEL	0.004031	7.6	Crangon crangon	Sarcoplasmic calcium-binding protein (D7F1P9)	KAGGINIARYQELYA
HLA-A*02:01	9	4	12	9	INIARYQEL	0.004031	7.6	Crangon crangon	Sarcoplasmic calcium-binding protein (D7F1P9)	GINIARYQELYAQFI
HLA-B*53:01	15	6	15	10	DFLKSILRY	0.004024	5.1	Gallus gallus	Serum albumin (P19121)	DHGEADFLKSILIRY
HLA-A*03:01	8	5	14	10	RTRQVSLAA	0.003977	6.7	Crangon crangon	Sarcoplasmic calcium-binding protein (D7F1P9)	AGGINIARYQELYAQ
HLA-B*35:01	11	2	10	9	AGGINIARY	0.00395	5.6	Crangon crangon	Sarcoplasmic calcium-binding protein (D7F1P9)	AGGINIARYQELYAQ
HLA-B*35:01	9	1	9	9	AGGINIARY	0.00395	5.6	Crangon crangon	Sarcoplasmic calcium-binding protein (D7F1P9)	GINIARYQELYAQFI
HLA-A*24:02	2	7	15	9	LRVPAGTTY	0.00394	4.5	Glycine max	Beta-conglycinin protein (P11827)	LQSGDALRVPAGTTY
HLA-A*23:01	15	5	13	9	ADFLKSILI	0.003937	4.6	Gallus gallus	Serum albumin (P19121)	DHGEADFLKSILIRY
HLA-A*30:01	15	5	13	9	ADFLKSILI	0.003927	14	Gallus gallus	Serum albumin (P19121)	DHGEADFLKSILIRY
HLA-B*08:01	13	6	15	10	AYQELYAQF	0.003921	10	Crangon crangon	Sarcoplasmic calcium-binding protein (D7F1P9)	GINIARYQELYAQFI
HLA-B*08:01	10	5	14	10	AYQELYAQF	0.003921	10	Crangon crangon	Sarcoplasmic calcium-binding protein (D7F1P9)	KAGGINIARYQELYA
HLA-B*40:01	2	7	15	9	LRVPAGTTY	0.00387	4.2	Glycine max	Beta-conglycinin protein (P11827)	LQSGDALRVPAGTTY
HLA-A*30:01	2	2	11	10	QSGDARVPA	0.003856	14	Glycine max	Beta-conglycinin protein (P11827)	LQSGDALRVPAGTTY
HLA-A*30:01	1	2	11	10	QSGDARVPA	0.003856	14	Glycine max	Beta-conglycinin protein (P11827)	LQSGDALRVPAGTTY
HLA-A*02:06	17	3	12	10	GVHGACDYL	0.003847	11	NA	NA	NA
HLA-A*32:01	13	3	12	10	IIARYQELY	0.003776	5.7	Crangon crangon	Sarcoplasmic calcium-binding protein (D7F1P9)	GINIARYQELYAQFI
HLA-A*32:01	11	5	14	10	IIARYQELY	0.003776	5.7	Crangon crangon	Sarcoplasmic calcium-binding protein (D7F1P9)	AGGINIARYQELYAQ
HLA-A*32:01	10	2	11	10	IIARYQELY	0.003776	5.7	Crangon crangon	Sarcoplasmic calcium-binding protein (D7F1P9)	KAGGINIARYQELYA
HLA-A*32:01	9	4	13	10	IIARYQELY	0.003776	5.7	Crangon crangon	Sarcoplasmic calcium-binding protein (D7F1P9)	GINIARYQELYAQFI
HLA-A*24:02	10	7	15	9	YQELYAQFI	0.003752	4.6	Crangon crangon	Sarcoplasmic calcium-binding protein (D7F1P9)	KAGGINIARYQELYA
HLA-B*15:01	15	3	12	10	GEADFLKSL	0.003713	8.1	Gallus gallus	Serum albumin (P19121)	DHGEADFLKSILIRY
HLA-A*68:02	13	4	13	10	NIARYQEYA	0.003708	8.3	Crangon crangon	Sarcoplasmic calcium-binding protein (D7F1P9)	GINIARYQELYAQFI
HLA-A*68:02	11	6	15	10	NIARYQEYA	0.003708	8.3	Crangon crangon	Sarcoplasmic calcium-binding protein (D7F1P9)	AGGINIARYQELYAQ
HLA-A*68:02	10	3	12	10	NIARYQEYA	0.003708	8.3	Crangon crangon	Sarcoplasmic calcium-binding protein (D7F1P9)	KAGGINIARYQELYA
HLA-A*68:02	9	5	14	10	NIARYQEYA	0.003708	8.3	Crangon crangon	Sarcoplasmic calcium-binding protein (D7F1P9)	GINIARYQELYAQFI
HLA-B*44:02	8	4	12	9	ARTRQVESL	0.003632	4.3	Crangon crangon	Sarcoplasmic calcium-binding protein (D7F1P9)	AGGINIARYQELYAQ
HLA-B*44:02	6	4	12	9	ARTRQVESL	0.003632	4.3	Malus domestica	Predicted protein (E4Z8N9)	RLFARTRQVESLTAE
HLA-A*30:01	8	6	14	9	TRQVESLAA	0.003619	15	Crangon crangon	Sarcoplasmic calcium-binding protein (D7F1P9)	AGGINIARYQELYAQ
HLA-B*58:01	8	1	9	9	RLFARTRQV	0.003606	7.1	Crangon crangon	Sarcoplasmic calcium-binding protein (D7F1P9)	AGGINIARYQELYAQ
HLA-B*58:01	6	1	9	9	RLFARTRQV	0.003606	7.1	Malus domestica	Predicted protein (E4Z8N9)	RLFARTRQVESLTAE
HLA-B*57:01	15	4	12	9	EADFLKSIL	0.003592	11	Gallus gallus	Serum albumin (P19121)	DHGEADFLKSILIRY
HLA-B*53:01	2	6	15	10	ALVPAGTTY	0.003571	5.3	Glycine max	Beta-conglycinin protein (P11827)	LQSGDALRVPAGTTY
HLA-B*08:01	2	6	15	10	ALRVPGTTY	0.003564	11	Glycine max	Beta-conglycinin protein (P11827)	LQSGDALRVPAGTTY
HLA-A*23:01	8	1	9	9	RLFARTRQV	0.003555	4.8	Crangon crangon	Sarcoplasmic calcium-binding protein (D7F1P9)	AGGINIARYQELYAQ
HLA-A*23:01	6	1	9	9	RLFARTRQV	0.003555	4.8	Malus domestica	Predicted protein (E4Z8N9)	RLFARTRQVESLTAE
HLA-A*02:03	4	6	15	10	KLDERSNRT	0.003539	9.2	Crangon crangon	Iosephosphate isomerase (D7F1Q0)	PCIGEKLDERESNRT
HLA-A*33:01	13	4	12	9	NIARYQELY	0.003524	7.8	Crangon crangon	Sarcoplasmic calcium-binding protein (D7F1P9)	GINIARYQELYAQFI
HLA-A*33:01	11	6	14	9	NIARYQELY	0.003524	7.8	Crangon crangon	Sarcoplasmic calcium-binding protein (D7F1P9)	AGGINIARYQELYAQ
HLA-A*33:01	10	3	11	9	NIARYQELY	0.003524	7.8	Crangon crangon	Sarcoplasmic calcium-binding protein (D7F1P9)	KAGGINIARYQELYA
HLA-A*33:01	9	5	13	9	NIARYQELY	0.003524	7.8	Crangon crangon	Sarcoplasmic calcium-binding protein (D7F1P9)	GINIARYQELYAQFI
HLA-A*30:02	11	2	11	10	AGGINIARY	0.003503	12	Crangon crangon	Sarcoplasmic calcium-binding protein (D7F1P9)	AGGINIARYQELYAQ
HLA-A*30:02	9	1	10	10	AGGINIARY	0.003503	12	Crangon crangon	Sarcoplasmic calcium-binding protein (D7F1P9)	GINIARYQELYAQFI
HLA-A*26:01	8	1	9	9	RLFARTRQV	0.003434	5.9	Crangon crangon	Sarcoplasmic calcium-binding protein (D7F1P9)	AGGINIARYQELYAQ
HLA-A*26:01	6	1	9	9	RLFARTRQV	0.003434	5.9	Malus domestica	Predicted protein (E4Z8N9)	RLFARTRQVESLTAE
HLA-A*31:01	2	7	15	9	LRVPAGTTY	0.003391	9.8	Glycine max	Beta-conglycinin protein (P11827)	LQSGDALRVPAGTTY
HLA-B*58:01	8	5	14	10	RTRQVELAA	0.003342	7.4	Crangon crangon	Sarcoplasmic calcium-binding protein (D7F1P9)	AGGINIARYQELYAQ
HLA-A*30:01	13	2	11	10	GINIARYQL	0.003332	16	Crangon crangon	Sarcoplasmic calcium-binding protein (D7F1P9)	GINIARYQELYAQFI
HLA-A*30:01	11	4	13	10	GINIARYQL	0.003332	16	Crangon crangon	Sarcoplasmic calcium-binding protein (D7F1P9)	AGGINIARYQELYAQ
HLA-A*30:01	10	1	10	10	GINIARYQL	0.003332	16	Crangon crangon	Sarcoplasmic calcium-binding protein (D7F1P9)	KAGGINIARYQELYA
HLA-A*30:01	9	3	12	10	GINIARYQL	0.003332	16	Crangon crangon	Sarcoplasmic calcium-binding protein (D7F1P9)	GINIARYQELYAQFI
HLA-B*07:02	8	4	12	9	ARTRQVESL	0.003331	6.6	Crangon crangon	Sarcoplasmic calcium-binding protein (D7F1P9)	AGGINIARYQELYAQ
HLA-B*07:02	6	4	12	9	ARTRQVESL	0.003331	6.6	Malus domestica	Predicted protein (E4Z8N9)	RLFARTRQVESLTAE
HLA-A*11:01	17	3	11	9	GVTHGACDY	0.00329	6.3	NA	NA	NA
HLA-A*68:02	2	2	11	10	QSGDALVPA	0.003282	8.8	Glycine max	Beta-conglycinin protein (P11827)	LQSGDALRVPAGTTY
HLA-A*68:02	1	2	11	10	QSGDALVPA	0.003282	8.8	Glycine max	Beta-conglycinin protein (P11827)	LQSGDALRVPAGTTY
HLA-B*57:01	10	6	15	10	RYQELYQFI	0.003277	11	Crangon crangon	Sarcoplasmic calcium-binding protein (D7F1P9)	KAGGINIARYQELYA
HLA-A*02:06	8	3	12	10	FATRQVESL	0.003237	12	Crangon crangon	Sarcoplasmic calcium-binding protein (D7F1P9)	AGGINIARYQELYAQ
HLA-A*02:06	6	3	12	10	FATRQVESL	0.003237	12	Malus domestica	Predicted protein (E4Z8N9)	RLFARTRQVESLTAE
HLA-A*31:01	15	6	15	10	DFKSILIRY	0.003226	10	Gallus gallus	Serum albumin (P19121)	DHGEADFLKSILIRY
HLA-B*58:01	17	7	15	9	GACDYLIKP	0.003207	7.5	NA	NA	NA
HLA-A*33:01	15	1	9	9	DHGEADFLK	0.003169	8.1	Gallus gallus	Serum albumin (P19121)	DHGEADFLKSILIRY
HLA-A*24:02	15	6	15	10	DFLKSILRY	0.003163	5	Gallus gallus	Serum albumin (P19121)	DHGEADFLKSILIRY
HLA-A*33:01	13	3	11	9	INIARYQEL	0.003161	8.1	Crangon crangon	Sarcoplasmic calcium-binding protein (D7F1P9)	GINIARYQELYAQFI
HLA-A*33:01	11	5	13	9	INIARYQEL	0.003161	8.1	Crangon crangon	Sarcoplasmic calcium-binding protein (D7F1P9)	AGGINIARYQELYAQ
HLA-A*33:01	10	2	10	9	INIARYQEL	0.003161	8.1	Crangon crangon	Sarcoplasmic calcium-binding protein (D7F1P9)	KAGGINIARYQELYA
HLA-A*33:01	9	4	12	9	INIARYQEL	0.003161	8.1	Crangon crangon	Sarcoplasmic calcium-binding protein (D7F1P9)	GINIARYQELYAQFI
HLA-B*08:01	6	6	14	9	TRQVESLTA	0.003144	12	Malus domestica	Predicted protein (E4Z8N9)	RLFARTRQVESLTAE
HLA-B*35:01	17	3	11	9	GVTHGACDY	0.003139	6.2	NA	NA	NA
HLA-B*40:01	2	6	15	10	ARVPAGTTY	0.003129	4.6	Glycine max	Beta-conglycinin protein (P11827)	LQSGDALRVPAGTTY
HLA-B*57:01	2	2	10	9	QSGDALRVP	0.003127	12	Glycine max	Beta-conglycinin protein (P11827)	LQSGDALRVPAGTTY
HLA-B*57:01	1	2	10	9	QSGDALRVP	0.003127	12	Glycine max	Beta-conglycinin protein (P11827)	LQSGDALRVPAGTTY
HLA-A*30:02	15	5	14	10	AFLKSILIR	0.003123	13	Gallus gallus	Serum albumin (P19121)	DHGEADFLKSILIRY
HLA-A*30:02	15	6	14	9	DFLKSILIR	0.003083	13	Gallus gallus	Serum albumin (P19121)	DHGEADFLKSILIRY
HLA-B*58:01	2	2	10	9	QSGDALRVP	0.003064	7.7	Glycine max	Beta-conglycinin protein (P11827)	LQSGDALRVPAGTTY
HLA-B*58:01	1	2	10	9	QSGDALRVP	0.003064	7.7	Glycine max	Beta-conglycinin protein (P11827)	LQSGDALRVPAGTTY
HLA-A*02:06	13	2	11	10	GIIARYQEL	0.003049	13	Crangon crangon	Sarcoplasmic calcium-binding protein (D7F1P9)	GINIARYQELYAQFI
HLA-A*02:06	11	4	13	10	GIIARYQEL	0.003049	13	Crangon crangon	Sarcoplasmic calcium-binding protein (D7F1P9)	AGGINIARYQELYAQ
HLA-A*02:06	10	1	10	10	GIIARYQEL	0.003049	13	Crangon crangon	Sarcoplasmic calcium-binding protein (D7F1P9)	KAGGINIARYQELYA
HLA-A*02:06	9	3	12	10	GIIARYQEL	0.003049	13	Crangon crangon	Sarcoplasmic calcium-binding protein (D7F1P9)	GINIARYQELYAQFI
HLA-B*15:01	8	5	14	10	RTRQESLAA	0.00302	8.8	Crangon crangon	Sarcoplasmic calcium-binding protein (D7F1P9)	AGGINIARYQELYAQ
HLA-B*44:03	4	4	12	9	GEKLDERES	0.003004	5	Crangon crangon	Iosephosphate isomerase (D7F1Q0)	PCIGEKLDERESNRT
HLA-A*11:01	2	7	15	9	LRVPAGTTY	0.002959	6.6	Glycine max	Beta-conglycinin protein (P11827)	LQSGDALRVPAGTTY
HLA-A*32:01	10	7	15	9	YQELYAQFI	0.002951	6.4	Crangon crangon	Sarcoplasmic calcium-binding protein (D7F1P9)	KAGGINIARYQELYA
HLA-A*26:01	11	2	10	9	AGGINIARY	0.002933	6.4	Crangon crangon	Sarcoplasmic calcium-binding protein (D7F1P9)	AGGINIARYQELYAQ
HLA-A*26:01	9	1	9	9	AGGINIARY	0.002933	6.4	Crangon crangon	Sarcoplasmic calcium-binding protein (D7F1P9)	GINIARYQELYAQFI
HLA-B*40:01	15	4	12	9	EADFLKSIL	0.002914	4.7	Gallus gallus	Serum albumin (P19121)	DHGEADFLKSILIRY
HLA-B*44:03	8	4	12	9	ARTRQVESL	0.00291	5.1	Crangon crangon	Sarcoplasmic calcium-binding protein (D7F1P9)	AGGINIARYQELYAQ
HLA-B*44:03	6	4	12	9	ARTRQVESL	0.00291	5.1	Malus domestica	Predicted protein (E4Z8N9)	RLFARTRQVESLTAE
HLA-A*33:01	13	6	15	10	AYQELYAQF	0.002891	8.5	Crangon crangon	Sarcoplasmic calcium-binding protein (D7F1P9)	GINIARYQELYAQFI
HLA-A*33:01	10	5	14	10	AYQELYAQF	0.002891	8.5	Crangon crangon	Sarcoplasmic calcium-binding protein (D7F1P9)	KAGGINIARYQELYA
HLA-A*03:01	6	5	13	9	RTRQVESLT	0.002891	7.7	Malus domestica	Predicted protein (E4Z8N9)	RLFARTRQVESLTAE
HLA-A*02:06	15	4	12	9	EADFLKSIL	0.002883	13	Gallus gallus	Serum albumin (P19121)	DHGEADFLKSILIRY
HLA-A*24:02	15	5	13	9	ADFLKSILI	0.002875	5.2	Gallus gallus	Serum albumin (P19121)	DHGEADFLKSILIRY
HLA-B*40:01	6	7	15	9	RQVESLTAE	0.002869	4.7	Malus domestica	Predicted protein (E4Z8N9)	RLFARTRQVESLTAE
HLA-A*02:03	15	2	11	10	HGADFLKSI	0.00285	11	Gallus gallus	Serum albumin (P19121)	DHGEADFLKSILIRY
HLA-A*02:06	4	6	15	10	KLDEESNRT	0.002847	13	Crangon crangon	Iosephosphate isomerase (D7F1Q0)	PCIGEKLDERESNRT
HLA-A*30:01	13	6	14	9	ARYQELYAQ	0.002836	17	Crangon crangon	Sarcoplasmic calcium-binding protein (D7F1P9)	GINIARYQELYAQFI
HLA-A*30:01	11	2	10	9	AGGINIARY	0.002836	17	Crangon crangon	Sarcoplasmic calcium-binding protein (D7F1P9)	AGGINIARYQELYAQ
HLA-A*30:01	10	5	13	9	ARYQELYAQ	0.002836	17	Crangon crangon	Sarcoplasmic calcium-binding protein (D7F1P9)	KAGGINIARYQELYA
HLA-A*30:01	9	7	15	9	ARYQELYAQ	0.002836	17	Crangon crangon	Sarcoplasmic calcium-binding protein (D7F1P9)	GINIARYQELYAQFI
HLA-A*30:01	9	1	9	9	AGGINIARY	0.002836	17	Crangon crangon	Sarcoplasmic calcium-binding protein (D7F1P9)	GINIARYQELYAQFI
HLA-A*03:01	15	6	15	10	DLKSILIRY	0.00283	7.8	Gallus gallus	Serum albumin (P19121)	DHGEADFLKSILIRY
HLA-A*02:03	13	5	13	9	IARYQELYA	0.002806	11	Crangon crangon	Sarcoplasmic calcium-binding protein (D7F1P9)	GINIARYQELYAQFI
HLA-A*02:03	11	7	15	9	IARYQELYA	0.002806	11	Crangon crangon	Sarcoplasmic calcium-binding protein (D7F1P9)	AGGINIARYQELYAQ
HLA-A*02:03	10	4	12	9	IARYQELYA	0.002806	11	Crangon crangon	Sarcoplasmic calcium-binding protein (D7F1P9)	KAGGINIARYQELYA
HLA-A*02:03	9	6	14	9	IARYQELYA	0.002806	11	Crangon crangon	Sarcoplasmic calcium-binding protein (D7F1P9)	GINIARYQELYAQFI
HLA-A*01:01	15	3	11	9	GEADFLKSI	0.002787	7.9	Gallus gallus	Serum albumin (P19121)	DHGEADFLKSILIRY
HLA-B*07:02	2	7	15	9	LRVPAGTTY	0.002731	7.3	Glycine max	Beta-conglycinin protein (P11827)	LQSGDALRVPAGTTY
HLA-A*03:01	4	5	14	10	KLDERESNR	0.002691	7.9	Crangon crangon	Iosephosphate isomerase (D7F1Q0)	PCIGEKLDERESNRT
HLA-A*02:03	8	3	12	10	FARTQVESL	0.002687	11	Crangon crangon	Sarcoplasmic calcium-binding protein (D7F1P9)	AGGINIARYQELYAQ
HLA-A*02:03	6	3	12	10	FARTQVESL	0.002687	11	Malus domestica	Predicted protein (E4Z8N9)	RLFARTRQVESLTAE
HLA-A*30:01	13	4	13	10	NARYQELYA	0.002669	17	Crangon crangon	Sarcoplasmic calcium-binding protein (D7F1P9)	GINIARYQELYAQFI
HLA-A*30:01	11	6	15	10	NARYQELYA	0.002669	17	Crangon crangon	Sarcoplasmic calcium-binding protein (D7F1P9)	AGGINIARYQELYAQ
HLA-A*30:01	10	3	12	10	NARYQELYA	0.002669	17	Crangon crangon	Sarcoplasmic calcium-binding protein (D7F1P9)	KAGGINIARYQELYA
HLA-A*30:01	9	5	14	10	NARYQELYA	0.002669	17	Crangon crangon	Sarcoplasmic calcium-binding protein (D7F1P9)	GINIARYQELYAQFI
HLA-A*30:02	8	4	13	10	ATRQVESLA	0.002669	14	Crangon crangon	Sarcoplasmic calcium-binding protein (D7F1P9)	AGGINIARYQELYAQ
HLA-B*35:01	8	3	12	10	FARTQVESL	0.002666	6.7	Crangon crangon	Sarcoplasmic calcium-binding protein (D7F1P9)	AGGINIARYQELYAQ
HLA-B*35:01	6	3	12	10	FARTQVESL	0.002666	6.7	Malus domestica	Predicted protein (E4Z8N9)	RLFARTRQVESLTAE
HLA-A*32:01	4	6	14	9	KLDERESNR	0.002664	6.7	Crangon crangon	Iosephosphate isomerase (D7F1Q0)	PCIGEKLDERESNRT
HLA-A*01:01	15	5	13	9	ADFLKSILI	0.002663	8.1	Gallus gallus	Serum albumin (P19121)	DHGEADFLKSILIRY
HLA-B*35:01	13	3	12	10	IIARYQELY	0.002663	6.7	Crangon crangon	Sarcoplasmic calcium-binding protein (D7F1P9)	GINIARYQELYAQFI
HLA-B*35:01	11	5	14	10	IIARYQELY	0.002663	6.7	Crangon crangon	Sarcoplasmic calcium-binding protein (D7F1P9)	AGGINIARYQELYAQ
HLA-B*35:01	10	2	11	10	IIARYQELY	0.002663	6.7	Crangon crangon	Sarcoplasmic calcium-binding protein (D7F1P9)	KAGGINIARYQELYA
HLA-B*35:01	9	4	13	10	IIARYQELY	0.002663	6.7	Crangon crangon	Sarcoplasmic calcium-binding protein (D7F1P9)	GINIARYQELYAQFI
HLA-A*31:01	4	6	15	10	KLDERESNR	0.002663	11	Crangon crangon	Iosephosphate isomerase (D7F1Q0)	PCIGEKLDERESNRT
HLA-A*24:02	8	4	12	9	ARTRQVESL	0.002629	5.4	Crangon crangon	Sarcoplasmic calcium-binding protein (D7F1P9)	AGGINIARYQELYAQ
HLA-A*24:02	6	4	12	9	ARTRQVESL	0.002629	5.4	Malus domestica	Predicted protein (E4Z8N9)	RLFARTRQVESLTAE
HLA-B*53:01	15	3	11	9	GEADFLKSI	0.002569	6.1	Gallus gallus	Serum albumin (P19121)	DHGEADFLKSILIRY
HLA-B*07:02	13	3	11	9	INIARYQEL	0.002552	7.5	Crangon crangon	Sarcoplasmic calcium-binding protein (D7F1P9)	GINIARYQELYAQFI
HLA-B*07:02	11	5	13	9	INIARYQEL	0.002552	7.5	Crangon crangon	Sarcoplasmic calcium-binding protein (D7F1P9)	AGGINIARYQELYAQ
HLA-B*07:02	10	2	10	9	INIARYQEL	0.002552	7.5	Crangon crangon	Sarcoplasmic calcium-binding protein (D7F1P9)	KAGGINIARYQELYA
HLA-B*07:02	9	4	12	9	INIARYQEL	0.002552	7.5	Crangon crangon	Sarcoplasmic calcium-binding protein (D7F1P9)	GINIARYQELYAQFI
HLA-B*57:01	15	4	13	10	EAFLKSILI	0.002544	13	Gallus gallus	Serum albumin (P19121)	DHGEADFLKSILIRY
HLA-A*02:06	8	5	14	10	RTRQESLAA	0.002536	14	Crangon crangon	Sarcoplasmic calcium-binding protein (D7F1P9)	AGGINIARYQELYAQ
HLA-A*24:02	8	1	9	9	RLFARTRQV	0.002533	5.5	Crangon crangon	Sarcoplasmic calcium-binding protein (D7F1P9)	AGGINIARYQELYAQ
HLA-A*24:02	6	1	9	9	RLFARTRQV	0.002533	5.5	Malus domestica	Predicted protein (E4Z8N9)	RLFARTRQVESLTAE
HLA-A*68:02	17	3	12	10	GTHGACDYL	0.002528	10	NA	NA	NA
HLA-A*02:01	15	5	13	9	ADFLKSILI	0.002524	9.3	Gallus gallus	Serum albumin (P19121)	DHGEADFLKSILIRY
HLA-A*32:01	8	5	14	10	RTRQVSLAA	0.002493	6.9	Crangon crangon	Sarcoplasmic calcium-binding protein (D7F1P9)	AGGINIARYQELYAQ
HLA-B*40:01	4	4	12	9	GEKLDERES	0.002488	5.1	Crangon crangon	Iosephosphate isomerase (D7F1Q0)	PCIGEKLDERESNRT
HLA-A*30:01	2	2	10	9	QSGDALRVP	0.002472	18	Glycine max	Beta-conglycinin protein (P11827)	LQSGDALRVPAGTTY
HLA-A*30:01	1	2	10	9	QSGDALRVP	0.002472	18	Glycine max	Beta-conglycinin protein (P11827)	LQSGDALRVPAGTTY
HLA-A*02:06	6	6	15	10	TQVESLTAE	0.002449	14	Malus domestica	Predicted protein (E4Z8N9)	RLFARTRQVESLTAE
HLA-B*57:01	15	2	11	10	HGADFLKSI	0.002436	13	Gallus gallus	Serum albumin (P19121)	DHGEADFLKSILIRY
HLA-A*01:01	8	5	13	9	RTRQVESLA	0.002423	8.6	Crangon crangon	Sarcoplasmic calcium-binding protein (D7F1P9)	AGGINIARYQELYAQ
HLA-A*02:06	8	6	15	10	TQVESLAAE	0.00242	14	Crangon crangon	Sarcoplasmic calcium-binding protein (D7F1P9)	AGGINIARYQELYAQ
HLA-A*30:01	17	2	11	10	KGVTHGACY	0.002415	18	NA	NA	NA
HLA-A*02:03	13	7	15	9	RYQELYAQF	0.002405	11	Crangon crangon	Sarcoplasmic calcium-binding protein (D7F1P9)	GINIARYQELYAQFI
HLA-A*02:03	10	6	14	9	RYQELYAQF	0.002405	11	Crangon crangon	Sarcoplasmic calcium-binding protein (D7F1P9)	KAGGINIARYQELYA
HLA-A*02:06	1	7	15	9	LRVPAGTTF	0.002393	14	Glycine max	Beta-conglycinin protein (P11827)	LQSGDALRVPAGTTY
HLA-A*02:03	13	4	13	10	NIARYQLYA	0.002388	11	Crangon crangon	Sarcoplasmic calcium-binding protein (D7F1P9)	GINIARYQELYAQFI
HLA-A*02:03	11	6	15	10	NIARYQLYA	0.002388	11	Crangon crangon	Sarcoplasmic calcium-binding protein (D7F1P9)	AGGINIARYQELYAQ
HLA-A*02:03	10	3	12	10	NIARYQLYA	0.002388	11	Crangon crangon	Sarcoplasmic calcium-binding protein (D7F1P9)	KAGGINIARYQELYA
HLA-A*02:03	9	5	14	10	NIARYQLYA	0.002388	11	Crangon crangon	Sarcoplasmic calcium-binding protein (D7F1P9)	GINIARYQELYAQFI
HLA-B*08:01	4	6	14	9	KLDERESNR	0.002386	13	Crangon crangon	Iosephosphate isomerase (D7F1Q0)	PCIGEKLDERESNRT
HLA-A*30:01	2	1	9	9	LQSGDALRV	0.002364	18	Glycine max	Beta-conglycinin protein (P11827)	LQSGDALRVPAGTTY
HLA-A*30:01	1	1	9	9	LQSGDALRV	0.002364	18	Glycine max	Beta-conglycinin protein (P11827)	LQSGDALRVPAGTTY
HLA-B*15:01	6	6	15	10	TQVESLTAE	0.002362	9.8	Malus domestica	Predicted protein (E4Z8N9)	RLFARTRQVESLTAE
HLA-B*57:01	15	6	15	10	DFKSILIRY	0.002358	13	Gallus gallus	Serum albumin (P19121)	DHGEADFLKSILIRY
HLA-A*23:01	10	7	15	9	YQELYAQFI	0.002353	5.8	Crangon crangon	Sarcoplasmic calcium-binding protein (D7F1P9)	KAGGINIARYQELYA
HLA-A*01:01	1	7	15	9	LRVPAGTTF	0.002351	8.7	Glycine max	Beta-conglycinin protein (P11827)	LQSGDALRVPAGTTY
HLA-B*58:01	15	4	12	9	EADFLKSIL	0.002348	8.8	Gallus gallus	Serum albumin (P19121)	DHGEADFLKSILIRY
HLA-B*57:01	8	4	13	10	ATRQVESLA	0.002308	13	Crangon crangon	Sarcoplasmic calcium-binding protein (D7F1P9)	AGGINIARYQELYAQ
HLA-A*31:01	6	5	13	9	RTRQVESLT	0.002302	12	Malus domestica	Predicted protein (E4Z8N9)	RLFARTRQVESLTAE
HLA-B*51:01	2	7	15	9	LRVPAGTTY	0.00229	13	Glycine max	Beta-conglycinin protein (P11827)	LQSGDALRVPAGTTY
HLA-A*03:01	17	3	11	9	GVTHGACDY	0.002288	8.4	NA	NA	NA
HLA-A*02:03	17	3	12	10	GVHGACDYL	0.002288	12	NA	NA	NA
HLA-B*58:01	10	6	15	10	RYQELAQFI	0.002272	9	Crangon crangon	Sarcoplasmic calcium-binding protein (D7F1P9)	KAGGINIARYQELYA
HLA-A*32:01	8	4	12	9	ARTRQVESL	0.002254	7.2	Crangon crangon	Sarcoplasmic calcium-binding protein (D7F1P9)	AGGINIARYQELYAQ
HLA-A*32:01	6	4	12	9	ARTRQVESL	0.002254	7.2	Malus domestica	Predicted protein (E4Z8N9)	RLFARTRQVESLTAE
HLA-A*68:02	2	1	9	9	LQSGDALRV	0.002232	11	Glycine max	Beta-conglycinin protein (P11827)	LQSGDALRVPAGTTY
HLA-A*68:02	1	1	9	9	LQSGDALRV	0.002232	11	Glycine max	Beta-conglycinin protein (P11827)	LQSGDALRVPAGTTY
HLA-B*58:01	13	3	11	9	INIARYQEL	0.00223	9	Crangon crangon	Sarcoplasmic calcium-binding protein (D7F1P9)	GINIARYQELYAQFI
HLA-B*58:01	11	5	13	9	INIARYQEL	0.00223	9	Crangon crangon	Sarcoplasmic calcium-binding protein (D7F1P9)	AGGINIARYQELYAQ
HLA-B*58:01	10	2	10	9	INIARYQEL	0.00223	9	Crangon crangon	Sarcoplasmic calcium-binding protein (D7F1P9)	KAGGINIARYQELYA
HLA-B*58:01	9	4	12	9	INIARYQEL	0.00223	9	Crangon crangon	Sarcoplasmic calcium-binding protein (D7F1P9)	GINIARYQELYAQFI
HLA-A*02:01	6	7	15	9	RQVESLTAE	0.002218	9.9	Malus domestica	Predicted protein (E4Z8N9)	RLFARTRQVESLTAE
HLA-B*58:01	17	2	11	10	KGVTHGACY	0.002216	9.1	NA	NA	NA
HLA-B*15:01	8	1	10	10	RLFARTQVE	0.002211	11	Crangon crangon	Sarcoplasmic calcium-binding protein (D7F1P9)	AGGINIARYQELYAQ
HLA-B*15:01	6	1	10	10	RLFARTQVE	0.002211	11	Malus domestica	Predicted protein (E4Z8N9)	RLFARTRQVESLTAE
HLA-A*30:02	15	5	13	9	ADFLKSILI	0.002186	16	Gallus gallus	Serum albumin (P19121)	DHGEADFLKSILIRY
HLA-A*30:01	8	2	10	9	LFARTRQVE	0.00217	19	Crangon crangon	Sarcoplasmic calcium-binding protein (D7F1P9)	AGGINIARYQELYAQ
HLA-A*30:01	6	2	10	9	LFARTRQVE	0.00217	19	Malus domestica	Predicted protein (E4Z8N9)	RLFARTRQVESLTAE
HLA-A*01:01	6	5	14	10	RTQVESLTA	0.002137	9.2	Malus domestica	Predicted protein (E4Z8N9)	RLFARTRQVESLTAE
HLA-A*11:01	8	1	9	9	RLFARTRQV	0.002136	7.4	Crangon crangon	Sarcoplasmic calcium-binding protein (D7F1P9)	AGGINIARYQELYAQ
HLA-A*11:01	6	1	9	9	RLFARTRQV	0.002136	7.4	Malus domestica	Predicted protein (E4Z8N9)	RLFARTRQVESLTAE
HLA-B*57:01	17	3	11	9	GVTHGACDY	0.002117	14	NA	NA	NA
HLA-A*02:06	13	6	15	10	ARYQELYQF	0.002105	15	Crangon crangon	Sarcoplasmic calcium-binding protein (D7F1P9)	GINIARYQELYAQFI
HLA-A*02:06	10	5	14	10	ARYQELYQF	0.002105	15	Crangon crangon	Sarcoplasmic calcium-binding protein (D7F1P9)	KAGGINIARYQELYA
HLA-B*57:01	13	5	13	9	IARYQELYA	0.002101	14	Crangon crangon	Sarcoplasmic calcium-binding protein (D7F1P9)	GINIARYQELYAQFI
HLA-B*57:01	11	7	15	9	IARYQELYA	0.002101	14	Crangon crangon	Sarcoplasmic calcium-binding protein (D7F1P9)	AGGINIARYQELYAQ
HLA-B*57:01	10	4	12	9	IARYQELYA	0.002101	14	Crangon crangon	Sarcoplasmic calcium-binding protein (D7F1P9)	KAGGINIARYQELYA
HLA-B*57:01	9	6	14	9	IARYQELYA	0.002101	14	Crangon crangon	Sarcoplasmic calcium-binding protein (D7F1P9)	GINIARYQELYAQFI
HLA-A*68:01	13	3	12	10	IIARYQELY	0.00209	12	Crangon crangon	Sarcoplasmic calcium-binding protein (D7F1P9)	GINIARYQELYAQFI
HLA-A*68:01	11	5	14	10	IIARYQELY	0.00209	12	Crangon crangon	Sarcoplasmic calcium-binding protein (D7F1P9)	AGGINIARYQELYAQ
HLA-A*68:01	10	2	11	10	IIARYQELY	0.00209	12	Crangon crangon	Sarcoplasmic calcium-binding protein (D7F1P9)	KAGGINIARYQELYA
HLA-A*68:01	9	4	13	10	IIARYQELY	0.00209	12	Crangon crangon	Sarcoplasmic calcium-binding protein (D7F1P9)	GINIARYQELYAQFI
HLA-A*31:01	8	7	15	9	RQVESLAAE	0.002078	12	Crangon crangon	Sarcoplasmic calcium-binding protein (D7F1P9)	AGGINIARYQELYAQ
HLA-A*11:01	15	6	14	9	DFLKSILIR	0.002076	7.4	Gallus gallus	Serum albumin (P19121)	DHGEADFLKSILIRY
HLA-B*58:01	8	3	12	10	FATRQVESL	0.002066	9.4	Crangon crangon	Sarcoplasmic calcium-binding protein (D7F1P9)	AGGINIARYQELYAQ
HLA-B*58:01	6	3	12	10	FATRQVESL	0.002066	9.4	Malus domestica	Predicted protein (E4Z8N9)	RLFARTRQVESLTAE
HLA-B*40:01	8	1	9	9	RLFARTRQV	0.002058	5.5	Crangon crangon	Sarcoplasmic calcium-binding protein (D7F1P9)	AGGINIARYQELYAQ
HLA-B*40:01	6	1	9	9	RLFARTRQV	0.002058	5.5	Malus domestica	Predicted protein (E4Z8N9)	RLFARTRQVESLTAE
HLA-A*03:01	6	7	15	9	RQVESLTAE	0.002047	8.8	Malus domestica	Predicted protein (E4Z8N9)	RLFARTRQVESLTAE
HLA-B*15:01	17	4	12	9	VTHGACDYL	0.002042	11	NA	NA	NA
HLA-A*02:06	2	7	15	9	LRVPAGTTY	0.002037	15	Glycine max	Beta-conglycinin protein (P11827)	LQSGDALRVPAGTTY
HLA-B*44:03	13	4	12	9	NIARYQELY	0.002025	5.9	Crangon crangon	Sarcoplasmic calcium-binding protein (D7F1P9)	GINIARYQELYAQFI
HLA-B*44:03	11	6	14	9	NIARYQELY	0.002025	5.9	Crangon crangon	Sarcoplasmic calcium-binding protein (D7F1P9)	AGGINIARYQELYAQ
HLA-B*44:03	10	3	11	9	NIARYQELY	0.002025	5.9	Crangon crangon	Sarcoplasmic calcium-binding protein (D7F1P9)	KAGGINIARYQELYA
HLA-B*44:03	9	5	13	9	NIARYQELY	0.002025	5.9	Crangon crangon	Sarcoplasmic calcium-binding protein (D7F1P9)	GINIARYQELYAQFI
HLA-A*30:01	15	3	11	9	GEADFLKSI	0.002023	20	Gallus gallus	Serum albumin (P19121)	DHGEADFLKSILIRY
HLA-A*68:02	15	7	15	9	FLKSILIRY	0.002021	12	Gallus gallus	Serum albumin (P19121)	DHGEADFLKSILIRY
HLA-A*02:01	8	7	15	9	RQVESLAAE	0.002001	11	Crangon crangon	Sarcoplasmic calcium-binding protein (D7F1P9)	AGGINIARYQELYAQ
HLA-A*02:01	8	4	12	9	ARTRQVESL	0.001974	11	Crangon crangon	Sarcoplasmic calcium-binding protein (D7F1P9)	AGGINIARYQELYAQ
HLA-A*02:01	6	4	12	9	ARTRQVESL	0.001974	11	Malus domestica	Predicted protein (E4Z8N9)	RLFARTRQVESLTAE
HLA-B*40:01	13	3	11	9	INIARYQEL	0.001963	5.6	Crangon crangon	Sarcoplasmic calcium-binding protein (D7F1P9)	GINIARYQELYAQFI
HLA-B*40:01	11	5	13	9	INIARYQEL	0.001963	5.6	Crangon crangon	Sarcoplasmic calcium-binding protein (D7F1P9)	AGGINIARYQELYAQ
HLA-B*40:01	10	2	10	9	INIARYQEL	0.001963	5.6	Crangon crangon	Sarcoplasmic calcium-binding protein (D7F1P9)	KAGGINIARYQELYA
HLA-B*40:01	9	4	12	9	INIARYQEL	0.001963	5.6	Crangon crangon	Sarcoplasmic calcium-binding protein (D7F1P9)	GINIARYQELYAQFI
HLA-A*02:06	2	3	11	9	SGDALRVPA	0.001951	15	Glycine max	Beta-conglycinin protein (P11827)	LQSGDALRVPAGTTY
HLA-A*02:06	1	3	11	9	SGDALRVPA	0.001951	15	Glycine max	Beta-conglycinin protein (P11827)	LQSGDALRVPAGTTY
HLA-A*03:01	15	6	14	9	DFLKSILIR	0.001947	9	Gallus gallus	Serum albumin (P19121)	DHGEADFLKSILIRY
HLA-B*35:01	8	3	11	9	FARTRQVES	0.001942	7.7	Crangon crangon	Sarcoplasmic calcium-binding protein (D7F1P9)	AGGINIARYQELYAQ
HLA-B*35:01	6	3	11	9	FARTRQVES	0.001942	7.7	Malus domestica	Predicted protein (E4Z8N9)	RLFARTRQVESLTAE
HLA-B*40:01	13	7	15	9	RYQELYAQF	0.001936	5.6	Crangon crangon	Sarcoplasmic calcium-binding protein (D7F1P9)	GINIARYQELYAQFI
HLA-B*40:01	10	6	14	9	RYQELYAQF	0.001936	5.6	Crangon crangon	Sarcoplasmic calcium-binding protein (D7F1P9)	KAGGINIARYQELYA
HLA-A*30:01	8	2	11	10	LFRTRQVES	0.001934	20	Crangon crangon	Sarcoplasmic calcium-binding protein (D7F1P9)	AGGINIARYQELYAQ
HLA-A*30:01	6	2	11	10	LFRTRQVES	0.001934	20	Malus domestica	Predicted protein (E4Z8N9)	RLFARTRQVESLTAE
HLA-A*03:01	13	3	12	10	IIARYQELY	0.001894	9.1	Crangon crangon	Sarcoplasmic calcium-binding protein (D7F1P9)	GINIARYQELYAQFI
HLA-A*03:01	11	5	14	10	IIARYQELY	0.001894	9.1	Crangon crangon	Sarcoplasmic calcium-binding protein (D7F1P9)	AGGINIARYQELYAQ
HLA-A*03:01	10	2	11	10	IIARYQELY	0.001894	9.1	Crangon crangon	Sarcoplasmic calcium-binding protein (D7F1P9)	KAGGINIARYQELYA
HLA-A*03:01	9	4	13	10	IIARYQELY	0.001894	9.1	Crangon crangon	Sarcoplasmic calcium-binding protein (D7F1P9)	GINIARYQELYAQFI
HLA-A*03:01	4	2	10	9	CIGEKLDER	0.001894	9.1	Crangon crangon	Iosephosphate isomerase (D7F1Q0)	PCIGEKLDERESNRT
HLA-B*44:02	13	4	12	9	NIARYQELY	0.001883	6	Crangon crangon	Sarcoplasmic calcium-binding protein (D7F1P9)	GINIARYQELYAQFI
HLA-B*44:02	11	6	14	9	NIARYQELY	0.001883	6	Crangon crangon	Sarcoplasmic calcium-binding protein (D7F1P9)	AGGINIARYQELYAQ
HLA-B*44:02	10	3	11	9	NIARYQELY	0.001883	6	Crangon crangon	Sarcoplasmic calcium-binding protein (D7F1P9)	KAGGINIARYQELYA
HLA-B*44:02	9	5	13	9	NIARYQELY	0.001883	6	Crangon crangon	Sarcoplasmic calcium-binding protein (D7F1P9)	GINIARYQELYAQFI
HLA-A*30:01	17	4	13	10	VTHGACYLI	0.001865	20	NA	NA	NA
HLA-B*08:01	15	6	15	10	DLKSILIRY	0.001861	15	Gallus gallus	Serum albumin (P19121)	DHGEADFLKSILIRY
HLA-A*30:01	13	6	15	10	ARYQELYQF	0.001854	20	Crangon crangon	Sarcoplasmic calcium-binding protein (D7F1P9)	GINIARYQELYAQFI
HLA-A*30:01	10	5	14	10	ARYQELYQF	0.001854	20	Crangon crangon	Sarcoplasmic calcium-binding protein (D7F1P9)	KAGGINIARYQELYA
HLA-A*01:01	4	5	14	10	ELDERESNR	0.001847	11	Crangon crangon	Iosephosphate isomerase (D7F1Q0)	PCIGEKLDERESNRT
HLA-A*68:02	2	5	14	10	DALRVPATT	0.001846	12	Glycine max	Beta-conglycinin protein (P11827)	LQSGDALRVPAGTTY
HLA-A*68:02	1	5	14	10	DALRVPATT	0.001846	12	Glycine max	Beta-conglycinin protein (P11827)	LQSGDALRVPAGTTY
HLA-B*44:03	15	6	15	10	DFKSILIRY	0.001843	6.2	Gallus gallus	Serum albumin (P19121)	DHGEADFLKSILIRY
HLA-A*30:02	13	6	14	9	ARYQELYAQ	0.001842	18	Crangon crangon	Sarcoplasmic calcium-binding protein (D7F1P9)	GINIARYQELYAQFI
HLA-A*30:02	10	5	13	9	ARYQELYAQ	0.001842	18	Crangon crangon	Sarcoplasmic calcium-binding protein (D7F1P9)	KAGGINIARYQELYA
HLA-A*30:02	9	7	15	9	ARYQELYAQ	0.001842	18	Crangon crangon	Sarcoplasmic calcium-binding protein (D7F1P9)	GINIARYQELYAQFI
HLA-A*30:01	17	5	14	10	TGACDYLIK	0.001839	20	NA	NA	NA
HLA-A*02:06	13	5	13	9	IARYQELYA	0.001816	16	Crangon crangon	Sarcoplasmic calcium-binding protein (D7F1P9)	GINIARYQELYAQFI
HLA-A*11:01	11	2	10	9	AGGINIARY	0.001816	7.8	Crangon crangon	Sarcoplasmic calcium-binding protein (D7F1P9)	AGGINIARYQELYAQ
HLA-A*02:06	11	7	15	9	IARYQELYA	0.001816	16	Crangon crangon	Sarcoplasmic calcium-binding protein (D7F1P9)	AGGINIARYQELYAQ
HLA-A*02:06	10	4	12	9	IARYQELYA	0.001816	16	Crangon crangon	Sarcoplasmic calcium-binding protein (D7F1P9)	KAGGINIARYQELYA
HLA-A*11:01	9	1	9	9	AGGINIARY	0.001816	7.8	Crangon crangon	Sarcoplasmic calcium-binding protein (D7F1P9)	GINIARYQELYAQFI
HLA-A*02:06	9	6	14	9	IARYQELYA	0.001816	16	Crangon crangon	Sarcoplasmic calcium-binding protein (D7F1P9)	GINIARYQELYAQFI
HLA-B*07:02	13	5	13	9	IARYQELYA	0.001814	8.9	Crangon crangon	Sarcoplasmic calcium-binding protein (D7F1P9)	GINIARYQELYAQFI
HLA-B*07:02	11	7	15	9	IARYQELYA	0.001814	8.9	Crangon crangon	Sarcoplasmic calcium-binding protein (D7F1P9)	AGGINIARYQELYAQ
HLA-B*07:02	10	4	12	9	IARYQELYA	0.001814	8.9	Crangon crangon	Sarcoplasmic calcium-binding protein (D7F1P9)	KAGGINIARYQELYA
HLA-B*07:02	9	6	14	9	IARYQELYA	0.001814	8.9	Crangon crangon	Sarcoplasmic calcium-binding protein (D7F1P9)	GINIARYQELYAQFI
HLA-A*32:01	2	1	9	9	LQSGDALRV	0.001813	8	Glycine max	Beta-conglycinin protein (P11827)	LQSGDALRVPAGTTY
HLA-A*32:01	1	1	9	9	LQSGDALRV	0.001813	8	Glycine max	Beta-conglycinin protein (P11827)	LQSGDALRVPAGTTY
HLA-A*02:06	17	4	13	10	VTHGADYLI	0.001798	16	NA	NA	NA
HLA-A*68:02	13	7	15	9	RYQELYAQF	0.001794	12	Crangon crangon	Sarcoplasmic calcium-binding protein (D7F1P9)	GINIARYQELYAQFI
HLA-A*68:02	10	6	14	9	RYQELYAQF	0.001794	12	Crangon crangon	Sarcoplasmic calcium-binding protein (D7F1P9)	KAGGINIARYQELYA
HLA-B*40:01	8	7	15	9	RQVESLAAE	0.00178	5.8	Crangon crangon	Sarcoplasmic calcium-binding protein (D7F1P9)	AGGINIARYQELYAQ
HLA-B*08:01	2	6	14	9	ALRVPAGTT	0.001753	15	Glycine max	Beta-conglycinin protein (P11827)	LQSGDALRVPAGTTY
HLA-B*08:01	1	6	14	9	ALRVPAGTT	0.001753	15	Glycine max	Beta-conglycinin protein (P11827)	LQSGDALRVPAGTTY
HLA-A*68:01	13	7	15	9	RYQELYAQF	0.001751	13	Crangon crangon	Sarcoplasmic calcium-binding protein (D7F1P9)	GINIARYQELYAQFI
HLA-A*68:01	10	6	14	9	RYQELYAQF	0.001751	13	Crangon crangon	Sarcoplasmic calcium-binding protein (D7F1P9)	KAGGINIARYQELYA
HLA-B*08:01	2	3	11	9	SGDALRVPA	0.001747	15	Glycine max	Beta-conglycinin protein (P11827)	LQSGDALRVPAGTTY
HLA-B*08:01	1	3	11	9	SGDALRVPA	0.001747	15	Glycine max	Beta-conglycinin protein (P11827)	LQSGDALRVPAGTTY
HLA-B*51:01	17	7	15	9	GACDYLIKP	0.001743	15	NA	NA	NA
HLA-B*08:01	2	7	15	9	LRVPAGTTY	0.001738	15	Glycine max	Beta-conglycinin protein (P11827)	LQSGDALRVPAGTTY
HLA-B*51:01	15	3	12	10	EADFLKSIL	0.001734	15	Gallus gallus	Serum albumin (P19121)	DHGEADFLKSILIRY
HLA-A*11:01	13	3	12	10	IIARYQELY	0.001723	8	Crangon crangon	Sarcoplasmic calcium-binding protein (D7F1P9)	GINIARYQELYAQFI
HLA-A*11:01	11	5	14	10	IIARYQELY	0.001723	8	Crangon crangon	Sarcoplasmic calcium-binding protein (D7F1P9)	AGGINIARYQELYAQ
HLA-A*11:01	10	2	11	10	IIARYQELY	0.001723	8	Crangon crangon	Sarcoplasmic calcium-binding protein (D7F1P9)	KAGGINIARYQELYA
HLA-A*11:01	9	4	13	10	IIARYQELY	0.001723	8	Crangon crangon	Sarcoplasmic calcium-binding protein (D7F1P9)	GINIARYQELYAQFI
HLA-B*58:01	2	1	9	9	LQSGDALRV	0.001722	11	Glycine max	Beta-conglycinin protein (P11827)	LQSGDALRVPAGTTY
HLA-B*58:01	1	1	9	9	LQSGDALRV	0.001722	11	Glycine max	Beta-conglycinin protein (P11827)	LQSGDALRVPAGTTY
HLA-B*51:01	1	6	15	10	ALRPAGTTF	0.00172	15	Glycine max	Beta-conglycinin protein (P11827)	LQSGDALRVPAGTTY
HLA-B*08:01	8	1	10	10	RLFARRQVE	0.001713	15	Crangon crangon	Sarcoplasmic calcium-binding protein (D7F1P9)	AGGINIARYQELYAQ
HLA-B*08:01	6	1	10	10	RLFARRQVE	0.001713	15	Malus domestica	Predicted protein (E4Z8N9)	RLFARTRQVESLTAE
HLA-A*03:01	17	2	11	10	KVTHGACDY	0.00171	9.4	NA	NA	NA
HLA-A*02:03	8	4	12	9	ARTRQVESL	0.001706	13	Crangon crangon	Sarcoplasmic calcium-binding protein (D7F1P9)	AGGINIARYQELYAQ
HLA-A*02:03	6	4	12	9	ARTRQVESL	0.001706	13	Malus domestica	Predicted protein (E4Z8N9)	RLFARTRQVESLTAE
HLA-A*31:01	6	5	14	10	RTRQVSLTA	0.001703	13	Malus domestica	Predicted protein (E4Z8N9)	RLFARTRQVESLTAE
HLA-A*30:01	15	6	15	10	DFKSILIRY	0.001689	21	Gallus gallus	Serum albumin (P19121)	DHGEADFLKSILIRY
HLA-A*26:01	11	1	9	9	KAGGINIAR	0.001688	8.5	Crangon crangon	Sarcoplasmic calcium-binding protein (D7F1P9)	AGGINIARYQELYAQ
HLA-A*68:02	6	5	14	10	RTRQVSLTA	0.001688	13	Malus domestica	Predicted protein (E4Z8N9)	RLFARTRQVESLTAE
HLA-A*32:01	11	2	10	9	AGGINIARY	0.001686	8.3	Crangon crangon	Sarcoplasmic calcium-binding protein (D7F1P9)	AGGINIARYQELYAQ
HLA-A*32:01	9	1	9	9	AGGINIARY	0.001686	8.3	Crangon crangon	Sarcoplasmic calcium-binding protein (D7F1P9)	GINIARYQELYAQFI
HLA-A*31:01	4	1	10	10	PIGEKLDER	0.001677	13	Crangon crangon	Iosephosphate isomerase (D7F1Q0)	PCIGEKLDERESNRT
HLA-A*02:03	8	4	13	10	ATRQVESLA	0.00167	13	Crangon crangon	Sarcoplasmic calcium-binding protein (D7F1P9)	AGGINIARYQELYAQ
HLA-B*57:01	13	5	14	10	IAYQELYAQ	0.001662	15	Crangon crangon	Sarcoplasmic calcium-binding protein (D7F1P9)	GINIARYQELYAQFI
HLA-B*57:01	10	4	13	10	IAYQELYAQ	0.001662	15	Crangon crangon	Sarcoplasmic calcium-binding protein (D7F1P9)	KAGGINIARYQELYA
HLA-B*57:01	9	6	15	10	IAYQELYAQ	0.001662	15	Crangon crangon	Sarcoplasmic calcium-binding protein (D7F1P9)	GINIARYQELYAQFI
HLA-B*57:01	15	5	13	9	ADFLKSILI	0.001661	15	Gallus gallus	Serum albumin (P19121)	DHGEADFLKSILIRY
HLA-B*35:01	2	5	13	9	DALRVPAGT	0.001657	8.2	Glycine max	Beta-conglycinin protein (P11827)	LQSGDALRVPAGTTY
HLA-B*35:01	1	5	13	9	DALRVPAGT	0.001657	8.2	Glycine max	Beta-conglycinin protein (P11827)	LQSGDALRVPAGTTY
HLA-B*15:01	6	5	13	9	RTRQVESLT	0.001637	12	Malus domestica	Predicted protein (E4Z8N9)	RLFARTRQVESLTAE
HLA-A*30:02	13	4	13	10	NIARYQELY	0.001619	19	Crangon crangon	Sarcoplasmic calcium-binding protein (D7F1P9)	GINIARYQELYAQFI
HLA-A*30:02	11	6	15	10	NIARYQELY	0.001619	19	Crangon crangon	Sarcoplasmic calcium-binding protein (D7F1P9)	AGGINIARYQELYAQ
HLA-A*30:02	10	3	12	10	NIARYQELY	0.001619	19	Crangon crangon	Sarcoplasmic calcium-binding protein (D7F1P9)	KAGGINIARYQELYA
HLA-A*30:02	9	5	14	10	NIARYQELY	0.001619	19	Crangon crangon	Sarcoplasmic calcium-binding protein (D7F1P9)	GINIARYQELYAQFI
HLA-B*40:01	13	6	15	10	ARYQELAQF	0.001605	6.1	Crangon crangon	Sarcoplasmic calcium-binding protein (D7F1P9)	GINIARYQELYAQFI
HLA-B*40:01	10	5	14	10	ARYQELAQF	0.001605	6.1	Crangon crangon	Sarcoplasmic calcium-binding protein (D7F1P9)	KAGGINIARYQELYA
HLA-B*08:01	13	3	12	10	INIARYQEL	0.001598	16	Crangon crangon	Sarcoplasmic calcium-binding protein (D7F1P9)	GINIARYQELYAQFI
HLA-B*08:01	11	5	14	10	INIARYQEL	0.001598	16	Crangon crangon	Sarcoplasmic calcium-binding protein (D7F1P9)	AGGINIARYQELYAQ
HLA-B*08:01	10	2	11	10	INIARYQEL	0.001598	16	Crangon crangon	Sarcoplasmic calcium-binding protein (D7F1P9)	KAGGINIARYQELYA
HLA-B*08:01	9	4	13	10	INIARYQEL	0.001598	16	Crangon crangon	Sarcoplasmic calcium-binding protein (D7F1P9)	GINIARYQELYAQFI
HLA-B*51:01	2	3	11	9	SGDALRVPA	0.001593	15	Glycine max	Beta-conglycinin protein (P11827)	LQSGDALRVPAGTTY
HLA-B*51:01	1	3	11	9	SGDALRVPA	0.001593	15	Glycine max	Beta-conglycinin protein (P11827)	LQSGDALRVPAGTTY
HLA-B*07:02	15	3	12	10	GADFLKSIL	0.00159	9.4	Gallus gallus	Serum albumin (P19121)	DHGEADFLKSILIRY
HLA-B*57:01	17	7	15	9	GACDYLIKP	0.001582	16	NA	NA	NA
HLA-B*44:02	15	6	15	10	DFKSILIRY	0.001575	6.5	Gallus gallus	Serum albumin (P19121)	DHGEADFLKSILIRY
HLA-A*02:01	2	6	14	9	ALRVPAGTT	0.001564	12	Glycine max	Beta-conglycinin protein (P11827)	LQSGDALRVPAGTTY
HLA-A*02:01	1	6	14	9	ALRVPAGTT	0.001564	12	Glycine max	Beta-conglycinin protein (P11827)	LQSGDALRVPAGTTY
HLA-A*03:01	13	7	15	9	RYQELYAQF	0.001556	9.8	Crangon crangon	Sarcoplasmic calcium-binding protein (D7F1P9)	GINIARYQELYAQFI
HLA-A*03:01	10	6	14	9	RYQELYAQF	0.001556	9.8	Crangon crangon	Sarcoplasmic calcium-binding protein (D7F1P9)	KAGGINIARYQELYA
HLA-A*02:03	17	7	15	9	GACDYLIKP	0.001552	13	NA	NA	NA
HLA-A*01:01	4	6	15	10	KLDEESNRT	0.001537	12	Crangon crangon	Iosephosphate isomerase (D7F1Q0)	PCIGEKLDERESNRT
HLA-B*57:01	6	4	13	10	ATRQVESLT	0.001536	16	Malus domestica	Predicted protein (E4Z8N9)	RLFARTRQVESLTAE
HLA-A*02:06	2	2	11	10	QSGDALVPA	0.001535	17	Glycine max	Beta-conglycinin protein (P11827)	LQSGDALRVPAGTTY
HLA-A*02:06	1	2	11	10	QSGDALVPA	0.001535	17	Glycine max	Beta-conglycinin protein (P11827)	LQSGDALRVPAGTTY
HLA-A*26:01	15	3	12	10	GEADFLKSL	0.001532	8.9	Gallus gallus	Serum albumin (P19121)	DHGEADFLKSILIRY
HLA-A*01:01	2	1	9	9	LQSGDALRV	0.001529	12	Glycine max	Beta-conglycinin protein (P11827)	LQSGDALRVPAGTTY
HLA-A*01:01	1	1	9	9	LQSGDALRV	0.001529	12	Glycine max	Beta-conglycinin protein (P11827)	LQSGDALRVPAGTTY
HLA-A*30:02	8	1	10	10	RLFARTQVE	0.001528	19	Crangon crangon	Sarcoplasmic calcium-binding protein (D7F1P9)	AGGINIARYQELYAQ
HLA-A*30:02	6	1	10	10	RLFARTQVE	0.001528	19	Malus domestica	Predicted protein (E4Z8N9)	RLFARTRQVESLTAE
HLA-A*33:01	2	6	15	10	ALRPAGTTY	0.001522	12	Glycine max	Beta-conglycinin protein (P11827)	LQSGDALRVPAGTTY
HLA-A*23:01	2	6	15	10	ARVPAGTTY	0.001519	7	Glycine max	Beta-conglycinin protein (P11827)	LQSGDALRVPAGTTY
HLA-A*02:06	11	1	9	9	KAGGINIAR	0.001514	17	Crangon crangon	Sarcoplasmic calcium-binding protein (D7F1P9)	AGGINIARYQELYAQ
HLA-B*07:02	15	3	11	9	GEADFLKSI	0.001512	9.7	Gallus gallus	Serum albumin (P19121)	DHGEADFLKSILIRY
HLA-A*24:02	17	4	12	9	VTHGACDYL	0.001505	6.9	NA	NA	NA
HLA-A*03:01	4	6	15	10	KLDERESNR	0.001503	9.9	Crangon crangon	Iosephosphate isomerase (D7F1Q0)	PCIGEKLDERESNRT
HLA-A*31:01	13	3	11	9	INIARYQEL	0.001497	14	Crangon crangon	Sarcoplasmic calcium-binding protein (D7F1P9)	GINIARYQELYAQFI
HLA-A*31:01	11	5	13	9	INIARYQEL	0.001497	14	Crangon crangon	Sarcoplasmic calcium-binding protein (D7F1P9)	AGGINIARYQELYAQ
HLA-A*31:01	10	2	10	9	INIARYQEL	0.001497	14	Crangon crangon	Sarcoplasmic calcium-binding protein (D7F1P9)	KAGGINIARYQELYA
HLA-A*31:01	9	4	12	9	INIARYQEL	0.001497	14	Crangon crangon	Sarcoplasmic calcium-binding protein (D7F1P9)	GINIARYQELYAQFI
HLA-A*11:01	17	5	14	10	TGACDYLIK	0.001492	8.4	NA	NA	NA
HLA-A*26:01	8	4	12	9	ARTRQVESL	0.001483	9	Crangon crangon	Sarcoplasmic calcium-binding protein (D7F1P9)	AGGINIARYQELYAQ
HLA-A*26:01	6	4	12	9	ARTRQVESL	0.001483	9	Malus domestica	Predicted protein (E4Z8N9)	RLFARTRQVESLTAE
HLA-A*31:01	13	4	12	9	NIARYQELY	0.00147	14	Crangon crangon	Sarcoplasmic calcium-binding protein (D7F1P9)	GINIARYQELYAQFI
HLA-A*31:01	11	6	14	9	NIARYQELY	0.00147	14	Crangon crangon	Sarcoplasmic calcium-binding protein (D7F1P9)	AGGINIARYQELYAQ
HLA-A*31:01	10	3	11	9	NIARYQELY	0.00147	14	Crangon crangon	Sarcoplasmic calcium-binding protein (D7F1P9)	KAGGINIARYQELYA
HLA-A*31:01	9	5	13	9	NIARYQELY	0.00147	14	Crangon crangon	Sarcoplasmic calcium-binding protein (D7F1P9)	GINIARYQELYAQFI
HLA-A*68:02	11	1	9	9	KAGGINIAR	0.001469	13	Crangon crangon	Sarcoplasmic calcium-binding protein (D7F1P9)	AGGINIARYQELYAQ
HLA-A*31:01	8	5	14	10	RTRQVSLAA	0.001469	14	Crangon crangon	Sarcoplasmic calcium-binding protein (D7F1P9)	AGGINIARYQELYAQ
HLA-A*02:03	6	5	13	9	RTRQVESLT	0.001467	14	Malus domestica	Predicted protein (E4Z8N9)	RLFARTRQVESLTAE
HLA-A*30:01	17	3	12	10	GTHGACDYL	0.001466	23	NA	NA	NA
HLA-A*68:01	17	4	12	9	VTHGACDYL	0.00146	14	NA	NA	NA
HLA-B*15:01	13	2	11	10	GIIARYQEL	0.001449	12	Crangon crangon	Sarcoplasmic calcium-binding protein (D7F1P9)	GINIARYQELYAQFI
HLA-B*15:01	11	4	13	10	GIIARYQEL	0.001449	12	Crangon crangon	Sarcoplasmic calcium-binding protein (D7F1P9)	AGGINIARYQELYAQ
HLA-B*15:01	10	1	10	10	GIIARYQEL	0.001449	12	Crangon crangon	Sarcoplasmic calcium-binding protein (D7F1P9)	KAGGINIARYQELYA
HLA-B*15:01	9	3	12	10	GIIARYQEL	0.001449	12	Crangon crangon	Sarcoplasmic calcium-binding protein (D7F1P9)	GINIARYQELYAQFI
HLA-A*30:02	15	4	12	9	EADFLKSIL	0.001446	20	Gallus gallus	Serum albumin (P19121)	DHGEADFLKSILIRY
HLA-A*01:01	8	1	9	9	RLFARTRQV	0.001441	12	Crangon crangon	Sarcoplasmic calcium-binding protein (D7F1P9)	AGGINIARYQELYAQ
HLA-A*01:01	6	1	9	9	RLFARTRQV	0.001441	12	Malus domestica	Predicted protein (E4Z8N9)	RLFARTRQVESLTAE
HLA-A*02:03	8	3	11	9	FARTRQVES	0.001438	14	Crangon crangon	Sarcoplasmic calcium-binding protein (D7F1P9)	AGGINIARYQELYAQ
HLA-A*02:03	6	3	11	9	FARTRQVES	0.001438	14	Malus domestica	Predicted protein (E4Z8N9)	RLFARTRQVESLTAE
HLA-A*02:01	13	2	11	10	GIIARYQEL	0.001425	12	Crangon crangon	Sarcoplasmic calcium-binding protein (D7F1P9)	GINIARYQELYAQFI
HLA-A*02:01	11	4	13	10	GIIARYQEL	0.001425	12	Crangon crangon	Sarcoplasmic calcium-binding protein (D7F1P9)	AGGINIARYQELYAQ
HLA-A*02:01	10	1	10	10	GIIARYQEL	0.001425	12	Crangon crangon	Sarcoplasmic calcium-binding protein (D7F1P9)	KAGGINIARYQELYA
HLA-A*02:01	9	3	12	10	GIIARYQEL	0.001425	12	Crangon crangon	Sarcoplasmic calcium-binding protein (D7F1P9)	GINIARYQELYAQFI
HLA-A*01:01	8	5	14	10	RTQVESLAA	0.001419	12	Crangon crangon	Sarcoplasmic calcium-binding protein (D7F1P9)	AGGINIARYQELYAQ
HLA-B*44:02	15	4	13	10	EDFLKSILI	0.001402	6.8	Gallus gallus	Serum albumin (P19121)	DHGEADFLKSILIRY
HLA-A*32:01	6	5	13	9	RTRQVESLT	0.001392	9.1	Malus domestica	Predicted protein (E4Z8N9)	RLFARTRQVESLTAE
HLA-A*26:01	15	4	13	10	EAFLKSILI	0.001382	9.3	Gallus gallus	Serum albumin (P19121)	DHGEADFLKSILIRY
HLA-B*08:01	15	3	12	10	GEADFLKSL	0.001375	17	Gallus gallus	Serum albumin (P19121)	DHGEADFLKSILIRY
HLA-A*03:01	11	2	10	9	AGGINIARY	0.001367	11	Crangon crangon	Sarcoplasmic calcium-binding protein (D7F1P9)	AGGINIARYQELYAQ
HLA-A*03:01	9	1	9	9	AGGINIARY	0.001367	11	Crangon crangon	Sarcoplasmic calcium-binding protein (D7F1P9)	GINIARYQELYAQFI
HLA-B*51:01	17	4	13	10	VTHGADYLI	0.001366	16	NA	NA	NA
HLA-A*26:01	15	2	11	10	HEADFLKSI	0.001363	9.4	Gallus gallus	Serum albumin (P19121)	DHGEADFLKSILIRY
HLA-A*30:02	17	3	12	10	GVTHGACDY	0.001362	20	NA	NA	NA
HLA-A*68:02	8	4	13	10	ATRQVESLA	0.001358	14	Crangon crangon	Sarcoplasmic calcium-binding protein (D7F1P9)	AGGINIARYQELYAQ
HLA-B*15:01	11	1	9	9	KAGGINIAR	0.001356	13	Crangon crangon	Sarcoplasmic calcium-binding protein (D7F1P9)	AGGINIARYQELYAQ
HLA-A*02:01	17	3	12	10	GVHGACDYL	0.001349	13	NA	NA	NA
HLA-A*01:01	15	5	14	10	ADFKSILIR	0.001346	13	Gallus gallus	Serum albumin (P19121)	DHGEADFLKSILIRY
HLA-A*68:02	6	5	13	9	RTRQVESLT	0.001339	14	Malus domestica	Predicted protein (E4Z8N9)	RLFARTRQVESLTAE
HLA-B*15:01	8	6	15	10	TQVESLAAE	0.001328	13	Crangon crangon	Sarcoplasmic calcium-binding protein (D7F1P9)	AGGINIARYQELYAQ
HLA-A*03:01	8	7	15	9	RQVESLAAE	0.001327	11	Crangon crangon	Sarcoplasmic calcium-binding protein (D7F1P9)	AGGINIARYQELYAQ
HLA-B*08:01	15	6	14	9	DFLKSILIR	0.001322	17	Gallus gallus	Serum albumin (P19121)	DHGEADFLKSILIRY
HLA-A*02:01	13	7	15	9	RYQELYAQF	0.001312	13	Crangon crangon	Sarcoplasmic calcium-binding protein (D7F1P9)	GINIARYQELYAQFI
HLA-A*02:01	10	6	14	9	RYQELYAQF	0.001312	13	Crangon crangon	Sarcoplasmic calcium-binding protein (D7F1P9)	KAGGINIARYQELYA
HLA-A*68:01	4	1	10	10	PIGEKLDER	0.001311	14	Crangon crangon	Iosephosphate isomerase (D7F1Q0)	PCIGEKLDERESNRT
HLA-A*01:01	15	3	12	10	GEADFLKSL	0.001307	13	Gallus gallus	Serum albumin (P19121)	DHGEADFLKSILIRY
HLA-B*58:01	15	5	13	9	ADFLKSILI	0.001285	12	Gallus gallus	Serum albumin (P19121)	DHGEADFLKSILIRY
HLA-A*32:01	15	3	11	9	GEADFLKSI	0.001285	9.4	Gallus gallus	Serum albumin (P19121)	DHGEADFLKSILIRY
HLA-B*53:01	8	3	12	10	FATRQVESL	0.001285	8.3	Crangon crangon	Sarcoplasmic calcium-binding protein (D7F1P9)	AGGINIARYQELYAQ
HLA-B*53:01	6	3	12	10	FATRQVESL	0.001285	8.3	Malus domestica	Predicted protein (E4Z8N9)	RLFARTRQVESLTAE
HLA-B*53:01	10	7	15	9	YQELYAQFI	0.001283	8.4	Crangon crangon	Sarcoplasmic calcium-binding protein (D7F1P9)	KAGGINIARYQELYA
HLA-A*31:01	17	6	14	9	HGACDYLIK	0.00127	15	NA	NA	NA
HLA-A*02:06	8	1	10	10	RLFARTRQV	0.001269	18	Crangon crangon	Sarcoplasmic calcium-binding protein (D7F1P9)	AGGINIARYQELYAQ
HLA-A*02:06	6	1	10	10	RLFARTRQV	0.001269	18	Malus domestica	Predicted protein (E4Z8N9)	RLFARTRQVESLTAE
HLA-A*68:01	17	3	11	9	GVTHGACDY	0.001263	14	NA	NA	NA
HLA-A*33:01	4	1	10	10	PCIEKLDER	0.00126	12	Crangon crangon	Iosephosphate isomerase (D7F1Q0)	PCIGEKLDERESNRT
HLA-A*30:01	4	2	10	9	CIGEKLDER	0.001254	24	Crangon crangon	Iosephosphate isomerase (D7F1Q0)	PCIGEKLDERESNRT
HLA-A*11:01	8	5	13	9	RTRQVESLA	0.001253	8.9	Crangon crangon	Sarcoplasmic calcium-binding protein (D7F1P9)	AGGINIARYQELYAQ
HLA-A*68:01	15	4	12	9	EADFLKSIL	0.001246	14	Gallus gallus	Serum albumin (P19121)	DHGEADFLKSILIRY
HLA-A*11:01	6	7	15	9	RQVESLTAE	0.001244	8.9	Malus domestica	Predicted protein (E4Z8N9)	RLFARTRQVESLTAE
HLA-A*02:06	4	2	10	9	CIGEKLDER	0.001241	18	Crangon crangon	Iosephosphate isomerase (D7F1Q0)	PCIGEKLDERESNRT
HLA-B*15:01	4	6	14	9	KLDERESNR	0.00124	13	Crangon crangon	Iosephosphate isomerase (D7F1Q0)	PCIGEKLDERESNRT
HLA-A*68:01	8	5	13	9	RTRQVESLA	0.001238	14	Crangon crangon	Sarcoplasmic calcium-binding protein (D7F1P9)	AGGINIARYQELYAQ
HLA-A*68:02	8	4	12	9	ARTRQVESL	0.001235	14	Crangon crangon	Sarcoplasmic calcium-binding protein (D7F1P9)	AGGINIARYQELYAQ
HLA-A*68:02	6	4	12	9	ARTRQVESL	0.001235	14	Malus domestica	Predicted protein (E4Z8N9)	RLFARTRQVESLTAE
HLA-A*31:01	8	1	10	10	RLFARTRQE	0.001231	15	Crangon crangon	Sarcoplasmic calcium-binding protein (D7F1P9)	AGGINIARYQELYAQ
HLA-A*31:01	6	1	10	10	RLFARTRQE	0.001231	15	Malus domestica	Predicted protein (E4Z8N9)	RLFARTRQVESLTAE
HLA-A*26:01	15	6	14	9	DFLKSILIR	0.001228	9.9	Gallus gallus	Serum albumin (P19121)	DHGEADFLKSILIRY
HLA-B*51:01	15	6	15	10	DLKSILIRY	0.001224	17	Gallus gallus	Serum albumin (P19121)	DHGEADFLKSILIRY
HLA-A*02:06	2	1	10	10	LQSDALRVP	0.001211	19	Glycine max	Beta-conglycinin protein (P11827)	LQSGDALRVPAGTTY
HLA-A*02:06	1	1	10	10	LQSDALRVP	0.001211	19	Glycine max	Beta-conglycinin protein (P11827)	LQSGDALRVPAGTTY
HLA-A*02:06	10	6	15	10	RQELYAQFI	0.00121	19	Crangon crangon	Sarcoplasmic calcium-binding protein (D7F1P9)	KAGGINIARYQELYA
HLA-A*30:01	17	7	15	9	GACDYLIKP	0.001206	25	NA	NA	NA
HLA-A*26:01	4	5	14	10	ELDERESNR	0.001205	10	Crangon crangon	Iosephosphate isomerase (D7F1Q0)	PCIGEKLDERESNRT
HLA-B*08:01	13	4	12	9	NIARYQELY	0.0012	18	Crangon crangon	Sarcoplasmic calcium-binding protein (D7F1P9)	GINIARYQELYAQFI
HLA-B*08:01	11	6	14	9	NIARYQELY	0.0012	18	Crangon crangon	Sarcoplasmic calcium-binding protein (D7F1P9)	AGGINIARYQELYAQ
HLA-B*08:01	10	3	11	9	NIARYQELY	0.0012	18	Crangon crangon	Sarcoplasmic calcium-binding protein (D7F1P9)	KAGGINIARYQELYA
HLA-B*08:01	9	5	13	9	NIARYQELY	0.0012	18	Crangon crangon	Sarcoplasmic calcium-binding protein (D7F1P9)	GINIARYQELYAQFI
HLA-A*01:01	2	2	11	10	QSDALRVPA	0.001193	14	Glycine max	Beta-conglycinin protein (P11827)	LQSGDALRVPAGTTY
HLA-A*01:01	1	2	11	10	QSDALRVPA	0.001193	14	Glycine max	Beta-conglycinin protein (P11827)	LQSGDALRVPAGTTY
HLA-B*53:01	17	4	12	9	VTHGACDYL	0.001185	8.7	NA	NA	NA
HLA-A*30:01	13	5	14	10	IARYQELYQ	0.001178	25	Crangon crangon	Sarcoplasmic calcium-binding protein (D7F1P9)	GINIARYQELYAQFI
HLA-A*30:01	10	4	13	10	IARYQELYQ	0.001178	25	Crangon crangon	Sarcoplasmic calcium-binding protein (D7F1P9)	KAGGINIARYQELYA
HLA-A*30:01	9	6	15	10	IARYQELYQ	0.001178	25	Crangon crangon	Sarcoplasmic calcium-binding protein (D7F1P9)	GINIARYQELYAQFI
HLA-A*32:01	17	4	13	10	VTHGADYLI	0.001177	9.7	NA	NA	NA
HLA-A*02:03	15	5	13	9	ADFLKSILI	0.001177	15	Gallus gallus	Serum albumin (P19121)	DHGEADFLKSILIRY
HLA-A*30:01	13	3	12	10	INIARYQLY	0.001176	25	Crangon crangon	Sarcoplasmic calcium-binding protein (D7F1P9)	GINIARYQELYAQFI
HLA-A*30:01	11	5	14	10	INIARYQLY	0.001176	25	Crangon crangon	Sarcoplasmic calcium-binding protein (D7F1P9)	AGGINIARYQELYAQ
HLA-A*30:01	10	2	11	10	INIARYQLY	0.001176	25	Crangon crangon	Sarcoplasmic calcium-binding protein (D7F1P9)	KAGGINIARYQELYA
HLA-A*30:01	9	4	13	10	INIARYQLY	0.001176	25	Crangon crangon	Sarcoplasmic calcium-binding protein (D7F1P9)	GINIARYQELYAQFI
HLA-A*30:01	15	1	9	9	DHGEADFLK	0.001171	25	Gallus gallus	Serum albumin (P19121)	DHGEADFLKSILIRY
HLA-B*53:01	13	6	15	10	ARYQELYQF	0.001171	8.7	Crangon crangon	Sarcoplasmic calcium-binding protein (D7F1P9)	GINIARYQELYAQFI
HLA-B*53:01	10	5	14	10	ARYQELYQF	0.001171	8.7	Crangon crangon	Sarcoplasmic calcium-binding protein (D7F1P9)	KAGGINIARYQELYA
HLA-A*02:06	2	6	14	9	ALRVPAGTT	0.001168	19	Glycine max	Beta-conglycinin protein (P11827)	LQSGDALRVPAGTTY
HLA-A*02:06	1	6	14	9	ALRVPAGTT	0.001168	19	Glycine max	Beta-conglycinin protein (P11827)	LQSGDALRVPAGTTY
HLA-A*03:01	2	6	14	9	ALRVPAGTT	0.001167	11	Glycine max	Beta-conglycinin protein (P11827)	LQSGDALRVPAGTTY
HLA-A*03:01	1	6	14	9	ALRVPAGTT	0.001167	11	Glycine max	Beta-conglycinin protein (P11827)	LQSGDALRVPAGTTY
HLA-B*35:01	15	3	11	9	GEADFLKSI	0.001162	9.5	Gallus gallus	Serum albumin (P19121)	DHGEADFLKSILIRY
HLA-A*01:01	17	4	13	10	VTHGADYLI	0.001156	14	NA	NA	NA
HLA-A*31:01	13	3	12	10	INIARYQLY	0.001149	15	Crangon crangon	Sarcoplasmic calcium-binding protein (D7F1P9)	GINIARYQELYAQFI
HLA-A*31:01	11	5	14	10	INIARYQLY	0.001149	15	Crangon crangon	Sarcoplasmic calcium-binding protein (D7F1P9)	AGGINIARYQELYAQ
HLA-A*31:01	10	2	11	10	INIARYQLY	0.001149	15	Crangon crangon	Sarcoplasmic calcium-binding protein (D7F1P9)	KAGGINIARYQELYA
HLA-A*31:01	9	4	13	10	INIARYQLY	0.001149	15	Crangon crangon	Sarcoplasmic calcium-binding protein (D7F1P9)	GINIARYQELYAQFI
HLA-A*01:01	2	3	11	9	SGDALRVPA	0.001128	14	Glycine max	Beta-conglycinin protein (P11827)	LQSGDALRVPAGTTY
HLA-A*01:01	1	3	11	9	SGDALRVPA	0.001128	14	Glycine max	Beta-conglycinin protein (P11827)	LQSGDALRVPAGTTY
HLA-B*35:01	13	5	13	9	IARYQELYA	0.001126	9.6	Crangon crangon	Sarcoplasmic calcium-binding protein (D7F1P9)	GINIARYQELYAQFI
HLA-B*35:01	11	7	15	9	IARYQELYA	0.001126	9.6	Crangon crangon	Sarcoplasmic calcium-binding protein (D7F1P9)	AGGINIARYQELYAQ
HLA-B*35:01	10	4	12	9	IARYQELYA	0.001126	9.6	Crangon crangon	Sarcoplasmic calcium-binding protein (D7F1P9)	KAGGINIARYQELYA
HLA-B*35:01	9	6	14	9	IARYQELYA	0.001126	9.6	Crangon crangon	Sarcoplasmic calcium-binding protein (D7F1P9)	GINIARYQELYAQFI
HLA-B*35:01	13	6	15	10	AYQELYAQF	0.001122	9.6	Crangon crangon	Sarcoplasmic calcium-binding protein (D7F1P9)	GINIARYQELYAQFI
HLA-B*35:01	10	5	14	10	AYQELYAQF	0.001122	9.6	Crangon crangon	Sarcoplasmic calcium-binding protein (D7F1P9)	KAGGINIARYQELYA
HLA-B*08:01	2	5	13	9	DALRVPAGT	0.001122	19	Glycine max	Beta-conglycinin protein (P11827)	LQSGDALRVPAGTTY
HLA-B*08:01	1	5	13	9	DALRVPAGT	0.001122	19	Glycine max	Beta-conglycinin protein (P11827)	LQSGDALRVPAGTTY
HLA-B*57:01	2	2	11	10	QSGDALRVA	0.001119	18	Glycine max	Beta-conglycinin protein (P11827)	LQSGDALRVPAGTTY
HLA-B*57:01	1	2	11	10	QSGDALRVA	0.001119	18	Glycine max	Beta-conglycinin protein (P11827)	LQSGDALRVPAGTTY
HLA-B*44:03	15	4	13	10	EDFLKSILI	0.001113	7.7	Gallus gallus	Serum albumin (P19121)	DHGEADFLKSILIRY
HLA-B*15:01	8	4	12	9	ARTRQVESL	0.001113	14	Crangon crangon	Sarcoplasmic calcium-binding protein (D7F1P9)	AGGINIARYQELYAQ
HLA-B*15:01	6	4	12	9	ARTRQVESL	0.001113	14	Malus domestica	Predicted protein (E4Z8N9)	RLFARTRQVESLTAE
HLA-A*01:01	15	2	11	10	HEADFLKSI	0.001108	14	Gallus gallus	Serum albumin (P19121)	DHGEADFLKSILIRY
HLA-B*51:01	8	5	13	9	RTRQVESLA	0.001106	18	Crangon crangon	Sarcoplasmic calcium-binding protein (D7F1P9)	AGGINIARYQELYAQ
HLA-A*30:02	10	7	15	9	YQELYAQFI	0.001105	23	Crangon crangon	Sarcoplasmic calcium-binding protein (D7F1P9)	KAGGINIARYQELYA
HLA-B*51:01	13	4	12	9	NIARYQELY	0.001099	18	Crangon crangon	Sarcoplasmic calcium-binding protein (D7F1P9)	GINIARYQELYAQFI
HLA-B*51:01	11	6	14	9	NIARYQELY	0.001099	18	Crangon crangon	Sarcoplasmic calcium-binding protein (D7F1P9)	AGGINIARYQELYAQ
HLA-B*51:01	10	3	11	9	NIARYQELY	0.001099	18	Crangon crangon	Sarcoplasmic calcium-binding protein (D7F1P9)	KAGGINIARYQELYA
HLA-B*51:01	9	5	13	9	NIARYQELY	0.001099	18	Crangon crangon	Sarcoplasmic calcium-binding protein (D7F1P9)	GINIARYQELYAQFI
HLA-A*24:02	15	3	11	9	GEADFLKSI	0.001083	7.8	Gallus gallus	Serum albumin (P19121)	DHGEADFLKSILIRY
HLA-B*58:01	17	3	11	9	GVTHGACDY	0.001082	13	NA	NA	NA
HLA-B*57:01	2	1	9	9	LQSGDALRV	0.001071	19	Glycine max	Beta-conglycinin protein (P11827)	LQSGDALRVPAGTTY
HLA-B*57:01	1	1	9	9	LQSGDALRV	0.001071	19	Glycine max	Beta-conglycinin protein (P11827)	LQSGDALRVPAGTTY
HLA-A*30:02	6	6	14	9	TRQVESLTA	0.001067	23	Malus domestica	Predicted protein (E4Z8N9)	RLFARTRQVESLTAE
HLA-A*02:06	6	5	13	9	RTRQVESLT	0.001063	20	Malus domestica	Predicted protein (E4Z8N9)	RLFARTRQVESLTAE
HLA-A*30:02	2	2	11	10	QSGDARVPA	0.001061	23	Glycine max	Beta-conglycinin protein (P11827)	LQSGDALRVPAGTTY
HLA-A*30:02	1	2	11	10	QSGDARVPA	0.001061	23	Glycine max	Beta-conglycinin protein (P11827)	LQSGDALRVPAGTTY
HLA-A*30:02	15	3	12	10	GEADFLKSL	0.001054	23	Gallus gallus	Serum albumin (P19121)	DHGEADFLKSILIRY
HLA-B*57:01	8	4	12	9	ARTRQVESL	0.001054	19	Crangon crangon	Sarcoplasmic calcium-binding protein (D7F1P9)	AGGINIARYQELYAQ
HLA-B*57:01	6	4	12	9	ARTRQVESL	0.001054	19	Malus domestica	Predicted protein (E4Z8N9)	RLFARTRQVESLTAE
HLA-A*68:02	15	3	12	10	GEADFLKSL	0.001044	15	Gallus gallus	Serum albumin (P19121)	DHGEADFLKSILIRY
HLA-B*57:01	8	3	11	9	FARTRQVES	0.001042	19	Crangon crangon	Sarcoplasmic calcium-binding protein (D7F1P9)	AGGINIARYQELYAQ
HLA-B*57:01	6	3	11	9	FARTRQVES	0.001042	19	Malus domestica	Predicted protein (E4Z8N9)	RLFARTRQVESLTAE
HLA-A*01:01	8	4	12	9	ARTRQVESL	0.001035	15	Crangon crangon	Sarcoplasmic calcium-binding protein (D7F1P9)	AGGINIARYQELYAQ
HLA-A*01:01	6	4	12	9	ARTRQVESL	0.001035	15	Malus domestica	Predicted protein (E4Z8N9)	RLFARTRQVESLTAE
HLA-A*31:01	11	2	10	9	AGGINIARY	0.001028	16	Crangon crangon	Sarcoplasmic calcium-binding protein (D7F1P9)	AGGINIARYQELYAQ
HLA-A*31:01	9	1	9	9	AGGINIARY	0.001028	16	Crangon crangon	Sarcoplasmic calcium-binding protein (D7F1P9)	GINIARYQELYAQFI
HLA-A*30:02	13	1	9	9	GGINIARYQ	0.001019	24	Crangon crangon	Sarcoplasmic calcium-binding protein (D7F1P9)	GINIARYQELYAQFI
HLA-A*30:02	11	3	11	9	GGINIARYQ	0.001019	24	Crangon crangon	Sarcoplasmic calcium-binding protein (D7F1P9)	AGGINIARYQELYAQ
HLA-A*30:02	9	2	10	9	GGINIARYQ	0.001019	24	Crangon crangon	Sarcoplasmic calcium-binding protein (D7F1P9)	GINIARYQELYAQFI
HLA-A*31:01	1	7	15	9	LRVPAGTTF	0.001019	16	Glycine max	Beta-conglycinin protein (P11827)	LQSGDALRVPAGTTY
HLA-B*44:03	2	1	9	9	LQSGDALRV	0.001005	8	Glycine max	Beta-conglycinin protein (P11827)	LQSGDALRVPAGTTY
HLA-B*44:03	1	1	9	9	LQSGDALRV	0.001005	8	Glycine max	Beta-conglycinin protein (P11827)	LQSGDALRVPAGTTY
HLA-A*33:01	1	7	15	9	LRVPAGTTF	0.001003	14	Glycine max	Beta-conglycinin protein (P11827)	LQSGDALRVPAGTTY
HLA-B*58:01	8	4	12	9	ARTRQVESL	0.001001	14	Crangon crangon	Sarcoplasmic calcium-binding protein (D7F1P9)	AGGINIARYQELYAQ
HLA-B*58:01	6	4	12	9	ARTRQVESL	0.001001	14	Malus domestica	Predicted protein (E4Z8N9)	RLFARTRQVESLTAE
HLA-A*26:01	4	2	10	9	CIGEKLDER	0.000999	11	Crangon crangon	Iosephosphate isomerase (D7F1Q0)	PCIGEKLDERESNRT
HLA-A*30:02	17	6	14	9	HGACDYLIK	0.000995	24	NA	NA	NA
HLA-A*02:01	6	5	14	10	RTRQVSLTA	0.000995	14	Malus domestica	Predicted protein (E4Z8N9)	RLFARTRQVESLTAE
HLA-A*24:02	15	6	14	9	DFLKSILIR	0.000989	8.1	Gallus gallus	Serum albumin (P19121)	DHGEADFLKSILIRY
HLA-A*02:01	15	3	12	10	GEADFLKSL	0.000989	14	Gallus gallus	Serum albumin (P19121)	DHGEADFLKSILIRY
HLA-B*07:02	15	5	13	9	ADFLKSILI	0.00098	12	Gallus gallus	Serum albumin (P19121)	DHGEADFLKSILIRY
HLA-B*07:02	11	1	9	9	KAGGINIAR	0.000978	12	Crangon crangon	Sarcoplasmic calcium-binding protein (D7F1P9)	AGGINIARYQELYAQ
HLA-A*02:03	15	3	12	10	GEADFLKSL	0.000975	16	Gallus gallus	Serum albumin (P19121)	DHGEADFLKSILIRY
HLA-A*30:02	2	2	10	9	QSGDALRVP	0.00097	24	Glycine max	Beta-conglycinin protein (P11827)	LQSGDALRVPAGTTY
HLA-A*30:02	1	2	10	9	QSGDALRVP	0.00097	24	Glycine max	Beta-conglycinin protein (P11827)	LQSGDALRVPAGTTY
HLA-A*68:02	2	3	11	9	SGDALRVPA	0.000969	16	Glycine max	Beta-conglycinin protein (P11827)	LQSGDALRVPAGTTY
HLA-A*68:02	1	3	11	9	SGDALRVPA	0.000969	16	Glycine max	Beta-conglycinin protein (P11827)	LQSGDALRVPAGTTY
HLA-A*68:02	13	5	13	9	IARYQELYA	0.000966	16	Crangon crangon	Sarcoplasmic calcium-binding protein (D7F1P9)	GINIARYQELYAQFI
HLA-A*68:02	11	7	15	9	IARYQELYA	0.000966	16	Crangon crangon	Sarcoplasmic calcium-binding protein (D7F1P9)	AGGINIARYQELYAQ
HLA-A*68:02	10	4	12	9	IARYQELYA	0.000966	16	Crangon crangon	Sarcoplasmic calcium-binding protein (D7F1P9)	KAGGINIARYQELYA
HLA-A*68:02	9	6	14	9	IARYQELYA	0.000966	16	Crangon crangon	Sarcoplasmic calcium-binding protein (D7F1P9)	GINIARYQELYAQFI
HLA-B*08:01	8	2	10	9	LFARTRQVE	0.000965	20	Crangon crangon	Sarcoplasmic calcium-binding protein (D7F1P9)	AGGINIARYQELYAQ
HLA-B*08:01	6	2	10	9	LFARTRQVE	0.000965	20	Malus domestica	Predicted protein (E4Z8N9)	RLFARTRQVESLTAE
HLA-B*08:01	15	2	11	10	HEADFLKSI	0.000964	20	Gallus gallus	Serum albumin (P19121)	DHGEADFLKSILIRY
HLA-A*30:01	15	2	11	10	HGADFLKSI	0.000963	27	Gallus gallus	Serum albumin (P19121)	DHGEADFLKSILIRY
HLA-B*35:01	13	3	11	9	INIARYQEL	0.000963	11	Crangon crangon	Sarcoplasmic calcium-binding protein (D7F1P9)	GINIARYQELYAQFI
HLA-B*35:01	11	5	13	9	INIARYQEL	0.000963	11	Crangon crangon	Sarcoplasmic calcium-binding protein (D7F1P9)	AGGINIARYQELYAQ
HLA-B*35:01	10	2	10	9	INIARYQEL	0.000963	11	Crangon crangon	Sarcoplasmic calcium-binding protein (D7F1P9)	KAGGINIARYQELYA
HLA-B*35:01	9	4	12	9	INIARYQEL	0.000963	11	Crangon crangon	Sarcoplasmic calcium-binding protein (D7F1P9)	GINIARYQELYAQFI
HLA-A*02:06	13	4	12	9	NIARYQELY	0.000955	20	Crangon crangon	Sarcoplasmic calcium-binding protein (D7F1P9)	GINIARYQELYAQFI
HLA-A*02:06	11	6	14	9	NIARYQELY	0.000955	20	Crangon crangon	Sarcoplasmic calcium-binding protein (D7F1P9)	AGGINIARYQELYAQ
HLA-A*02:06	10	3	11	9	NIARYQELY	0.000955	20	Crangon crangon	Sarcoplasmic calcium-binding protein (D7F1P9)	KAGGINIARYQELYA
HLA-A*02:06	9	5	13	9	NIARYQELY	0.000955	20	Crangon crangon	Sarcoplasmic calcium-binding protein (D7F1P9)	GINIARYQELYAQFI
HLA-A*32:01	15	6	15	10	DLKSILIRY	0.000954	11	Gallus gallus	Serum albumin (P19121)	DHGEADFLKSILIRY
HLA-B*35:01	15	4	13	10	EADFLSILI	0.000951	11	Gallus gallus	Serum albumin (P19121)	DHGEADFLKSILIRY
HLA-B*58:01	13	5	13	9	IARYQELYA	0.000951	14	Crangon crangon	Sarcoplasmic calcium-binding protein (D7F1P9)	GINIARYQELYAQFI
HLA-B*58:01	11	7	15	9	IARYQELYA	0.000951	14	Crangon crangon	Sarcoplasmic calcium-binding protein (D7F1P9)	AGGINIARYQELYAQ
HLA-B*58:01	10	4	12	9	IARYQELYA	0.000951	14	Crangon crangon	Sarcoplasmic calcium-binding protein (D7F1P9)	KAGGINIARYQELYA
HLA-B*58:01	9	6	14	9	IARYQELYA	0.000951	14	Crangon crangon	Sarcoplasmic calcium-binding protein (D7F1P9)	GINIARYQELYAQFI
HLA-A*68:02	8	5	14	10	RTRQVSLAA	0.00095	16	Crangon crangon	Sarcoplasmic calcium-binding protein (D7F1P9)	AGGINIARYQELYAQ
HLA-A*24:02	2	6	15	10	ARVPAGTTY	0.000936	8.3	Glycine max	Beta-conglycinin protein (P11827)	LQSGDALRVPAGTTY
HLA-A*31:01	15	1	9	9	DHGEADFLK	0.00093	16	Gallus gallus	Serum albumin (P19121)	DHGEADFLKSILIRY
HLA-B*44:02	15	5	14	10	ADFLKSILR	0.000926	8.2	Gallus gallus	Serum albumin (P19121)	DHGEADFLKSILIRY
HLA-B*44:02	11	2	10	9	AGGINIARY	0.000926	8.2	Crangon crangon	Sarcoplasmic calcium-binding protein (D7F1P9)	AGGINIARYQELYAQ
HLA-B*44:02	9	1	9	9	AGGINIARY	0.000926	8.2	Crangon crangon	Sarcoplasmic calcium-binding protein (D7F1P9)	GINIARYQELYAQFI
HLA-A*23:01	17	4	12	9	VTHGACDYL	0.000922	8.5	NA	NA	NA
HLA-A*26:01	15	5	13	9	ADFLKSILI	0.000919	12	Gallus gallus	Serum albumin (P19121)	DHGEADFLKSILIRY
HLA-A*01:01	13	6	15	10	ARYQELYQF	0.000917	16	Crangon crangon	Sarcoplasmic calcium-binding protein (D7F1P9)	GINIARYQELYAQFI
HLA-A*01:01	10	5	14	10	ARYQELYQF	0.000917	16	Crangon crangon	Sarcoplasmic calcium-binding protein (D7F1P9)	KAGGINIARYQELYA
HLA-B*08:01	8	5	13	9	RTRQVESLA	0.000916	20	Crangon crangon	Sarcoplasmic calcium-binding protein (D7F1P9)	AGGINIARYQELYAQ
HLA-A*02:01	17	7	15	9	GACDYLIKP	0.000912	15	NA	NA	NA
HLA-B*07:02	17	4	12	9	VTHGACDYL	0.000908	13	NA	NA	NA
HLA-B*57:01	15	3	11	9	GEADFLKSI	0.000904	20	Gallus gallus	Serum albumin (P19121)	DHGEADFLKSILIRY
HLA-A*68:01	11	2	10	9	AGGINIARY	0.000903	16	Crangon crangon	Sarcoplasmic calcium-binding protein (D7F1P9)	AGGINIARYQELYAQ
HLA-A*68:01	9	1	9	9	AGGINIARY	0.000903	16	Crangon crangon	Sarcoplasmic calcium-binding protein (D7F1P9)	GINIARYQELYAQFI
HLA-A*01:01	11	1	9	9	KAGGINIAR	0.000899	16	Crangon crangon	Sarcoplasmic calcium-binding protein (D7F1P9)	AGGINIARYQELYAQ
HLA-B*44:03	4	4	13	10	GELDERESN	0.000899	8.4	Crangon crangon	Iosephosphate isomerase (D7F1Q0)	PCIGEKLDERESNRT
HLA-A*33:01	15	4	13	10	EAFLKSILI	0.000898	14	Gallus gallus	Serum albumin (P19121)	DHGEADFLKSILIRY
HLA-A*02:03	2	7	15	9	LRVPAGTTY	0.000897	17	Glycine max	Beta-conglycinin protein (P11827)	LQSGDALRVPAGTTY
HLA-B*58:01	2	2	11	10	QSGDALRVA	0.000891	14	Glycine max	Beta-conglycinin protein (P11827)	LQSGDALRVPAGTTY
HLA-B*58:01	1	2	11	10	QSGDALRVA	0.000891	14	Glycine max	Beta-conglycinin protein (P11827)	LQSGDALRVPAGTTY
HLA-A*11:01	13	7	15	9	RYQELYAQF	0.000889	9.9	Crangon crangon	Sarcoplasmic calcium-binding protein (D7F1P9)	GINIARYQELYAQFI
HLA-A*11:01	10	6	14	9	RYQELYAQF	0.000889	9.9	Crangon crangon	Sarcoplasmic calcium-binding protein (D7F1P9)	KAGGINIARYQELYA
HLA-A*32:01	8	1	10	10	RLFARTQVE	0.000889	11	Crangon crangon	Sarcoplasmic calcium-binding protein (D7F1P9)	AGGINIARYQELYAQ
HLA-A*32:01	6	1	10	10	RLFARTQVE	0.000889	11	Malus domestica	Predicted protein (E4Z8N9)	RLFARTRQVESLTAE
HLA-A*02:01	8	5	13	9	RTRQVESLA	0.000888	15	Crangon crangon	Sarcoplasmic calcium-binding protein (D7F1P9)	AGGINIARYQELYAQ
HLA-B*44:02	8	1	9	9	RLFARTRQV	0.000887	8.4	Crangon crangon	Sarcoplasmic calcium-binding protein (D7F1P9)	AGGINIARYQELYAQ
HLA-B*44:02	6	1	9	9	RLFARTRQV	0.000887	8.4	Malus domestica	Predicted protein (E4Z8N9)	RLFARTRQVESLTAE
HLA-A*30:01	13	4	12	9	NIARYQELY	0.000886	28	Crangon crangon	Sarcoplasmic calcium-binding protein (D7F1P9)	GINIARYQELYAQFI
HLA-A*30:01	11	6	14	9	NIARYQELY	0.000886	28	Crangon crangon	Sarcoplasmic calcium-binding protein (D7F1P9)	AGGINIARYQELYAQ
HLA-A*30:01	10	3	11	9	NIARYQELY	0.000886	28	Crangon crangon	Sarcoplasmic calcium-binding protein (D7F1P9)	KAGGINIARYQELYA
HLA-A*30:01	9	5	13	9	NIARYQELY	0.000886	28	Crangon crangon	Sarcoplasmic calcium-binding protein (D7F1P9)	GINIARYQELYAQFI
HLA-B*58:01	15	4	13	10	EAFLKSILI	0.000877	15	Gallus gallus	Serum albumin (P19121)	DHGEADFLKSILIRY
HLA-A*01:01	6	5	13	9	RTRQVESLT	0.000874	16	Malus domestica	Predicted protein (E4Z8N9)	RLFARTRQVESLTAE
HLA-A*02:06	13	4	13	10	NIARYQLYA	0.000872	21	Crangon crangon	Sarcoplasmic calcium-binding protein (D7F1P9)	GINIARYQELYAQFI
HLA-A*02:06	11	6	15	10	NIARYQLYA	0.000872	21	Crangon crangon	Sarcoplasmic calcium-binding protein (D7F1P9)	AGGINIARYQELYAQ
HLA-A*02:06	10	3	12	10	NIARYQLYA	0.000872	21	Crangon crangon	Sarcoplasmic calcium-binding protein (D7F1P9)	KAGGINIARYQELYA
HLA-A*02:06	9	5	14	10	NIARYQLYA	0.000872	21	Crangon crangon	Sarcoplasmic calcium-binding protein (D7F1P9)	GINIARYQELYAQFI
HLA-A*01:01	13	3	11	9	INIARYQEL	0.000867	16	Crangon crangon	Sarcoplasmic calcium-binding protein (D7F1P9)	GINIARYQELYAQFI
HLA-A*01:01	11	5	13	9	INIARYQEL	0.000867	16	Crangon crangon	Sarcoplasmic calcium-binding protein (D7F1P9)	AGGINIARYQELYAQ
HLA-A*01:01	10	2	10	9	INIARYQEL	0.000867	16	Crangon crangon	Sarcoplasmic calcium-binding protein (D7F1P9)	KAGGINIARYQELYA
HLA-A*01:01	9	4	12	9	INIARYQEL	0.000867	16	Crangon crangon	Sarcoplasmic calcium-binding protein (D7F1P9)	GINIARYQELYAQFI
HLA-B*44:02	10	7	15	9	YQELYAQFI	0.000864	8.5	Crangon crangon	Sarcoplasmic calcium-binding protein (D7F1P9)	KAGGINIARYQELYA
HLA-A*30:01	11	2	11	10	AGINIARYQ	0.000859	28	Crangon crangon	Sarcoplasmic calcium-binding protein (D7F1P9)	AGGINIARYQELYAQ
HLA-A*30:01	9	1	10	10	AGINIARYQ	0.000859	28	Crangon crangon	Sarcoplasmic calcium-binding protein (D7F1P9)	GINIARYQELYAQFI
HLA-B*44:02	15	4	12	9	EADFLKSIL	0.000858	8.5	Gallus gallus	Serum albumin (P19121)	DHGEADFLKSILIRY
HLA-A*68:02	10	7	15	9	YQELYAQFI	0.000854	17	Crangon crangon	Sarcoplasmic calcium-binding protein (D7F1P9)	KAGGINIARYQELYA
HLA-B*57:01	17	6	15	10	HACDYLIKP	0.000842	21	NA	NA	NA
HLA-B*58:01	15	2	11	10	HGADFLKSI	0.000841	15	Gallus gallus	Serum albumin (P19121)	DHGEADFLKSILIRY
HLA-B*08:01	8	5	14	10	RTRQVSLAA	0.000839	21	Crangon crangon	Sarcoplasmic calcium-binding protein (D7F1P9)	AGGINIARYQELYAQ
HLA-A*23:01	15	3	11	9	GEADFLKSI	0.000831	8.9	Gallus gallus	Serum albumin (P19121)	DHGEADFLKSILIRY
HLA-A*02:01	15	4	12	9	EADFLKSIL	0.00083	15	Gallus gallus	Serum albumin (P19121)	DHGEADFLKSILIRY
HLA-B*44:02	13	3	11	9	INIARYQEL	0.000828	8.7	Crangon crangon	Sarcoplasmic calcium-binding protein (D7F1P9)	GINIARYQELYAQFI
HLA-B*44:02	11	5	13	9	INIARYQEL	0.000828	8.7	Crangon crangon	Sarcoplasmic calcium-binding protein (D7F1P9)	AGGINIARYQELYAQ
HLA-B*44:02	10	2	10	9	INIARYQEL	0.000828	8.7	Crangon crangon	Sarcoplasmic calcium-binding protein (D7F1P9)	KAGGINIARYQELYA
HLA-B*44:02	9	4	12	9	INIARYQEL	0.000828	8.7	Crangon crangon	Sarcoplasmic calcium-binding protein (D7F1P9)	GINIARYQELYAQFI
HLA-A*23:01	15	6	14	9	DFLKSILIR	0.000824	8.9	Gallus gallus	Serum albumin (P19121)	DHGEADFLKSILIRY
HLA-A*02:01	13	4	13	10	NIARYQLYA	0.000822	15	Crangon crangon	Sarcoplasmic calcium-binding protein (D7F1P9)	GINIARYQELYAQFI
HLA-A*02:01	11	6	15	10	NIARYQLYA	0.000822	15	Crangon crangon	Sarcoplasmic calcium-binding protein (D7F1P9)	AGGINIARYQELYAQ
HLA-A*02:01	10	3	12	10	NIARYQLYA	0.000822	15	Crangon crangon	Sarcoplasmic calcium-binding protein (D7F1P9)	KAGGINIARYQELYA
HLA-A*02:01	9	5	14	10	NIARYQLYA	0.000822	15	Crangon crangon	Sarcoplasmic calcium-binding protein (D7F1P9)	GINIARYQELYAQFI
HLA-A*01:01	15	1	9	9	DHGEADFLK	0.000819	17	Gallus gallus	Serum albumin (P19121)	DHGEADFLKSILIRY
HLA-A*32:01	6	7	15	9	RQVESLTAE	0.000814	12	Malus domestica	Predicted protein (E4Z8N9)	RLFARTRQVESLTAE
HLA-A*30:01	17	3	11	9	GVTHGACDY	0.00081	29	NA	NA	NA
HLA-A*26:01	17	2	11	10	KVTHGACDY	0.000804	12	NA	NA	NA
HLA-B*58:01	15	3	11	9	GEADFLKSI	0.000798	15	Gallus gallus	Serum albumin (P19121)	DHGEADFLKSILIRY
HLA-A*30:02	13	2	11	10	GINIARQEL	0.000797	26	Crangon crangon	Sarcoplasmic calcium-binding protein (D7F1P9)	GINIARYQELYAQFI
HLA-A*30:02	11	4	13	10	GINIARQEL	0.000797	26	Crangon crangon	Sarcoplasmic calcium-binding protein (D7F1P9)	AGGINIARYQELYAQ
HLA-A*30:02	10	1	10	10	GINIARQEL	0.000797	26	Crangon crangon	Sarcoplasmic calcium-binding protein (D7F1P9)	KAGGINIARYQELYA
HLA-A*30:02	9	3	12	10	GINIARQEL	0.000797	26	Crangon crangon	Sarcoplasmic calcium-binding protein (D7F1P9)	GINIARYQELYAQFI
HLA-A*11:01	6	5	14	10	RTRQVSLTA	0.000797	11	Malus domestica	Predicted protein (E4Z8N9)	RLFARTRQVESLTAE
HLA-A*30:01	10	7	15	9	YQELYAQFI	0.000796	29	Crangon crangon	Sarcoplasmic calcium-binding protein (D7F1P9)	KAGGINIARYQELYA
HLA-A*24:02	13	4	12	9	NIARYQELY	0.000792	8.9	Crangon crangon	Sarcoplasmic calcium-binding protein (D7F1P9)	GINIARYQELYAQFI
HLA-A*24:02	11	6	14	9	NIARYQELY	0.000792	8.9	Crangon crangon	Sarcoplasmic calcium-binding protein (D7F1P9)	AGGINIARYQELYAQ
HLA-A*24:02	10	3	11	9	NIARYQELY	0.000792	8.9	Crangon crangon	Sarcoplasmic calcium-binding protein (D7F1P9)	KAGGINIARYQELYA
HLA-A*24:02	9	5	13	9	NIARYQELY	0.000792	8.9	Crangon crangon	Sarcoplasmic calcium-binding protein (D7F1P9)	GINIARYQELYAQFI
HLA-B*44:02	4	4	13	10	GEKDERESN	0.00079	8.9	Crangon crangon	Iosephosphate isomerase (D7F1Q0)	PCIGEKLDERESNRT
HLA-A*30:02	8	3	11	9	FARTRQVES	0.000787	27	Crangon crangon	Sarcoplasmic calcium-binding protein (D7F1P9)	AGGINIARYQELYAQ
HLA-A*30:02	6	3	11	9	FARTRQVES	0.000787	27	Malus domestica	Predicted protein (E4Z8N9)	RLFARTRQVESLTAE
HLA-B*35:01	17	4	12	9	VTHGACDYL	0.000783	11	NA	NA	NA
HLA-A*03:01	13	6	14	9	ARYQELYAQ	0.000783	13	Crangon crangon	Sarcoplasmic calcium-binding protein (D7F1P9)	GINIARYQELYAQFI
HLA-A*03:01	10	5	13	9	ARYQELYAQ	0.000783	13	Crangon crangon	Sarcoplasmic calcium-binding protein (D7F1P9)	KAGGINIARYQELYA
HLA-A*03:01	9	7	15	9	ARYQELYAQ	0.000783	13	Crangon crangon	Sarcoplasmic calcium-binding protein (D7F1P9)	GINIARYQELYAQFI
HLA-A*68:02	13	2	11	10	GIIARYQEL	0.000779	17	Crangon crangon	Sarcoplasmic calcium-binding protein (D7F1P9)	GINIARYQELYAQFI
HLA-A*68:02	11	4	13	10	GIIARYQEL	0.000779	17	Crangon crangon	Sarcoplasmic calcium-binding protein (D7F1P9)	AGGINIARYQELYAQ
HLA-A*68:02	10	1	10	10	GIIARYQEL	0.000779	17	Crangon crangon	Sarcoplasmic calcium-binding protein (D7F1P9)	KAGGINIARYQELYA
HLA-A*68:02	9	3	12	10	GIIARYQEL	0.000779	17	Crangon crangon	Sarcoplasmic calcium-binding protein (D7F1P9)	GINIARYQELYAQFI
HLA-B*08:01	13	6	14	9	ARYQELYAQ	0.000774	22	Crangon crangon	Sarcoplasmic calcium-binding protein (D7F1P9)	GINIARYQELYAQFI
HLA-B*08:01	10	5	13	9	ARYQELYAQ	0.000774	22	Crangon crangon	Sarcoplasmic calcium-binding protein (D7F1P9)	KAGGINIARYQELYA
HLA-B*08:01	9	7	15	9	ARYQELYAQ	0.000774	22	Crangon crangon	Sarcoplasmic calcium-binding protein (D7F1P9)	GINIARYQELYAQFI
HLA-B*08:01	6	5	14	10	RTRQVSLTA	0.000767	22	Malus domestica	Predicted protein (E4Z8N9)	RLFARTRQVESLTAE
HLA-A*03:01	13	6	15	10	ARYQELYQF	0.000762	13	Crangon crangon	Sarcoplasmic calcium-binding protein (D7F1P9)	GINIARYQELYAQFI
HLA-A*03:01	10	5	14	10	ARYQELYQF	0.000762	13	Crangon crangon	Sarcoplasmic calcium-binding protein (D7F1P9)	KAGGINIARYQELYA
HLA-A*33:01	8	3	11	9	FARTRQVES	0.000759	15	Crangon crangon	Sarcoplasmic calcium-binding protein (D7F1P9)	AGGINIARYQELYAQ
HLA-A*33:01	6	3	11	9	FARTRQVES	0.000759	15	Malus domestica	Predicted protein (E4Z8N9)	RLFARTRQVESLTAE
HLA-B*08:01	10	6	15	10	RYQELAQFI	0.000757	22	Crangon crangon	Sarcoplasmic calcium-binding protein (D7F1P9)	KAGGINIARYQELYA
HLA-A*02:06	8	3	11	9	FARTRQVES	0.000754	22	Crangon crangon	Sarcoplasmic calcium-binding protein (D7F1P9)	AGGINIARYQELYAQ
HLA-A*02:06	6	3	11	9	FARTRQVES	0.000754	22	Malus domestica	Predicted protein (E4Z8N9)	RLFARTRQVESLTAE
HLA-B*07:02	4	6	14	9	KLDERESNR	0.000754	14	Crangon crangon	Iosephosphate isomerase (D7F1Q0)	PCIGEKLDERESNRT
HLA-B*44:02	2	1	9	9	LQSGDALRV	0.000749	9.1	Glycine max	Beta-conglycinin protein (P11827)	LQSGDALRVPAGTTY
HLA-B*44:02	1	1	9	9	LQSGDALRV	0.000749	9.1	Glycine max	Beta-conglycinin protein (P11827)	LQSGDALRVPAGTTY
HLA-A*31:01	8	4	12	9	ARTRQVESL	0.000748	18	Crangon crangon	Sarcoplasmic calcium-binding protein (D7F1P9)	AGGINIARYQELYAQ
HLA-A*31:01	6	4	12	9	ARTRQVESL	0.000748	18	Malus domestica	Predicted protein (E4Z8N9)	RLFARTRQVESLTAE
HLA-A*68:01	6	7	15	9	RQVESLTAE	0.000747	17	Malus domestica	Predicted protein (E4Z8N9)	RLFARTRQVESLTAE
HLA-A*33:01	13	6	14	9	ARYQELYAQ	0.000743	16	Crangon crangon	Sarcoplasmic calcium-binding protein (D7F1P9)	GINIARYQELYAQFI
HLA-A*33:01	10	5	13	9	ARYQELYAQ	0.000743	16	Crangon crangon	Sarcoplasmic calcium-binding protein (D7F1P9)	KAGGINIARYQELYA
HLA-A*33:01	9	7	15	9	ARYQELYAQ	0.000743	16	Crangon crangon	Sarcoplasmic calcium-binding protein (D7F1P9)	GINIARYQELYAQFI
HLA-A*33:01	2	5	13	9	DALRVPAGT	0.000743	16	Glycine max	Beta-conglycinin protein (P11827)	LQSGDALRVPAGTTY
HLA-A*33:01	1	5	13	9	DALRVPAGT	0.000743	16	Glycine max	Beta-conglycinin protein (P11827)	LQSGDALRVPAGTTY
HLA-A*30:02	17	4	13	10	VTHGADYLI	0.000741	27	NA	NA	NA
HLA-A*68:02	17	7	15	9	GACDYLIKP	0.000734	18	NA	NA	NA
HLA-A*33:01	15	4	12	9	EADFLKSIL	0.000733	16	Gallus gallus	Serum albumin (P19121)	DHGEADFLKSILIRY
HLA-B*44:03	11	2	10	9	AGGINIARY	0.000732	9.2	Crangon crangon	Sarcoplasmic calcium-binding protein (D7F1P9)	AGGINIARYQELYAQ
HLA-B*44:03	9	1	9	9	AGGINIARY	0.000732	9.2	Crangon crangon	Sarcoplasmic calcium-binding protein (D7F1P9)	GINIARYQELYAQFI
HLA-A*11:01	17	2	11	10	KVTHGACDY	0.000731	11	NA	NA	NA
HLA-A*68:01	1	7	15	9	LRVPAGTTF	0.000726	17	Glycine max	Beta-conglycinin protein (P11827)	LQSGDALRVPAGTTY
HLA-A*02:06	15	4	13	10	EAFLKSILI	0.000724	23	Gallus gallus	Serum albumin (P19121)	DHGEADFLKSILIRY
HLA-B*08:01	17	4	12	9	VTHGACDYL	0.000721	23	NA	NA	NA
HLA-A*31:01	17	4	12	9	VTHGACDYL	0.000719	18	NA	NA	NA
HLA-A*30:02	4	6	15	10	KLDERSNRT	0.000713	28	Crangon crangon	Iosephosphate isomerase (D7F1Q0)	PCIGEKLDERESNRT
HLA-A*33:01	17	4	12	9	VTHGACDYL	0.000712	16	NA	NA	NA
HLA-A*02:03	2	1	10	10	LQSDALRVP	0.000709	18	Glycine max	Beta-conglycinin protein (P11827)	LQSGDALRVPAGTTY
HLA-A*02:03	1	1	10	10	LQSDALRVP	0.000709	18	Glycine max	Beta-conglycinin protein (P11827)	LQSGDALRVPAGTTY
HLA-A*31:01	13	1	9	9	GGINIARYQ	0.000702	18	Crangon crangon	Sarcoplasmic calcium-binding protein (D7F1P9)	GINIARYQELYAQFI
HLA-A*31:01	11	3	11	9	GGINIARYQ	0.000702	18	Crangon crangon	Sarcoplasmic calcium-binding protein (D7F1P9)	AGGINIARYQELYAQ
HLA-A*31:01	9	2	10	9	GGINIARYQ	0.000702	18	Crangon crangon	Sarcoplasmic calcium-binding protein (D7F1P9)	GINIARYQELYAQFI
HLA-B*58:01	17	6	15	10	HACDYLIKP	0.000699	16	NA	NA	NA
HLA-A*32:01	13	2	11	10	GINIARYQL	0.000698	13	Crangon crangon	Sarcoplasmic calcium-binding protein (D7F1P9)	GINIARYQELYAQFI
HLA-A*32:01	11	4	13	10	GINIARYQL	0.000698	13	Crangon crangon	Sarcoplasmic calcium-binding protein (D7F1P9)	AGGINIARYQELYAQ
HLA-A*32:01	10	1	10	10	GINIARYQL	0.000698	13	Crangon crangon	Sarcoplasmic calcium-binding protein (D7F1P9)	KAGGINIARYQELYA
HLA-A*32:01	9	3	12	10	GINIARYQL	0.000698	13	Crangon crangon	Sarcoplasmic calcium-binding protein (D7F1P9)	GINIARYQELYAQFI
HLA-B*44:03	8	1	9	9	RLFARTRQV	0.000697	9.4	Crangon crangon	Sarcoplasmic calcium-binding protein (D7F1P9)	AGGINIARYQELYAQ
HLA-B*44:03	6	1	9	9	RLFARTRQV	0.000697	9.4	Malus domestica	Predicted protein (E4Z8N9)	RLFARTRQVESLTAE
HLA-A*33:01	8	2	10	9	LFARTRQVE	0.000696	16	Crangon crangon	Sarcoplasmic calcium-binding protein (D7F1P9)	AGGINIARYQELYAQ
HLA-A*33:01	6	2	10	9	LFARTRQVE	0.000696	16	Malus domestica	Predicted protein (E4Z8N9)	RLFARTRQVESLTAE
HLA-B*53:01	13	3	12	10	IIARYQELY	0.000695	11	Crangon crangon	Sarcoplasmic calcium-binding protein (D7F1P9)	GINIARYQELYAQFI
HLA-B*53:01	11	5	14	10	IIARYQELY	0.000695	11	Crangon crangon	Sarcoplasmic calcium-binding protein (D7F1P9)	AGGINIARYQELYAQ
HLA-B*53:01	10	2	11	10	IIARYQELY	0.000695	11	Crangon crangon	Sarcoplasmic calcium-binding protein (D7F1P9)	KAGGINIARYQELYA
HLA-B*53:01	9	4	13	10	IIARYQELY	0.000695	11	Crangon crangon	Sarcoplasmic calcium-binding protein (D7F1P9)	GINIARYQELYAQFI
HLA-A*30:02	17	7	15	9	GACDYLIKP	0.000694	28	NA	NA	NA
HLA-A*30:02	17	5	14	10	THGADYLIK	0.00069	28	NA	NA	NA
HLA-B*15:01	15	2	11	10	HEADFLKSI	0.000688	17	Gallus gallus	Serum albumin (P19121)	DHGEADFLKSILIRY
HLA-A*01:01	4	2	10	9	CIGEKLDER	0.000687	19	Crangon crangon	Iosephosphate isomerase (D7F1Q0)	PCIGEKLDERESNRT
HLA-A*30:02	6	4	13	10	ATRQVESLT	0.000684	28	Malus domestica	Predicted protein (E4Z8N9)	RLFARTRQVESLTAE
HLA-A*33:01	13	5	13	9	IARYQELYA	0.000675	16	Crangon crangon	Sarcoplasmic calcium-binding protein (D7F1P9)	GINIARYQELYAQFI
HLA-A*33:01	11	7	15	9	IARYQELYA	0.000675	16	Crangon crangon	Sarcoplasmic calcium-binding protein (D7F1P9)	AGGINIARYQELYAQ
HLA-A*33:01	10	4	12	9	IARYQELYA	0.000675	16	Crangon crangon	Sarcoplasmic calcium-binding protein (D7F1P9)	KAGGINIARYQELYA
HLA-A*33:01	9	6	14	9	IARYQELYA	0.000675	16	Crangon crangon	Sarcoplasmic calcium-binding protein (D7F1P9)	GINIARYQELYAQFI
HLA-B*40:01	15	7	15	9	FLKSILIRY	0.000674	8.8	Gallus gallus	Serum albumin (P19121)	DHGEADFLKSILIRY
HLA-B*44:03	15	5	14	10	ADFLKSILR	0.000669	9.5	Gallus gallus	Serum albumin (P19121)	DHGEADFLKSILIRY
HLA-B*44:03	13	3	12	10	INIARYQEY	0.000666	9.5	Crangon crangon	Sarcoplasmic calcium-binding protein (D7F1P9)	GINIARYQELYAQFI
HLA-B*44:03	11	5	14	10	INIARYQEY	0.000666	9.5	Crangon crangon	Sarcoplasmic calcium-binding protein (D7F1P9)	AGGINIARYQELYAQ
HLA-B*44:03	10	2	11	10	INIARYQEY	0.000666	9.5	Crangon crangon	Sarcoplasmic calcium-binding protein (D7F1P9)	KAGGINIARYQELYA
HLA-B*44:03	9	4	13	10	INIARYQEY	0.000666	9.5	Crangon crangon	Sarcoplasmic calcium-binding protein (D7F1P9)	GINIARYQELYAQFI
HLA-A*11:01	8	5	14	10	RTRQVSLAA	0.000666	11	Crangon crangon	Sarcoplasmic calcium-binding protein (D7F1P9)	AGGINIARYQELYAQ
HLA-A*11:01	8	7	15	9	RQVESLAAE	0.000661	11	Crangon crangon	Sarcoplasmic calcium-binding protein (D7F1P9)	AGGINIARYQELYAQ
HLA-B*07:02	15	7	15	9	FLKSILIRY	0.00066	15	Gallus gallus	Serum albumin (P19121)	DHGEADFLKSILIRY
HLA-B*07:02	15	4	13	10	EADLKSILI	0.000655	15	Gallus gallus	Serum albumin (P19121)	DHGEADFLKSILIRY
HLA-B*15:01	13	5	13	9	IARYQELYA	0.000654	17	Crangon crangon	Sarcoplasmic calcium-binding protein (D7F1P9)	GINIARYQELYAQFI
HLA-B*15:01	11	7	15	9	IARYQELYA	0.000654	17	Crangon crangon	Sarcoplasmic calcium-binding protein (D7F1P9)	AGGINIARYQELYAQ
HLA-B*15:01	10	4	12	9	IARYQELYA	0.000654	17	Crangon crangon	Sarcoplasmic calcium-binding protein (D7F1P9)	KAGGINIARYQELYA
HLA-B*15:01	9	6	14	9	IARYQELYA	0.000654	17	Crangon crangon	Sarcoplasmic calcium-binding protein (D7F1P9)	GINIARYQELYAQFI
HLA-B*51:01	17	5	13	9	THGACDYLI	0.000651	22	NA	NA	NA
HLA-B*44:03	15	4	12	9	EADFLKSIL	0.000651	9.6	Gallus gallus	Serum albumin (P19121)	DHGEADFLKSILIRY
HLA-B*53:01	11	2	10	9	AGGINIARY	0.000651	12	Crangon crangon	Sarcoplasmic calcium-binding protein (D7F1P9)	AGGINIARYQELYAQ
HLA-B*53:01	9	1	9	9	AGGINIARY	0.000651	12	Crangon crangon	Sarcoplasmic calcium-binding protein (D7F1P9)	GINIARYQELYAQFI
HLA-A*11:01	4	5	14	10	KLDERESNR	0.000648	11	Crangon crangon	Iosephosphate isomerase (D7F1Q0)	PCIGEKLDERESNRT
HLA-B*57:01	17	3	12	10	GTHGACDYL	0.000645	23	NA	NA	NA
HLA-A*68:01	17	5	14	10	TGACDYLIK	0.000642	18	NA	NA	NA
HLA-A*33:01	8	5	13	9	RTRQVESLA	0.000639	17	Crangon crangon	Sarcoplasmic calcium-binding protein (D7F1P9)	AGGINIARYQELYAQ
HLA-A*30:02	8	6	14	9	TRQVESLAA	0.000639	29	Crangon crangon	Sarcoplasmic calcium-binding protein (D7F1P9)	AGGINIARYQELYAQ
HLA-B*51:01	2	2	10	9	QSGDALRVP	0.000638	22	Glycine max	Beta-conglycinin protein (P11827)	LQSGDALRVPAGTTY
HLA-B*51:01	1	2	10	9	QSGDALRVP	0.000638	22	Glycine max	Beta-conglycinin protein (P11827)	LQSGDALRVPAGTTY
HLA-B*58:01	13	5	14	10	IAYQELYAQ	0.000635	17	Crangon crangon	Sarcoplasmic calcium-binding protein (D7F1P9)	GINIARYQELYAQFI
HLA-B*58:01	10	4	13	10	IAYQELYAQ	0.000635	17	Crangon crangon	Sarcoplasmic calcium-binding protein (D7F1P9)	KAGGINIARYQELYA
HLA-B*58:01	9	6	15	10	IAYQELYAQ	0.000635	17	Crangon crangon	Sarcoplasmic calcium-binding protein (D7F1P9)	GINIARYQELYAQFI
HLA-B*08:01	2	1	9	9	LQSGDALRV	0.000635	24	Glycine max	Beta-conglycinin protein (P11827)	LQSGDALRVPAGTTY
HLA-A*02:03	2	2	11	10	QSGDALVPA	0.000635	19	Glycine max	Beta-conglycinin protein (P11827)	LQSGDALRVPAGTTY
HLA-B*08:01	1	1	9	9	LQSGDALRV	0.000635	24	Glycine max	Beta-conglycinin protein (P11827)	LQSGDALRVPAGTTY
HLA-A*02:03	1	2	11	10	QSGDALVPA	0.000635	19	Glycine max	Beta-conglycinin protein (P11827)	LQSGDALRVPAGTTY
HLA-B*15:01	13	6	14	9	ARYQELYAQ	0.000634	17	Crangon crangon	Sarcoplasmic calcium-binding protein (D7F1P9)	GINIARYQELYAQFI
HLA-A*31:01	13	6	14	9	ARYQELYAQ	0.000634	19	Crangon crangon	Sarcoplasmic calcium-binding protein (D7F1P9)	GINIARYQELYAQFI
HLA-B*15:01	10	5	13	9	ARYQELYAQ	0.000634	17	Crangon crangon	Sarcoplasmic calcium-binding protein (D7F1P9)	KAGGINIARYQELYA
HLA-A*31:01	10	5	13	9	ARYQELYAQ	0.000634	19	Crangon crangon	Sarcoplasmic calcium-binding protein (D7F1P9)	KAGGINIARYQELYA
HLA-B*15:01	9	7	15	9	ARYQELYAQ	0.000634	17	Crangon crangon	Sarcoplasmic calcium-binding protein (D7F1P9)	GINIARYQELYAQFI
HLA-A*31:01	9	7	15	9	ARYQELYAQ	0.000634	19	Crangon crangon	Sarcoplasmic calcium-binding protein (D7F1P9)	GINIARYQELYAQFI
HLA-A*32:01	8	7	15	9	RQVESLAAE	0.000634	13	Crangon crangon	Sarcoplasmic calcium-binding protein (D7F1P9)	AGGINIARYQELYAQ
HLA-B*51:01	10	6	15	10	RYQELYQFI	0.000632	22	Crangon crangon	Sarcoplasmic calcium-binding protein (D7F1P9)	KAGGINIARYQELYA
HLA-A*03:01	15	5	13	9	ADFLKSILI	0.000631	14	Gallus gallus	Serum albumin (P19121)	DHGEADFLKSILIRY
HLA-B*15:01	2	1	10	10	LQSDALRVP	0.00063	17	Glycine max	Beta-conglycinin protein (P11827)	LQSGDALRVPAGTTY
HLA-B*15:01	1	1	10	10	LQSDALRVP	0.00063	17	Glycine max	Beta-conglycinin protein (P11827)	LQSGDALRVPAGTTY
HLA-A*11:01	1	7	15	9	LRVPAGTTF	0.00063	12	Glycine max	Beta-conglycinin protein (P11827)	LQSGDALRVPAGTTY
HLA-A*24:02	17	4	13	10	VHGACDYLI	0.000625	9.8	NA	NA	NA
HLA-B*53:01	15	2	11	10	HEADFLKSI	0.000622	12	Gallus gallus	Serum albumin (P19121)	DHGEADFLKSILIRY
HLA-A*23:01	13	4	12	9	NIARYQELY	0.000622	10	Crangon crangon	Sarcoplasmic calcium-binding protein (D7F1P9)	GINIARYQELYAQFI
HLA-A*23:01	11	6	14	9	NIARYQELY	0.000622	10	Crangon crangon	Sarcoplasmic calcium-binding protein (D7F1P9)	AGGINIARYQELYAQ
HLA-A*23:01	10	3	11	9	NIARYQELY	0.000622	10	Crangon crangon	Sarcoplasmic calcium-binding protein (D7F1P9)	KAGGINIARYQELYA
HLA-A*23:01	9	5	13	9	NIARYQELY	0.000622	10	Crangon crangon	Sarcoplasmic calcium-binding protein (D7F1P9)	GINIARYQELYAQFI
HLA-A*33:01	4	6	15	10	KLDERESNR	0.00062	17	Crangon crangon	Iosephosphate isomerase (D7F1Q0)	PCIGEKLDERESNRT
HLA-B*57:01	15	3	12	10	GADFLKSIL	0.000619	24	Gallus gallus	Serum albumin (P19121)	DHGEADFLKSILIRY
HLA-A*02:01	8	3	12	10	FATRQVESL	0.000619	17	Crangon crangon	Sarcoplasmic calcium-binding protein (D7F1P9)	AGGINIARYQELYAQ
HLA-A*02:01	6	3	12	10	FATRQVESL	0.000619	17	Malus domestica	Predicted protein (E4Z8N9)	RLFARTRQVESLTAE
HLA-A*26:01	13	4	13	10	NIARYQELY	0.000618	14	Crangon crangon	Sarcoplasmic calcium-binding protein (D7F1P9)	GINIARYQELYAQFI
HLA-A*26:01	11	6	15	10	NIARYQELY	0.000618	14	Crangon crangon	Sarcoplasmic calcium-binding protein (D7F1P9)	AGGINIARYQELYAQ
HLA-A*26:01	10	3	12	10	NIARYQELY	0.000618	14	Crangon crangon	Sarcoplasmic calcium-binding protein (D7F1P9)	KAGGINIARYQELYA
HLA-A*26:01	9	5	14	10	NIARYQELY	0.000618	14	Crangon crangon	Sarcoplasmic calcium-binding protein (D7F1P9)	GINIARYQELYAQFI
HLA-A*68:01	1	6	15	10	ALVPAGTTF	0.000618	18	Glycine max	Beta-conglycinin protein (P11827)	LQSGDALRVPAGTTY
HLA-A*33:01	13	3	12	10	INIARYQLY	0.000616	17	Crangon crangon	Sarcoplasmic calcium-binding protein (D7F1P9)	GINIARYQELYAQFI
HLA-A*33:01	11	5	14	10	INIARYQLY	0.000616	17	Crangon crangon	Sarcoplasmic calcium-binding protein (D7F1P9)	AGGINIARYQELYAQ
HLA-A*33:01	10	2	11	10	INIARYQLY	0.000616	17	Crangon crangon	Sarcoplasmic calcium-binding protein (D7F1P9)	KAGGINIARYQELYA
HLA-A*33:01	9	4	13	10	INIARYQLY	0.000616	17	Crangon crangon	Sarcoplasmic calcium-binding protein (D7F1P9)	GINIARYQELYAQFI
HLA-B*44:02	13	3	12	10	INIARYQEY	0.000615	9.9	Crangon crangon	Sarcoplasmic calcium-binding protein (D7F1P9)	GINIARYQELYAQFI
HLA-B*44:02	11	5	14	10	INIARYQEY	0.000615	9.9	Crangon crangon	Sarcoplasmic calcium-binding protein (D7F1P9)	AGGINIARYQELYAQ
HLA-B*44:02	10	2	11	10	INIARYQEY	0.000615	9.9	Crangon crangon	Sarcoplasmic calcium-binding protein (D7F1P9)	KAGGINIARYQELYA
HLA-B*44:02	9	4	13	10	INIARYQEY	0.000615	9.9	Crangon crangon	Sarcoplasmic calcium-binding protein (D7F1P9)	GINIARYQELYAQFI
HLA-A*26:01	4	6	14	9	KLDERESNR	0.000609	14	Crangon crangon	Iosephosphate isomerase (D7F1Q0)	PCIGEKLDERESNRT
HLA-B*53:01	2	1	9	9	LQSGDALRV	0.000606	12	Glycine max	Beta-conglycinin protein (P11827)	LQSGDALRVPAGTTY
HLA-B*53:01	1	1	9	9	LQSGDALRV	0.000606	12	Glycine max	Beta-conglycinin protein (P11827)	LQSGDALRVPAGTTY
HLA-A*23:01	17	4	13	10	VHGACDYLI	0.000605	11	NA	NA	NA
HLA-B*44:03	10	7	15	9	YQELYAQFI	0.000603	9.9	Crangon crangon	Sarcoplasmic calcium-binding protein (D7F1P9)	KAGGINIARYQELYA
HLA-A*24:02	15	1	9	9	DHGEADFLK	0.0006	10	Gallus gallus	Serum albumin (P19121)	DHGEADFLKSILIRY
HLA-A*68:01	2	5	13	9	DALRVPAGT	0.000598	18	Glycine max	Beta-conglycinin protein (P11827)	LQSGDALRVPAGTTY
HLA-A*68:01	1	5	13	9	DALRVPAGT	0.000598	18	Glycine max	Beta-conglycinin protein (P11827)	LQSGDALRVPAGTTY
HLA-A*26:01	6	7	15	9	RQVESLTAE	0.000597	14	Malus domestica	Predicted protein (E4Z8N9)	RLFARTRQVESLTAE
HLA-B*44:03	11	1	10	10	KAGGINIRY	0.000596	10	Crangon crangon	Sarcoplasmic calcium-binding protein (D7F1P9)	AGGINIARYQELYAQ
HLA-B*35:01	11	1	9	9	KAGGINIAR	0.00059	13	Crangon crangon	Sarcoplasmic calcium-binding protein (D7F1P9)	AGGINIARYQELYAQ
HLA-B*58:01	4	6	14	9	KLDERESNR	0.000589	17	Crangon crangon	Iosephosphate isomerase (D7F1Q0)	PCIGEKLDERESNRT
HLA-B*51:01	2	6	15	10	ALRPAGTTY	0.000587	23	Glycine max	Beta-conglycinin protein (P11827)	LQSGDALRVPAGTTY
HLA-B*44:02	11	1	10	10	KAGGINIRY	0.000585	11	Crangon crangon	Sarcoplasmic calcium-binding protein (D7F1P9)	AGGINIARYQELYAQ
HLA-B*15:01	8	3	11	9	FARTRQVES	0.000585	18	Crangon crangon	Sarcoplasmic calcium-binding protein (D7F1P9)	AGGINIARYQELYAQ
HLA-B*15:01	6	3	11	9	FARTRQVES	0.000585	18	Malus domestica	Predicted protein (E4Z8N9)	RLFARTRQVESLTAE
HLA-A*11:01	15	1	9	9	DHGEADFLK	0.00058	12	Gallus gallus	Serum albumin (P19121)	DHGEADFLKSILIRY
HLA-A*68:01	15	3	11	9	GEADFLKSI	0.000579	18	Gallus gallus	Serum albumin (P19121)	DHGEADFLKSILIRY
HLA-A*02:06	8	4	13	10	ATRQVESLA	0.000579	24	Crangon crangon	Sarcoplasmic calcium-binding protein (D7F1P9)	AGGINIARYQELYAQ
HLA-A*33:01	11	1	10	10	KAGGINIAR	0.000576	17	Crangon crangon	Sarcoplasmic calcium-binding protein (D7F1P9)	AGGINIARYQELYAQ
HLA-A*33:01	10	6	15	10	RYQELAQFI	0.000575	17	Crangon crangon	Sarcoplasmic calcium-binding protein (D7F1P9)	KAGGINIARYQELYA
HLA-A*30:02	8	3	12	10	FARTRQVSL	0.000575	31	Crangon crangon	Sarcoplasmic calcium-binding protein (D7F1P9)	AGGINIARYQELYAQ
HLA-A*30:02	6	3	12	10	FARTRQVSL	0.000575	31	Malus domestica	Predicted protein (E4Z8N9)	RLFARTRQVESLTAE
HLA-B*51:01	6	6	14	9	TRQVESLTA	0.000571	23	Malus domestica	Predicted protein (E4Z8N9)	RLFARTRQVESLTAE
HLA-A*26:01	8	7	15	9	RQVESLAAE	0.000569	15	Crangon crangon	Sarcoplasmic calcium-binding protein (D7F1P9)	AGGINIARYQELYAQ
HLA-B*58:01	8	4	13	10	ATRQVESLA	0.000568	18	Crangon crangon	Sarcoplasmic calcium-binding protein (D7F1P9)	AGGINIARYQELYAQ
HLA-A*31:01	2	3	11	9	SGDALRVPA	0.000563	20	Glycine max	Beta-conglycinin protein (P11827)	LQSGDALRVPAGTTY
HLA-A*31:01	1	3	11	9	SGDALRVPA	0.000563	20	Glycine max	Beta-conglycinin protein (P11827)	LQSGDALRVPAGTTY
HLA-A*01:01	15	2	10	9	HGEADFLKS	0.000562	21	Gallus gallus	Serum albumin (P19121)	DHGEADFLKSILIRY
HLA-A*30:02	4	2	10	9	CIGEKLDER	0.000561	31	Crangon crangon	Iosephosphate isomerase (D7F1Q0)	PCIGEKLDERESNRT
HLA-A*11:01	15	5	13	9	ADFLKSILI	0.00056	12	Gallus gallus	Serum albumin (P19121)	DHGEADFLKSILIRY
HLA-A*02:01	4	2	10	9	CIGEKLDER	0.000558	18	Crangon crangon	Iosephosphate isomerase (D7F1Q0)	PCIGEKLDERESNRT
HLA-A*31:01	13	2	10	9	GINIARYQE	0.000557	20	Crangon crangon	Sarcoplasmic calcium-binding protein (D7F1P9)	GINIARYQELYAQFI
HLA-A*31:01	11	4	12	9	GINIARYQE	0.000557	20	Crangon crangon	Sarcoplasmic calcium-binding protein (D7F1P9)	AGGINIARYQELYAQ
HLA-A*31:01	10	1	9	9	GINIARYQE	0.000557	20	Crangon crangon	Sarcoplasmic calcium-binding protein (D7F1P9)	KAGGINIARYQELYA
HLA-A*31:01	9	3	11	9	GINIARYQE	0.000557	20	Crangon crangon	Sarcoplasmic calcium-binding protein (D7F1P9)	GINIARYQELYAQFI
HLA-A*26:01	8	3	12	10	FARTQVESL	0.000556	15	Crangon crangon	Sarcoplasmic calcium-binding protein (D7F1P9)	AGGINIARYQELYAQ
HLA-A*26:01	6	3	12	10	FARTQVESL	0.000556	15	Malus domestica	Predicted protein (E4Z8N9)	RLFARTRQVESLTAE
HLA-A*11:01	1	6	15	10	ARVPAGTTF	0.000555	12	Glycine max	Beta-conglycinin protein (P11827)	LQSGDALRVPAGTTY
HLA-B*53:01	15	5	13	9	ADFLKSILI	0.000554	12	Gallus gallus	Serum albumin (P19121)	DHGEADFLKSILIRY
HLA-B*07:02	13	6	15	10	AYQELYAQF	0.000554	16	Crangon crangon	Sarcoplasmic calcium-binding protein (D7F1P9)	GINIARYQELYAQFI
HLA-B*07:02	10	5	14	10	AYQELYAQF	0.000554	16	Crangon crangon	Sarcoplasmic calcium-binding protein (D7F1P9)	KAGGINIARYQELYA
HLA-A*68:01	8	7	15	9	RQVESLAAE	0.000553	19	Crangon crangon	Sarcoplasmic calcium-binding protein (D7F1P9)	AGGINIARYQELYAQ
HLA-A*02:03	1	7	15	9	LRVPAGTTF	0.000553	20	Glycine max	Beta-conglycinin protein (P11827)	LQSGDALRVPAGTTY
HLA-A*30:02	15	2	11	10	HGADFLKSI	0.000549	31	Gallus gallus	Serum albumin (P19121)	DHGEADFLKSILIRY
HLA-B*58:01	15	6	15	10	DFLKSILRY	0.000546	18	Gallus gallus	Serum albumin (P19121)	DHGEADFLKSILIRY
HLA-A*23:01	15	1	9	9	DHGEADFLK	0.000541	11	Gallus gallus	Serum albumin (P19121)	DHGEADFLKSILIRY
HLA-A*02:01	2	7	15	9	LRVPAGTTY	0.000541	18	Glycine max	Beta-conglycinin protein (P11827)	LQSGDALRVPAGTTY
HLA-A*68:02	15	6	14	9	DFLKSILIR	0.000539	20	Gallus gallus	Serum albumin (P19121)	DHGEADFLKSILIRY
HLA-A*68:02	8	3	11	9	FARTRQVES	0.000539	20	Crangon crangon	Sarcoplasmic calcium-binding protein (D7F1P9)	AGGINIARYQELYAQ
HLA-A*68:02	6	3	11	9	FARTRQVES	0.000539	20	Malus domestica	Predicted protein (E4Z8N9)	RLFARTRQVESLTAE
HLA-A*68:01	8	1	9	9	RLFARTRQV	0.000538	19	Crangon crangon	Sarcoplasmic calcium-binding protein (D7F1P9)	AGGINIARYQELYAQ
HLA-A*68:01	6	1	9	9	RLFARTRQV	0.000538	19	Malus domestica	Predicted protein (E4Z8N9)	RLFARTRQVESLTAE
HLA-B*57:01	2	1	10	10	LSGDALRVP	0.000536	25	Glycine max	Beta-conglycinin protein (P11827)	LQSGDALRVPAGTTY
HLA-B*57:01	1	1	10	10	LSGDALRVP	0.000536	25	Glycine max	Beta-conglycinin protein (P11827)	LQSGDALRVPAGTTY
HLA-A*02:01	8	5	14	10	RTRQESLAA	0.000535	18	Crangon crangon	Sarcoplasmic calcium-binding protein (D7F1P9)	AGGINIARYQELYAQ
HLA-B*51:01	13	6	15	10	AYQELYAQF	0.00053	24	Crangon crangon	Sarcoplasmic calcium-binding protein (D7F1P9)	GINIARYQELYAQFI
HLA-B*51:01	10	5	14	10	AYQELYAQF	0.00053	24	Crangon crangon	Sarcoplasmic calcium-binding protein (D7F1P9)	KAGGINIARYQELYA
HLA-A*02:03	2	5	14	10	ALRVPAGTT	0.000523	21	Glycine max	Beta-conglycinin protein (P11827)	LQSGDALRVPAGTTY
HLA-A*02:03	1	5	14	10	ALRVPAGTT	0.000523	21	Glycine max	Beta-conglycinin protein (P11827)	LQSGDALRVPAGTTY
HLA-A*02:01	15	2	11	10	HEADFLKSI	0.000521	19	Gallus gallus	Serum albumin (P19121)	DHGEADFLKSILIRY
HLA-A*01:01	17	3	12	10	GTHGACDYL	0.000513	22	NA	NA	NA
HLA-A*33:01	1	6	15	10	ALRPAGTTF	0.000513	18	Glycine max	Beta-conglycinin protein (P11827)	LQSGDALRVPAGTTY
HLA-A*32:01	17	3	11	9	GVTHGACDY	0.000511	14	NA	NA	NA
HLA-A*03:01	1	7	15	9	LRVPAGTTF	0.000511	15	Glycine max	Beta-conglycinin protein (P11827)	LQSGDALRVPAGTTY
HLA-B*58:01	17	3	12	10	GTHGACDYL	0.00051	19	NA	NA	NA
HLA-B*15:01	15	5	13	9	ADFLKSILI	0.000509	19	Gallus gallus	Serum albumin (P19121)	DHGEADFLKSILIRY
HLA-A*02:06	2	5	13	9	DALRVPAGT	0.000508	26	Glycine max	Beta-conglycinin protein (P11827)	LQSGDALRVPAGTTY
HLA-A*02:06	1	5	13	9	DALRVPAGT	0.000508	26	Glycine max	Beta-conglycinin protein (P11827)	LQSGDALRVPAGTTY
HLA-A*30:01	6	6	15	10	TQVESLTAE	0.000507	35	Malus domestica	Predicted protein (E4Z8N9)	RLFARTRQVESLTAE
HLA-A*68:02	2	7	15	9	LRVPAGTTY	0.000507	20	Glycine max	Beta-conglycinin protein (P11827)	LQSGDALRVPAGTTY
HLA-A*68:02	1	6	15	10	ALVPAGTTF	0.000502	21	Glycine max	Beta-conglycinin protein (P11827)	LQSGDALRVPAGTTY
HLA-A*02:03	17	4	13	10	VTHGADYLI	0.000499	21	NA	NA	NA
HLA-A*30:02	15	1	9	9	DHGEADFLK	0.000494	32	Gallus gallus	Serum albumin (P19121)	DHGEADFLKSILIRY
HLA-A*32:01	15	4	12	9	EADFLKSIL	0.000493	15	Gallus gallus	Serum albumin (P19121)	DHGEADFLKSILIRY
HLA-A*26:01	15	5	14	10	ADFKSILIR	0.00049	16	Gallus gallus	Serum albumin (P19121)	DHGEADFLKSILIRY
HLA-A*02:03	13	4	12	9	NIARYQELY	0.00049	21	Crangon crangon	Sarcoplasmic calcium-binding protein (D7F1P9)	GINIARYQELYAQFI
HLA-A*02:03	11	6	14	9	NIARYQELY	0.00049	21	Crangon crangon	Sarcoplasmic calcium-binding protein (D7F1P9)	AGGINIARYQELYAQ
HLA-A*02:03	10	3	11	9	NIARYQELY	0.00049	21	Crangon crangon	Sarcoplasmic calcium-binding protein (D7F1P9)	KAGGINIARYQELYA
HLA-A*02:03	9	5	13	9	NIARYQELY	0.00049	21	Crangon crangon	Sarcoplasmic calcium-binding protein (D7F1P9)	GINIARYQELYAQFI
HLA-A*31:01	17	2	11	10	KGVTHGACY	0.000489	21	NA	NA	NA
HLA-B*58:01	15	3	12	10	GADFLKSIL	0.000486	19	Gallus gallus	Serum albumin (P19121)	DHGEADFLKSILIRY
HLA-A*30:02	8	2	10	9	LFARTRQVE	0.000484	33	Crangon crangon	Sarcoplasmic calcium-binding protein (D7F1P9)	AGGINIARYQELYAQ
HLA-A*30:02	6	2	10	9	LFARTRQVE	0.000484	33	Malus domestica	Predicted protein (E4Z8N9)	RLFARTRQVESLTAE
HLA-B*51:01	13	4	13	10	NARYQELYA	0.000482	25	Crangon crangon	Sarcoplasmic calcium-binding protein (D7F1P9)	GINIARYQELYAQFI
HLA-B*51:01	11	6	15	10	NARYQELYA	0.000482	25	Crangon crangon	Sarcoplasmic calcium-binding protein (D7F1P9)	AGGINIARYQELYAQ
HLA-B*51:01	10	3	12	10	NARYQELYA	0.000482	25	Crangon crangon	Sarcoplasmic calcium-binding protein (D7F1P9)	KAGGINIARYQELYA
HLA-B*51:01	9	5	14	10	NARYQELYA	0.000482	25	Crangon crangon	Sarcoplasmic calcium-binding protein (D7F1P9)	GINIARYQELYAQFI
HLA-A*11:01	13	6	14	9	ARYQELYAQ	0.00048	13	Crangon crangon	Sarcoplasmic calcium-binding protein (D7F1P9)	GINIARYQELYAQFI
HLA-A*11:01	10	5	13	9	ARYQELYAQ	0.00048	13	Crangon crangon	Sarcoplasmic calcium-binding protein (D7F1P9)	KAGGINIARYQELYA
HLA-A*11:01	9	7	15	9	ARYQELYAQ	0.00048	13	Crangon crangon	Sarcoplasmic calcium-binding protein (D7F1P9)	GINIARYQELYAQFI
HLA-B*08:01	2	5	14	10	DLRVPAGTT	0.000479	27	Glycine max	Beta-conglycinin protein (P11827)	LQSGDALRVPAGTTY
HLA-B*08:01	1	5	14	10	DLRVPAGTT	0.000479	27	Glycine max	Beta-conglycinin protein (P11827)	LQSGDALRVPAGTTY
HLA-A*33:01	8	4	12	9	ARTRQVESL	0.000478	19	Crangon crangon	Sarcoplasmic calcium-binding protein (D7F1P9)	AGGINIARYQELYAQ
HLA-A*33:01	6	4	12	9	ARTRQVESL	0.000478	19	Malus domestica	Predicted protein (E4Z8N9)	RLFARTRQVESLTAE
HLA-A*01:01	13	5	13	9	IARYQELYA	0.000477	23	Crangon crangon	Sarcoplasmic calcium-binding protein (D7F1P9)	GINIARYQELYAQFI
HLA-A*01:01	11	7	15	9	IARYQELYA	0.000477	23	Crangon crangon	Sarcoplasmic calcium-binding protein (D7F1P9)	AGGINIARYQELYAQ
HLA-A*01:01	10	4	12	9	IARYQELYA	0.000477	23	Crangon crangon	Sarcoplasmic calcium-binding protein (D7F1P9)	KAGGINIARYQELYA
HLA-A*01:01	9	6	14	9	IARYQELYA	0.000477	23	Crangon crangon	Sarcoplasmic calcium-binding protein (D7F1P9)	GINIARYQELYAQFI
HLA-A*02:03	15	4	12	9	EADFLKSIL	0.000474	21	Gallus gallus	Serum albumin (P19121)	DHGEADFLKSILIRY
HLA-B*51:01	17	6	15	10	HACDYLIKP	0.000473	25	NA	NA	NA
HLA-A*30:01	15	4	13	10	EAFLKSILI	0.000473	36	Gallus gallus	Serum albumin (P19121)	DHGEADFLKSILIRY
HLA-B*44:03	13	3	11	9	INIARYQEL	0.000473	11	Crangon crangon	Sarcoplasmic calcium-binding protein (D7F1P9)	GINIARYQELYAQFI
HLA-B*44:03	11	5	13	9	INIARYQEL	0.000473	11	Crangon crangon	Sarcoplasmic calcium-binding protein (D7F1P9)	AGGINIARYQELYAQ
HLA-B*44:03	10	2	10	9	INIARYQEL	0.000473	11	Crangon crangon	Sarcoplasmic calcium-binding protein (D7F1P9)	KAGGINIARYQELYA
HLA-B*44:03	9	4	12	9	INIARYQEL	0.000473	11	Crangon crangon	Sarcoplasmic calcium-binding protein (D7F1P9)	GINIARYQELYAQFI
HLA-B*44:02	6	6	14	9	TRQVESLTA	0.000473	12	Malus domestica	Predicted protein (E4Z8N9)	RLFARTRQVESLTAE
HLA-B*57:01	4	6	14	9	KLDERESNR	0.000471	27	Crangon crangon	Iosephosphate isomerase (D7F1Q0)	PCIGEKLDERESNRT
HLA-A*03:01	17	5	14	10	TGACDYLIK	0.00047	16	NA	NA	NA
HLA-B*57:01	15	5	14	10	ADFKSILIR	0.00047	27	Gallus gallus	Serum albumin (P19121)	DHGEADFLKSILIRY
HLA-B*51:01	8	4	12	9	ARTRQVESL	0.000465	25	Crangon crangon	Sarcoplasmic calcium-binding protein (D7F1P9)	AGGINIARYQELYAQ
HLA-B*51:01	6	4	12	9	ARTRQVESL	0.000465	25	Malus domestica	Predicted protein (E4Z8N9)	RLFARTRQVESLTAE
HLA-A*24:02	2	1	9	9	LQSGDALRV	0.000462	11	Glycine max	Beta-conglycinin protein (P11827)	LQSGDALRVPAGTTY
HLA-A*24:02	1	1	9	9	LQSGDALRV	0.000462	11	Glycine max	Beta-conglycinin protein (P11827)	LQSGDALRVPAGTTY
HLA-A*30:02	13	5	14	10	IAYQELYAQ	0.000459	34	Crangon crangon	Sarcoplasmic calcium-binding protein (D7F1P9)	GINIARYQELYAQFI
HLA-A*30:02	10	4	13	10	IAYQELYAQ	0.000459	34	Crangon crangon	Sarcoplasmic calcium-binding protein (D7F1P9)	KAGGINIARYQELYA
HLA-A*30:02	9	6	15	10	IAYQELYAQ	0.000459	34	Crangon crangon	Sarcoplasmic calcium-binding protein (D7F1P9)	GINIARYQELYAQFI
HLA-A*11:01	6	5	13	9	RTRQVESLT	0.000459	13	Malus domestica	Predicted protein (E4Z8N9)	RLFARTRQVESLTAE
HLA-A*02:01	13	5	13	9	IARYQELYA	0.000458	20	Crangon crangon	Sarcoplasmic calcium-binding protein (D7F1P9)	GINIARYQELYAQFI
HLA-A*02:01	11	7	15	9	IARYQELYA	0.000458	20	Crangon crangon	Sarcoplasmic calcium-binding protein (D7F1P9)	AGGINIARYQELYAQ
HLA-A*02:01	10	4	12	9	IARYQELYA	0.000458	20	Crangon crangon	Sarcoplasmic calcium-binding protein (D7F1P9)	KAGGINIARYQELYA
HLA-A*02:01	9	6	14	9	IARYQELYA	0.000458	20	Crangon crangon	Sarcoplasmic calcium-binding protein (D7F1P9)	GINIARYQELYAQFI
HLA-A*23:01	2	1	9	9	LQSGDALRV	0.000457	12	Glycine max	Beta-conglycinin protein (P11827)	LQSGDALRVPAGTTY
HLA-A*23:01	1	1	9	9	LQSGDALRV	0.000457	12	Glycine max	Beta-conglycinin protein (P11827)	LQSGDALRVPAGTTY
HLA-A*68:01	6	5	13	9	RTRQVESLT	0.000453	20	Malus domestica	Predicted protein (E4Z8N9)	RLFARTRQVESLTAE
HLA-B*53:01	15	3	12	10	GEADFLKSL	0.000452	13	Gallus gallus	Serum albumin (P19121)	DHGEADFLKSILIRY
HLA-B*53:01	15	6	14	9	DFLKSILIR	0.000452	13	Gallus gallus	Serum albumin (P19121)	DHGEADFLKSILIRY
HLA-A*02:03	15	6	15	10	FLKSILIRY	0.000448	22	Gallus gallus	Serum albumin (P19121)	DHGEADFLKSILIRY
HLA-A*03:01	15	1	9	9	DHGEADFLK	0.000446	16	Gallus gallus	Serum albumin (P19121)	DHGEADFLKSILIRY
HLA-B*58:01	2	1	10	10	LSGDALRVP	0.000446	20	Glycine max	Beta-conglycinin protein (P11827)	LQSGDALRVPAGTTY
HLA-B*58:01	1	1	10	10	LSGDALRVP	0.000446	20	Glycine max	Beta-conglycinin protein (P11827)	LQSGDALRVPAGTTY
HLA-A*68:01	15	4	13	10	EAFLKSILI	0.000445	20	Gallus gallus	Serum albumin (P19121)	DHGEADFLKSILIRY
HLA-A*30:01	13	1	10	10	GGINIRYQE	0.000445	37	Crangon crangon	Sarcoplasmic calcium-binding protein (D7F1P9)	GINIARYQELYAQFI
HLA-A*30:01	11	3	12	10	GGINIRYQE	0.000445	37	Crangon crangon	Sarcoplasmic calcium-binding protein (D7F1P9)	AGGINIARYQELYAQ
HLA-A*30:01	9	2	11	10	GGINIRYQE	0.000445	37	Crangon crangon	Sarcoplasmic calcium-binding protein (D7F1P9)	GINIARYQELYAQFI
HLA-B*53:01	13	3	11	9	INIARYQEL	0.000441	13	Crangon crangon	Sarcoplasmic calcium-binding protein (D7F1P9)	GINIARYQELYAQFI
HLA-B*53:01	11	5	13	9	INIARYQEL	0.000441	13	Crangon crangon	Sarcoplasmic calcium-binding protein (D7F1P9)	AGGINIARYQELYAQ
HLA-B*51:01	11	2	10	9	AGGINIARY	0.000441	25	Crangon crangon	Sarcoplasmic calcium-binding protein (D7F1P9)	AGGINIARYQELYAQ
HLA-B*53:01	10	2	10	9	INIARYQEL	0.000441	13	Crangon crangon	Sarcoplasmic calcium-binding protein (D7F1P9)	KAGGINIARYQELYA
HLA-B*53:01	9	4	12	9	INIARYQEL	0.000441	13	Crangon crangon	Sarcoplasmic calcium-binding protein (D7F1P9)	GINIARYQELYAQFI
HLA-B*51:01	9	1	9	9	AGGINIARY	0.000441	25	Crangon crangon	Sarcoplasmic calcium-binding protein (D7F1P9)	GINIARYQELYAQFI
HLA-A*30:01	2	1	10	10	LQSGALRVP	0.000441	37	Glycine max	Beta-conglycinin protein (P11827)	LQSGDALRVPAGTTY
HLA-A*30:01	1	1	10	10	LQSGALRVP	0.000441	37	Glycine max	Beta-conglycinin protein (P11827)	LQSGDALRVPAGTTY
HLA-B*07:02	8	4	13	10	ATRQVESLA	0.000436	17	Crangon crangon	Sarcoplasmic calcium-binding protein (D7F1P9)	AGGINIARYQELYAQ
HLA-A*68:02	1	7	15	9	LRVPAGTTF	0.000435	22	Glycine max	Beta-conglycinin protein (P11827)	LQSGDALRVPAGTTY
HLA-B*08:01	15	1	9	9	DHGEADFLK	0.000434	28	Gallus gallus	Serum albumin (P19121)	DHGEADFLKSILIRY
HLA-B*07:02	15	2	11	10	HEADFLKSI	0.000431	18	Gallus gallus	Serum albumin (P19121)	DHGEADFLKSILIRY
HLA-A*30:01	2	5	13	9	DALRVPAGT	0.00043	37	Glycine max	Beta-conglycinin protein (P11827)	LQSGDALRVPAGTTY
HLA-A*30:01	1	5	13	9	DALRVPAGT	0.00043	37	Glycine max	Beta-conglycinin protein (P11827)	LQSGDALRVPAGTTY
HLA-A*30:02	15	2	10	9	HGEADFLKS	0.000429	34	Gallus gallus	Serum albumin (P19121)	DHGEADFLKSILIRY
HLA-A*30:01	4	5	14	10	EKLDERSNR	0.000429	37	Crangon crangon	Iosephosphate isomerase (D7F1Q0)	PCIGEKLDERESNRT
HLA-B*53:01	2	5	13	9	DALRVPAGT	0.000429	14	Glycine max	Beta-conglycinin protein (P11827)	LQSGDALRVPAGTTY
HLA-B*53:01	1	5	13	9	DALRVPAGT	0.000429	14	Glycine max	Beta-conglycinin protein (P11827)	LQSGDALRVPAGTTY
HLA-A*68:01	13	3	11	9	INIARYQEL	0.000426	20	Crangon crangon	Sarcoplasmic calcium-binding protein (D7F1P9)	GINIARYQELYAQFI
HLA-A*68:01	11	5	13	9	INIARYQEL	0.000426	20	Crangon crangon	Sarcoplasmic calcium-binding protein (D7F1P9)	AGGINIARYQELYAQ
HLA-A*68:01	10	2	10	9	INIARYQEL	0.000426	20	Crangon crangon	Sarcoplasmic calcium-binding protein (D7F1P9)	KAGGINIARYQELYA
HLA-A*68:01	9	4	12	9	INIARYQEL	0.000426	20	Crangon crangon	Sarcoplasmic calcium-binding protein (D7F1P9)	GINIARYQELYAQFI
HLA-B*07:02	8	6	14	9	TRQVESLAA	0.000425	18	Crangon crangon	Sarcoplasmic calcium-binding protein (D7F1P9)	AGGINIARYQELYAQ
HLA-B*40:01	13	6	14	9	ARYQELYAQ	0.000424	11	Crangon crangon	Sarcoplasmic calcium-binding protein (D7F1P9)	GINIARYQELYAQFI
HLA-B*40:01	10	5	13	9	ARYQELYAQ	0.000424	11	Crangon crangon	Sarcoplasmic calcium-binding protein (D7F1P9)	KAGGINIARYQELYA
HLA-B*40:01	9	7	15	9	ARYQELYAQ	0.000424	11	Crangon crangon	Sarcoplasmic calcium-binding protein (D7F1P9)	GINIARYQELYAQFI
HLA-A*02:03	15	4	13	10	EAFLKSILI	0.000422	22	Gallus gallus	Serum albumin (P19121)	DHGEADFLKSILIRY
HLA-A*26:01	8	5	13	9	RTRQVESLA	0.000417	17	Crangon crangon	Sarcoplasmic calcium-binding protein (D7F1P9)	AGGINIARYQELYAQ
HLA-A*02:01	17	4	13	10	VTHGADYLI	0.000413	20	NA	NA	NA
HLA-B*57:01	13	2	11	10	GINIARYQL	0.000413	28	Crangon crangon	Sarcoplasmic calcium-binding protein (D7F1P9)	GINIARYQELYAQFI
HLA-B*57:01	11	4	13	10	GINIARYQL	0.000413	28	Crangon crangon	Sarcoplasmic calcium-binding protein (D7F1P9)	AGGINIARYQELYAQ
HLA-B*57:01	10	1	10	10	GINIARYQL	0.000413	28	Crangon crangon	Sarcoplasmic calcium-binding protein (D7F1P9)	KAGGINIARYQELYA
HLA-B*57:01	9	3	12	10	GINIARYQL	0.000413	28	Crangon crangon	Sarcoplasmic calcium-binding protein (D7F1P9)	GINIARYQELYAQFI
HLA-A*11:01	15	6	15	10	DFLKSILRY	0.000412	13	Gallus gallus	Serum albumin (P19121)	DHGEADFLKSILIRY
HLA-A*02:01	1	7	15	9	LRVPAGTTF	0.000411	20	Glycine max	Beta-conglycinin protein (P11827)	LQSGDALRVPAGTTY
HLA-A*01:01	15	6	14	9	DFLKSILIR	0.00041	25	Gallus gallus	Serum albumin (P19121)	DHGEADFLKSILIRY
HLA-A*02:06	11	1	10	10	KAGGIIARY	0.000409	28	Crangon crangon	Sarcoplasmic calcium-binding protein (D7F1P9)	AGGINIARYQELYAQ
HLA-A*30:02	4	5	14	10	KLDERESNR	0.000409	35	Crangon crangon	Iosephosphate isomerase (D7F1Q0)	PCIGEKLDERESNRT
HLA-A*68:01	13	6	15	10	ARYQELYQF	0.000407	20	Crangon crangon	Sarcoplasmic calcium-binding protein (D7F1P9)	GINIARYQELYAQFI
HLA-A*68:01	10	5	14	10	ARYQELYQF	0.000407	20	Crangon crangon	Sarcoplasmic calcium-binding protein (D7F1P9)	KAGGINIARYQELYA
HLA-A*30:02	2	1	10	10	LQSGALRVP	0.000405	35	Glycine max	Beta-conglycinin protein (P11827)	LQSGDALRVPAGTTY
HLA-A*30:02	1	1	10	10	LQSGALRVP	0.000405	35	Glycine max	Beta-conglycinin protein (P11827)	LQSGDALRVPAGTTY
HLA-A*01:01	8	3	11	9	FARTRQVES	0.000404	25	Crangon crangon	Sarcoplasmic calcium-binding protein (D7F1P9)	AGGINIARYQELYAQ
HLA-A*01:01	6	3	11	9	FARTRQVES	0.000404	25	Malus domestica	Predicted protein (E4Z8N9)	RLFARTRQVESLTAE
HLA-A*01:01	2	2	10	9	QSGDALRVP	0.000404	25	Glycine max	Beta-conglycinin protein (P11827)	LQSGDALRVPAGTTY
HLA-A*01:01	1	2	10	9	QSGDALRVP	0.000404	25	Glycine max	Beta-conglycinin protein (P11827)	LQSGDALRVPAGTTY
HLA-A*02:01	2	3	11	9	SGDALRVPA	0.000401	21	Glycine max	Beta-conglycinin protein (P11827)	LQSGDALRVPAGTTY
HLA-A*02:01	1	3	11	9	SGDALRVPA	0.000401	21	Glycine max	Beta-conglycinin protein (P11827)	LQSGDALRVPAGTTY
HLA-B*58:01	8	3	11	9	FARTRQVES	0.000399	21	Crangon crangon	Sarcoplasmic calcium-binding protein (D7F1P9)	AGGINIARYQELYAQ
HLA-B*58:01	6	3	11	9	FARTRQVES	0.000399	21	Malus domestica	Predicted protein (E4Z8N9)	RLFARTRQVESLTAE
HLA-A*01:01	8	3	12	10	FARTRQVEL	0.000398	25	Crangon crangon	Sarcoplasmic calcium-binding protein (D7F1P9)	AGGINIARYQELYAQ
HLA-A*01:01	6	3	12	10	FARTRQVEL	0.000398	25	Malus domestica	Predicted protein (E4Z8N9)	RLFARTRQVESLTAE
HLA-A*33:01	17	5	14	10	THGACDYLK	0.000395	20	NA	NA	NA
HLA-A*26:01	2	1	9	9	LQSGDALRV	0.000395	17	Glycine max	Beta-conglycinin protein (P11827)	LQSGDALRVPAGTTY
HLA-A*26:01	1	1	9	9	LQSGDALRV	0.000395	17	Glycine max	Beta-conglycinin protein (P11827)	LQSGDALRVPAGTTY
HLA-B*07:02	6	6	14	9	TRQVESLTA	0.000388	18	Malus domestica	Predicted protein (E4Z8N9)	RLFARTRQVESLTAE
HLA-B*40:01	17	4	12	9	VTHGACDYL	0.000384	12	NA	NA	NA
HLA-B*35:01	17	2	11	10	KGVTHGACY	0.000383	15	NA	NA	NA
HLA-A*68:02	10	6	15	10	RYQELYAFI	0.000382	23	Crangon crangon	Sarcoplasmic calcium-binding protein (D7F1P9)	KAGGINIARYQELYA
HLA-A*30:01	15	4	12	9	EADFLKSIL	0.000379	39	Gallus gallus	Serum albumin (P19121)	DHGEADFLKSILIRY
HLA-A*02:01	2	2	11	10	QSGDALVPA	0.000379	21	Glycine max	Beta-conglycinin protein (P11827)	LQSGDALRVPAGTTY
HLA-A*02:01	1	2	11	10	QSGDALVPA	0.000379	21	Glycine max	Beta-conglycinin protein (P11827)	LQSGDALRVPAGTTY
HLA-A*32:01	17	2	11	10	KVTHGACDY	0.000378	16	NA	NA	NA
HLA-B*08:01	6	7	15	9	RQVESLTAE	0.000375	29	Malus domestica	Predicted protein (E4Z8N9)	RLFARTRQVESLTAE
HLA-A*01:01	17	6	14	9	HGACDYLIK	0.000373	26	NA	NA	NA
HLA-A*02:01	10	6	15	10	RQELYAQFI	0.000372	21	Crangon crangon	Sarcoplasmic calcium-binding protein (D7F1P9)	KAGGINIARYQELYA
HLA-A*68:01	8	3	11	9	FARTRQVES	0.000372	21	Crangon crangon	Sarcoplasmic calcium-binding protein (D7F1P9)	AGGINIARYQELYAQ
HLA-A*68:01	6	3	11	9	FARTRQVES	0.000372	21	Malus domestica	Predicted protein (E4Z8N9)	RLFARTRQVESLTAE
HLA-B*08:01	8	2	11	10	LFRTRQVES	0.000371	29	Crangon crangon	Sarcoplasmic calcium-binding protein (D7F1P9)	AGGINIARYQELYAQ
HLA-B*08:01	6	2	11	10	LFRTRQVES	0.000371	29	Malus domestica	Predicted protein (E4Z8N9)	RLFARTRQVESLTAE
HLA-A*02:01	13	6	15	10	ARYQELYQF	0.00037	21	Crangon crangon	Sarcoplasmic calcium-binding protein (D7F1P9)	GINIARYQELYAQFI
HLA-A*02:01	10	5	14	10	ARYQELYQF	0.00037	21	Crangon crangon	Sarcoplasmic calcium-binding protein (D7F1P9)	KAGGINIARYQELYA
HLA-B*44:03	13	6	14	9	ARYQELYAQ	0.000369	13	Crangon crangon	Sarcoplasmic calcium-binding protein (D7F1P9)	GINIARYQELYAQFI
HLA-B*44:03	10	5	13	9	ARYQELYAQ	0.000369	13	Crangon crangon	Sarcoplasmic calcium-binding protein (D7F1P9)	KAGGINIARYQELYA
HLA-B*44:03	9	7	15	9	ARYQELYAQ	0.000369	13	Crangon crangon	Sarcoplasmic calcium-binding protein (D7F1P9)	GINIARYQELYAQFI
HLA-B*51:01	6	5	14	10	RTRQVSLTA	0.000369	27	Malus domestica	Predicted protein (E4Z8N9)	RLFARTRQVESLTAE
HLA-B*35:01	8	4	12	9	ARTRQVESL	0.000366	15	Crangon crangon	Sarcoplasmic calcium-binding protein (D7F1P9)	AGGINIARYQELYAQ
HLA-B*35:01	6	4	12	9	ARTRQVESL	0.000366	15	Malus domestica	Predicted protein (E4Z8N9)	RLFARTRQVESLTAE
HLA-B*08:01	17	1	9	9	MKGVTHGAC	0.000364	30	NA	NA	NA
HLA-B*15:01	15	4	12	9	EADFLKSIL	0.000362	22	Gallus gallus	Serum albumin (P19121)	DHGEADFLKSILIRY
HLA-B*07:02	11	1	10	10	KAGGINIAY	0.000362	19	Crangon crangon	Sarcoplasmic calcium-binding protein (D7F1P9)	AGGINIARYQELYAQ
HLA-A*02:06	2	2	10	9	QSGDALRVP	0.000362	29	Glycine max	Beta-conglycinin protein (P11827)	LQSGDALRVPAGTTY
HLA-A*02:06	1	2	10	9	QSGDALRVP	0.000362	29	Glycine max	Beta-conglycinin protein (P11827)	LQSGDALRVPAGTTY
HLA-A*68:01	15	5	13	9	ADFLKSILI	0.00036	21	Gallus gallus	Serum albumin (P19121)	DHGEADFLKSILIRY
HLA-A*02:01	15	4	13	10	EADLKSILI	0.00036	21	Gallus gallus	Serum albumin (P19121)	DHGEADFLKSILIRY
HLA-A*68:01	13	5	14	10	IAYQELYAQ	0.00036	21	Crangon crangon	Sarcoplasmic calcium-binding protein (D7F1P9)	GINIARYQELYAQFI
HLA-A*68:01	10	4	13	10	IAYQELYAQ	0.00036	21	Crangon crangon	Sarcoplasmic calcium-binding protein (D7F1P9)	KAGGINIARYQELYA
HLA-A*68:01	9	6	15	10	IAYQELYAQ	0.00036	21	Crangon crangon	Sarcoplasmic calcium-binding protein (D7F1P9)	GINIARYQELYAQFI
HLA-B*53:01	15	1	9	9	DHGEADFLK	0.000353	15	Gallus gallus	Serum albumin (P19121)	DHGEADFLKSILIRY
HLA-B*51:01	8	6	14	9	TRQVESLAA	0.000351	28	Crangon crangon	Sarcoplasmic calcium-binding protein (D7F1P9)	AGGINIARYQELYAQ
HLA-A*33:01	17	6	14	9	HGACDYLIK	0.000349	22	NA	NA	NA
HLA-B*57:01	13	1	9	9	GGINIARYQ	0.000348	30	Crangon crangon	Sarcoplasmic calcium-binding protein (D7F1P9)	GINIARYQELYAQFI
HLA-B*57:01	11	3	11	9	GGINIARYQ	0.000348	30	Crangon crangon	Sarcoplasmic calcium-binding protein (D7F1P9)	AGGINIARYQELYAQ
HLA-B*57:01	9	2	10	9	GGINIARYQ	0.000348	30	Crangon crangon	Sarcoplasmic calcium-binding protein (D7F1P9)	GINIARYQELYAQFI
HLA-B*58:01	6	7	15	9	RQVESLTAE	0.000348	22	Malus domestica	Predicted protein (E4Z8N9)	RLFARTRQVESLTAE
HLA-B*08:01	4	2	10	9	CIGEKLDER	0.000348	30	Crangon crangon	Iosephosphate isomerase (D7F1Q0)	PCIGEKLDERESNRT
HLA-A*03:01	15	3	11	9	GEADFLKSI	0.000347	18	Gallus gallus	Serum albumin (P19121)	DHGEADFLKSILIRY
HLA-A*02:03	4	2	10	9	CIGEKLDER	0.000347	24	Crangon crangon	Iosephosphate isomerase (D7F1Q0)	PCIGEKLDERESNRT
HLA-B*07:02	10	7	15	9	YQELYAQFI	0.000346	19	Crangon crangon	Sarcoplasmic calcium-binding protein (D7F1P9)	KAGGINIARYQELYA
HLA-A*03:01	13	2	10	9	GINIARYQE	0.000344	18	Crangon crangon	Sarcoplasmic calcium-binding protein (D7F1P9)	GINIARYQELYAQFI
HLA-A*03:01	11	4	12	9	GINIARYQE	0.000344	18	Crangon crangon	Sarcoplasmic calcium-binding protein (D7F1P9)	AGGINIARYQELYAQ
HLA-A*03:01	10	1	9	9	GINIARYQE	0.000344	18	Crangon crangon	Sarcoplasmic calcium-binding protein (D7F1P9)	KAGGINIARYQELYA
HLA-A*03:01	9	3	11	9	GINIARYQE	0.000344	18	Crangon crangon	Sarcoplasmic calcium-binding protein (D7F1P9)	GINIARYQELYAQFI
HLA-A*02:01	13	4	12	9	NIARYQELY	0.000343	22	Crangon crangon	Sarcoplasmic calcium-binding protein (D7F1P9)	GINIARYQELYAQFI
HLA-A*02:01	11	6	14	9	NIARYQELY	0.000343	22	Crangon crangon	Sarcoplasmic calcium-binding protein (D7F1P9)	AGGINIARYQELYAQ
HLA-A*02:01	10	3	11	9	NIARYQELY	0.000343	22	Crangon crangon	Sarcoplasmic calcium-binding protein (D7F1P9)	KAGGINIARYQELYA
HLA-A*02:01	9	5	13	9	NIARYQELY	0.000343	22	Crangon crangon	Sarcoplasmic calcium-binding protein (D7F1P9)	GINIARYQELYAQFI
HLA-A*02:01	11	1	9	9	KAGGINIAR	0.000342	22	Crangon crangon	Sarcoplasmic calcium-binding protein (D7F1P9)	AGGINIARYQELYAQ
HLA-A*68:01	6	5	14	10	RTRQVSLTA	0.00034	22	Malus domestica	Predicted protein (E4Z8N9)	RLFARTRQVESLTAE
HLA-A*30:02	13	2	10	9	GINIARYQE	0.000339	38	Crangon crangon	Sarcoplasmic calcium-binding protein (D7F1P9)	GINIARYQELYAQFI
HLA-A*30:02	11	4	12	9	GINIARYQE	0.000339	38	Crangon crangon	Sarcoplasmic calcium-binding protein (D7F1P9)	AGGINIARYQELYAQ
HLA-A*30:02	10	1	9	9	GINIARYQE	0.000339	38	Crangon crangon	Sarcoplasmic calcium-binding protein (D7F1P9)	KAGGINIARYQELYA
HLA-A*30:02	9	3	11	9	GINIARYQE	0.000339	38	Crangon crangon	Sarcoplasmic calcium-binding protein (D7F1P9)	GINIARYQELYAQFI
HLA-A*68:01	13	2	10	9	GINIARYQE	0.000337	22	Crangon crangon	Sarcoplasmic calcium-binding protein (D7F1P9)	GINIARYQELYAQFI
HLA-A*68:01	11	4	12	9	GINIARYQE	0.000337	22	Crangon crangon	Sarcoplasmic calcium-binding protein (D7F1P9)	AGGINIARYQELYAQ
HLA-A*68:01	10	1	9	9	GINIARYQE	0.000337	22	Crangon crangon	Sarcoplasmic calcium-binding protein (D7F1P9)	KAGGINIARYQELYA
HLA-A*68:01	9	3	11	9	GINIARYQE	0.000337	22	Crangon crangon	Sarcoplasmic calcium-binding protein (D7F1P9)	GINIARYQELYAQFI
HLA-A*30:02	8	2	11	10	LFRTRQVES	0.000335	38	Crangon crangon	Sarcoplasmic calcium-binding protein (D7F1P9)	AGGINIARYQELYAQ
HLA-A*30:01	8	6	15	10	TQVESLAAE	0.000335	40	Crangon crangon	Sarcoplasmic calcium-binding protein (D7F1P9)	AGGINIARYQELYAQ
HLA-A*30:02	6	2	11	10	LFRTRQVES	0.000335	38	Malus domestica	Predicted protein (E4Z8N9)	RLFARTRQVESLTAE
HLA-B*44:02	4	6	14	9	KLDERESNR	0.000335	13	Crangon crangon	Iosephosphate isomerase (D7F1Q0)	PCIGEKLDERESNRT
HLA-B*08:01	11	2	10	9	AGGINIARY	0.000334	31	Crangon crangon	Sarcoplasmic calcium-binding protein (D7F1P9)	AGGINIARYQELYAQ
HLA-B*08:01	9	1	9	9	AGGINIARY	0.000334	31	Crangon crangon	Sarcoplasmic calcium-binding protein (D7F1P9)	GINIARYQELYAQFI
HLA-B*08:01	8	4	13	10	ARTRQVESL	0.000334	31	Crangon crangon	Sarcoplasmic calcium-binding protein (D7F1P9)	AGGINIARYQELYAQ
HLA-B*58:01	10	7	15	9	YQELYAQFI	0.000332	23	Crangon crangon	Sarcoplasmic calcium-binding protein (D7F1P9)	KAGGINIARYQELYA
HLA-A*33:01	15	3	11	9	GEADFLKSI	0.000331	22	Gallus gallus	Serum albumin (P19121)	DHGEADFLKSILIRY
HLA-B*57:01	2	5	13	9	DALRVPAGT	0.000325	31	Glycine max	Beta-conglycinin protein (P11827)	LQSGDALRVPAGTTY
HLA-B*57:01	1	5	13	9	DALRVPAGT	0.000325	31	Glycine max	Beta-conglycinin protein (P11827)	LQSGDALRVPAGTTY
HLA-B*57:01	10	7	15	9	YQELYAQFI	0.000323	31	Crangon crangon	Sarcoplasmic calcium-binding protein (D7F1P9)	KAGGINIARYQELYA
HLA-B*44:03	6	7	15	9	RQVESLTAE	0.000322	13	Malus domestica	Predicted protein (E4Z8N9)	RLFARTRQVESLTAE
HLA-A*02:03	6	6	15	10	TQVESLTAE	0.000322	25	Malus domestica	Predicted protein (E4Z8N9)	RLFARTRQVESLTAE
HLA-B*44:03	15	1	9	9	DHGEADFLK	0.000321	13	Gallus gallus	Serum albumin (P19121)	DHGEADFLKSILIRY
HLA-B*35:01	10	7	15	9	YQELYAQFI	0.00032	16	Crangon crangon	Sarcoplasmic calcium-binding protein (D7F1P9)	KAGGINIARYQELYA
HLA-A*11:01	4	6	15	10	KLDERESNR	0.00032	15	Crangon crangon	Iosephosphate isomerase (D7F1Q0)	PCIGEKLDERESNRT
HLA-A*68:01	8	5	14	10	RTRQVSLAA	0.000318	22	Crangon crangon	Sarcoplasmic calcium-binding protein (D7F1P9)	AGGINIARYQELYAQ
HLA-B*08:01	6	5	13	9	RTRQVESLT	0.000318	31	Malus domestica	Predicted protein (E4Z8N9)	RLFARTRQVESLTAE
HLA-B*35:01	15	3	12	10	GEADFLKSL	0.000317	16	Gallus gallus	Serum albumin (P19121)	DHGEADFLKSILIRY
HLA-A*31:01	15	3	11	9	GEADFLKSI	0.000316	24	Gallus gallus	Serum albumin (P19121)	DHGEADFLKSILIRY
HLA-B*15:01	10	6	15	10	RYQELYAQF	0.000316	23	Crangon crangon	Sarcoplasmic calcium-binding protein (D7F1P9)	KAGGINIARYQELYA
HLA-A*68:02	15	6	15	10	DLKSILIRY	0.000315	25	Gallus gallus	Serum albumin (P19121)	DHGEADFLKSILIRY
HLA-B*58:01	13	1	9	9	GGINIARYQ	0.000315	23	Crangon crangon	Sarcoplasmic calcium-binding protein (D7F1P9)	GINIARYQELYAQFI
HLA-B*58:01	11	3	11	9	GGINIARYQ	0.000315	23	Crangon crangon	Sarcoplasmic calcium-binding protein (D7F1P9)	AGGINIARYQELYAQ
HLA-B*58:01	9	2	10	9	GGINIARYQ	0.000315	23	Crangon crangon	Sarcoplasmic calcium-binding protein (D7F1P9)	GINIARYQELYAQFI
HLA-A*01:01	6	6	14	9	TRQVESLTA	0.000315	29	Malus domestica	Predicted protein (E4Z8N9)	RLFARTRQVESLTAE
HLA-A*26:01	13	2	11	10	GIIARYQEL	0.000309	19	Crangon crangon	Sarcoplasmic calcium-binding protein (D7F1P9)	GINIARYQELYAQFI
HLA-A*26:01	11	4	13	10	GIIARYQEL	0.000309	19	Crangon crangon	Sarcoplasmic calcium-binding protein (D7F1P9)	AGGINIARYQELYAQ
HLA-A*26:01	10	1	10	10	GIIARYQEL	0.000309	19	Crangon crangon	Sarcoplasmic calcium-binding protein (D7F1P9)	KAGGINIARYQELYA
HLA-A*26:01	9	3	12	10	GIIARYQEL	0.000309	19	Crangon crangon	Sarcoplasmic calcium-binding protein (D7F1P9)	GINIARYQELYAQFI
HLA-B*40:01	8	5	13	9	RTRQVESLA	0.000309	13	Crangon crangon	Sarcoplasmic calcium-binding protein (D7F1P9)	AGGINIARYQELYAQ
HLA-A*33:01	6	5	13	9	RTRQVESLT	0.000306	23	Malus domestica	Predicted protein (E4Z8N9)	RLFARTRQVESLTAE
HLA-A*02:06	13	6	14	9	ARYQELYAQ	0.000305	31	Crangon crangon	Sarcoplasmic calcium-binding protein (D7F1P9)	GINIARYQELYAQFI
HLA-A*02:06	10	5	13	9	ARYQELYAQ	0.000305	31	Crangon crangon	Sarcoplasmic calcium-binding protein (D7F1P9)	KAGGINIARYQELYA
HLA-A*02:06	9	7	15	9	ARYQELYAQ	0.000305	31	Crangon crangon	Sarcoplasmic calcium-binding protein (D7F1P9)	GINIARYQELYAQFI
HLA-A*31:01	13	2	11	10	GINIARYQL	0.000304	24	Crangon crangon	Sarcoplasmic calcium-binding protein (D7F1P9)	GINIARYQELYAQFI
HLA-A*03:01	13	5	13	9	IARYQELYA	0.000304	19	Crangon crangon	Sarcoplasmic calcium-binding protein (D7F1P9)	GINIARYQELYAQFI
HLA-A*31:01	11	4	13	10	GINIARYQL	0.000304	24	Crangon crangon	Sarcoplasmic calcium-binding protein (D7F1P9)	AGGINIARYQELYAQ
HLA-A*03:01	11	7	15	9	IARYQELYA	0.000304	19	Crangon crangon	Sarcoplasmic calcium-binding protein (D7F1P9)	AGGINIARYQELYAQ
HLA-A*31:01	10	1	10	10	GINIARYQL	0.000304	24	Crangon crangon	Sarcoplasmic calcium-binding protein (D7F1P9)	KAGGINIARYQELYA
HLA-A*03:01	10	4	12	9	IARYQELYA	0.000304	19	Crangon crangon	Sarcoplasmic calcium-binding protein (D7F1P9)	KAGGINIARYQELYA
HLA-A*31:01	9	3	12	10	GINIARYQL	0.000304	24	Crangon crangon	Sarcoplasmic calcium-binding protein (D7F1P9)	GINIARYQELYAQFI
HLA-A*03:01	9	6	14	9	IARYQELYA	0.000304	19	Crangon crangon	Sarcoplasmic calcium-binding protein (D7F1P9)	GINIARYQELYAQFI
HLA-A*02:03	8	6	15	10	TQVESLAAE	0.000303	25	Crangon crangon	Sarcoplasmic calcium-binding protein (D7F1P9)	AGGINIARYQELYAQ
HLA-B*08:01	4	5	14	10	ELDERESNR	0.000303	32	Crangon crangon	Iosephosphate isomerase (D7F1Q0)	PCIGEKLDERESNRT
HLA-A*30:01	17	6	15	10	HACDYLIKP	0.000302	42	NA	NA	NA
HLA-A*68:01	13	6	14	9	ARYQELYAQ	0.000302	22	Crangon crangon	Sarcoplasmic calcium-binding protein (D7F1P9)	GINIARYQELYAQFI
HLA-A*68:01	10	5	13	9	ARYQELYAQ	0.000302	22	Crangon crangon	Sarcoplasmic calcium-binding protein (D7F1P9)	KAGGINIARYQELYA
HLA-A*68:01	9	7	15	9	ARYQELYAQ	0.000302	22	Crangon crangon	Sarcoplasmic calcium-binding protein (D7F1P9)	GINIARYQELYAQFI
HLA-A*03:01	8	4	13	10	ATRQVESLA	0.000302	19	Crangon crangon	Sarcoplasmic calcium-binding protein (D7F1P9)	AGGINIARYQELYAQ
HLA-A*32:01	15	2	11	10	HGADFLKSI	0.0003	18	Gallus gallus	Serum albumin (P19121)	DHGEADFLKSILIRY
HLA-A*33:01	8	3	12	10	FARTRQVSL	0.0003	23	Crangon crangon	Sarcoplasmic calcium-binding protein (D7F1P9)	AGGINIARYQELYAQ
HLA-A*33:01	6	3	12	10	FARTRQVSL	0.0003	23	Malus domestica	Predicted protein (E4Z8N9)	RLFARTRQVESLTAE
HLA-A*11:01	13	6	15	10	ARYQELYQF	0.000298	15	Crangon crangon	Sarcoplasmic calcium-binding protein (D7F1P9)	GINIARYQELYAQFI
HLA-A*11:01	10	5	14	10	ARYQELYQF	0.000298	15	Crangon crangon	Sarcoplasmic calcium-binding protein (D7F1P9)	KAGGINIARYQELYA
HLA-B*35:01	15	5	13	9	ADFLKSILI	0.000296	17	Gallus gallus	Serum albumin (P19121)	DHGEADFLKSILIRY
HLA-A*01:01	8	4	13	10	ATRQVESLA	0.000296	29	Crangon crangon	Sarcoplasmic calcium-binding protein (D7F1P9)	AGGINIARYQELYAQ
HLA-A*02:06	17	6	15	10	HACDYLIKP	0.000294	31	NA	NA	NA
HLA-A*31:01	15	5	13	9	ADFLKSILI	0.000294	25	Gallus gallus	Serum albumin (P19121)	DHGEADFLKSILIRY
HLA-A*32:01	8	3	12	10	FARTRQVSL	0.000293	18	Crangon crangon	Sarcoplasmic calcium-binding protein (D7F1P9)	AGGINIARYQELYAQ
HLA-A*32:01	6	3	12	10	FARTRQVSL	0.000293	18	Malus domestica	Predicted protein (E4Z8N9)	RLFARTRQVESLTAE
HLA-A*68:01	13	1	9	9	GGINIARYQ	0.000291	23	Crangon crangon	Sarcoplasmic calcium-binding protein (D7F1P9)	GINIARYQELYAQFI
HLA-B*51:01	11	1	10	10	KAGGINIAY	0.000291	29	Crangon crangon	Sarcoplasmic calcium-binding protein (D7F1P9)	AGGINIARYQELYAQ
HLA-A*68:01	11	3	11	9	GGINIARYQ	0.000291	23	Crangon crangon	Sarcoplasmic calcium-binding protein (D7F1P9)	AGGINIARYQELYAQ
HLA-A*68:01	9	2	10	9	GGINIARYQ	0.000291	23	Crangon crangon	Sarcoplasmic calcium-binding protein (D7F1P9)	GINIARYQELYAQFI
HLA-B*57:01	6	7	15	9	RQVESLTAE	0.000291	32	Malus domestica	Predicted protein (E4Z8N9)	RLFARTRQVESLTAE
HLA-B*08:01	11	1	9	9	KAGGINIAR	0.00029	33	Crangon crangon	Sarcoplasmic calcium-binding protein (D7F1P9)	AGGINIARYQELYAQ
HLA-A*68:02	2	2	10	9	QSGDALRVP	0.000289	25	Glycine max	Beta-conglycinin protein (P11827)	LQSGDALRVPAGTTY
HLA-A*68:02	1	2	10	9	QSGDALRVP	0.000289	25	Glycine max	Beta-conglycinin protein (P11827)	LQSGDALRVPAGTTY
HLA-A*68:01	13	4	13	10	NIARYQELY	0.000287	23	Crangon crangon	Sarcoplasmic calcium-binding protein (D7F1P9)	GINIARYQELYAQFI
HLA-A*68:01	11	6	15	10	NIARYQELY	0.000287	23	Crangon crangon	Sarcoplasmic calcium-binding protein (D7F1P9)	AGGINIARYQELYAQ
HLA-A*68:01	10	3	12	10	NIARYQELY	0.000287	23	Crangon crangon	Sarcoplasmic calcium-binding protein (D7F1P9)	KAGGINIARYQELYA
HLA-A*68:01	9	5	14	10	NIARYQELY	0.000287	23	Crangon crangon	Sarcoplasmic calcium-binding protein (D7F1P9)	GINIARYQELYAQFI
HLA-A*30:02	6	6	15	10	TQVESLTAE	0.000284	40	Malus domestica	Predicted protein (E4Z8N9)	RLFARTRQVESLTAE
HLA-B*40:01	15	4	13	10	EDFLKSILI	0.000283	13	Gallus gallus	Serum albumin (P19121)	DHGEADFLKSILIRY
HLA-A*02:03	13	6	15	10	ARYQELAQF	0.000282	26	Crangon crangon	Sarcoplasmic calcium-binding protein (D7F1P9)	GINIARYQELYAQFI
HLA-A*02:03	10	5	14	10	ARYQELAQF	0.000282	26	Crangon crangon	Sarcoplasmic calcium-binding protein (D7F1P9)	KAGGINIARYQELYA
HLA-B*44:03	8	7	15	9	RQVESLAAE	0.000282	14	Crangon crangon	Sarcoplasmic calcium-binding protein (D7F1P9)	AGGINIARYQELYAQ
HLA-B*58:01	8	7	15	9	RQVESLAAE	0.00028	24	Crangon crangon	Sarcoplasmic calcium-binding protein (D7F1P9)	AGGINIARYQELYAQ
HLA-A*33:01	2	3	11	9	SGDALRVPA	0.00028	24	Glycine max	Beta-conglycinin protein (P11827)	LQSGDALRVPAGTTY
HLA-A*33:01	1	3	11	9	SGDALRVPA	0.00028	24	Glycine max	Beta-conglycinin protein (P11827)	LQSGDALRVPAGTTY
HLA-B*44:03	17	5	13	9	THGACDYLI	0.000278	14	NA	NA	NA
HLA-A*68:01	13	5	13	9	IARYQELYA	0.000278	23	Crangon crangon	Sarcoplasmic calcium-binding protein (D7F1P9)	GINIARYQELYAQFI
HLA-A*68:01	11	7	15	9	IARYQELYA	0.000278	23	Crangon crangon	Sarcoplasmic calcium-binding protein (D7F1P9)	AGGINIARYQELYAQ
HLA-A*68:01	10	4	12	9	IARYQELYA	0.000278	23	Crangon crangon	Sarcoplasmic calcium-binding protein (D7F1P9)	KAGGINIARYQELYA
HLA-A*68:01	9	6	14	9	IARYQELYA	0.000278	23	Crangon crangon	Sarcoplasmic calcium-binding protein (D7F1P9)	GINIARYQELYAQFI
HLA-A*26:01	2	5	13	9	DALRVPAGT	0.000278	20	Glycine max	Beta-conglycinin protein (P11827)	LQSGDALRVPAGTTY
HLA-A*26:01	1	5	13	9	DALRVPAGT	0.000278	20	Glycine max	Beta-conglycinin protein (P11827)	LQSGDALRVPAGTTY
HLA-A*31:01	17	5	14	10	THGACDYLK	0.000277	25	NA	NA	NA
HLA-B*44:02	13	6	14	9	ARYQELYAQ	0.000277	15	Crangon crangon	Sarcoplasmic calcium-binding protein (D7F1P9)	GINIARYQELYAQFI
HLA-B*44:02	10	5	13	9	ARYQELYAQ	0.000277	15	Crangon crangon	Sarcoplasmic calcium-binding protein (D7F1P9)	KAGGINIARYQELYA
HLA-B*44:02	9	7	15	9	ARYQELYAQ	0.000277	15	Crangon crangon	Sarcoplasmic calcium-binding protein (D7F1P9)	GINIARYQELYAQFI
HLA-A*11:01	17	4	12	9	VTHGACDYL	0.000274	15	NA	NA	NA
HLA-A*33:01	11	2	10	9	AGGINIARY	0.000274	24	Crangon crangon	Sarcoplasmic calcium-binding protein (D7F1P9)	AGGINIARYQELYAQ
HLA-A*33:01	9	1	9	9	AGGINIARY	0.000274	24	Crangon crangon	Sarcoplasmic calcium-binding protein (D7F1P9)	GINIARYQELYAQFI
HLA-B*15:01	8	4	13	10	ATRQVESLA	0.000274	24	Crangon crangon	Sarcoplasmic calcium-binding protein (D7F1P9)	AGGINIARYQELYAQ
HLA-B*35:01	13	5	14	10	IAYQELYAQ	0.000273	17	Crangon crangon	Sarcoplasmic calcium-binding protein (D7F1P9)	GINIARYQELYAQFI
HLA-B*08:01	13	4	13	10	NIRYQELYA	0.000273	33	Crangon crangon	Sarcoplasmic calcium-binding protein (D7F1P9)	GINIARYQELYAQFI
HLA-B*08:01	11	6	15	10	NIRYQELYA	0.000273	33	Crangon crangon	Sarcoplasmic calcium-binding protein (D7F1P9)	AGGINIARYQELYAQ
HLA-B*35:01	10	4	13	10	IAYQELYAQ	0.000273	17	Crangon crangon	Sarcoplasmic calcium-binding protein (D7F1P9)	KAGGINIARYQELYA
HLA-B*08:01	10	3	12	10	NIRYQELYA	0.000273	33	Crangon crangon	Sarcoplasmic calcium-binding protein (D7F1P9)	KAGGINIARYQELYA
HLA-B*35:01	9	6	15	10	IAYQELYAQ	0.000273	17	Crangon crangon	Sarcoplasmic calcium-binding protein (D7F1P9)	GINIARYQELYAQFI
HLA-B*08:01	9	5	14	10	NIRYQELYA	0.000273	33	Crangon crangon	Sarcoplasmic calcium-binding protein (D7F1P9)	GINIARYQELYAQFI
HLA-A*02:03	6	4	13	10	ATRQVESLT	0.000269	26	Malus domestica	Predicted protein (E4Z8N9)	RLFARTRQVESLTAE
HLA-A*68:02	13	6	15	10	ARYELYAQF	0.000267	26	Crangon crangon	Sarcoplasmic calcium-binding protein (D7F1P9)	GINIARYQELYAQFI
HLA-A*68:02	10	5	14	10	ARYELYAQF	0.000267	26	Crangon crangon	Sarcoplasmic calcium-binding protein (D7F1P9)	KAGGINIARYQELYA
HLA-B*53:01	8	4	12	9	ARTRQVESL	0.000267	16	Crangon crangon	Sarcoplasmic calcium-binding protein (D7F1P9)	AGGINIARYQELYAQ
HLA-B*53:01	6	4	12	9	ARTRQVESL	0.000267	16	Malus domestica	Predicted protein (E4Z8N9)	RLFARTRQVESLTAE
HLA-A*68:01	8	3	12	10	FARTRQVEL	0.000266	23	Crangon crangon	Sarcoplasmic calcium-binding protein (D7F1P9)	AGGINIARYQELYAQ
HLA-A*68:01	6	3	12	10	FARTRQVEL	0.000266	23	Malus domestica	Predicted protein (E4Z8N9)	RLFARTRQVESLTAE
HLA-A*24:02	15	4	12	9	EADFLKSIL	0.000264	14	Gallus gallus	Serum albumin (P19121)	DHGEADFLKSILIRY
HLA-B*07:02	8	1	10	10	RLFATRQVE	0.000264	21	Crangon crangon	Sarcoplasmic calcium-binding protein (D7F1P9)	AGGINIARYQELYAQ
HLA-B*07:02	6	1	10	10	RLFATRQVE	0.000264	21	Malus domestica	Predicted protein (E4Z8N9)	RLFARTRQVESLTAE
HLA-A*03:01	8	4	12	9	ARTRQVESL	0.000263	20	Crangon crangon	Sarcoplasmic calcium-binding protein (D7F1P9)	AGGINIARYQELYAQ
HLA-A*03:01	6	4	12	9	ARTRQVESL	0.000263	20	Malus domestica	Predicted protein (E4Z8N9)	RLFARTRQVESLTAE
HLA-A*24:02	4	6	14	9	KLDERESNR	0.000263	14	Crangon crangon	Iosephosphate isomerase (D7F1Q0)	PCIGEKLDERESNRT
HLA-B*51:01	15	6	14	9	DFLKSILIR	0.000262	31	Gallus gallus	Serum albumin (P19121)	DHGEADFLKSILIRY
HLA-B*35:01	2	3	11	9	SGDALRVPA	0.000262	17	Glycine max	Beta-conglycinin protein (P11827)	LQSGDALRVPAGTTY
HLA-B*35:01	1	3	11	9	SGDALRVPA	0.000262	17	Glycine max	Beta-conglycinin protein (P11827)	LQSGDALRVPAGTTY
HLA-A*11:01	15	3	11	9	GEADFLKSI	0.00026	16	Gallus gallus	Serum albumin (P19121)	DHGEADFLKSILIRY
HLA-B*40:01	6	6	14	9	TRQVESLTA	0.000259	14	Malus domestica	Predicted protein (E4Z8N9)	RLFARTRQVESLTAE
HLA-B*57:01	8	7	15	9	RQVESLAAE	0.000256	34	Crangon crangon	Sarcoplasmic calcium-binding protein (D7F1P9)	AGGINIARYQELYAQ
HLA-A*68:02	17	6	15	10	HACDYLIKP	0.000255	27	NA	NA	NA
HLA-A*33:01	15	5	13	9	ADFLKSILI	0.000255	25	Gallus gallus	Serum albumin (P19121)	DHGEADFLKSILIRY
HLA-A*23:01	13	3	12	10	INIARYQLY	0.000254	15	Crangon crangon	Sarcoplasmic calcium-binding protein (D7F1P9)	GINIARYQELYAQFI
HLA-A*23:01	11	5	14	10	INIARYQLY	0.000254	15	Crangon crangon	Sarcoplasmic calcium-binding protein (D7F1P9)	AGGINIARYQELYAQ
HLA-A*23:01	10	2	11	10	INIARYQLY	0.000254	15	Crangon crangon	Sarcoplasmic calcium-binding protein (D7F1P9)	KAGGINIARYQELYA
HLA-A*23:01	9	4	13	10	INIARYQLY	0.000254	15	Crangon crangon	Sarcoplasmic calcium-binding protein (D7F1P9)	GINIARYQELYAQFI
HLA-B*44:03	6	6	14	9	TRQVESLTA	0.000253	15	Malus domestica	Predicted protein (E4Z8N9)	RLFARTRQVESLTAE
HLA-B*08:01	2	4	12	9	GDALRVPAG	0.000249	34	Glycine max	Beta-conglycinin protein (P11827)	LQSGDALRVPAGTTY
HLA-B*07:02	2	2	11	10	QSGDARVPA	0.000249	22	Glycine max	Beta-conglycinin protein (P11827)	LQSGDALRVPAGTTY
HLA-B*08:01	1	4	12	9	GDALRVPAG	0.000249	34	Glycine max	Beta-conglycinin protein (P11827)	LQSGDALRVPAGTTY
HLA-B*07:02	1	2	11	10	QSGDARVPA	0.000249	22	Glycine max	Beta-conglycinin protein (P11827)	LQSGDALRVPAGTTY
HLA-B*44:02	6	7	15	9	RQVESLTAE	0.000248	15	Malus domestica	Predicted protein (E4Z8N9)	RLFARTRQVESLTAE
HLA-A*33:01	8	7	15	9	RQVESLAAE	0.000246	25	Crangon crangon	Sarcoplasmic calcium-binding protein (D7F1P9)	AGGINIARYQELYAQ
HLA-A*68:02	6	6	14	9	TRQVESLTA	0.000246	27	Malus domestica	Predicted protein (E4Z8N9)	RLFARTRQVESLTAE
HLA-A*11:01	13	1	9	9	GGINIARYQ	0.000245	16	Crangon crangon	Sarcoplasmic calcium-binding protein (D7F1P9)	GINIARYQELYAQFI
HLA-A*11:01	11	3	11	9	GGINIARYQ	0.000245	16	Crangon crangon	Sarcoplasmic calcium-binding protein (D7F1P9)	AGGINIARYQELYAQ
HLA-A*11:01	9	2	10	9	GGINIARYQ	0.000245	16	Crangon crangon	Sarcoplasmic calcium-binding protein (D7F1P9)	GINIARYQELYAQFI
HLA-B*07:02	6	7	15	9	RQVESLTAE	0.000244	22	Malus domestica	Predicted protein (E4Z8N9)	RLFARTRQVESLTAE
HLA-B*51:01	6	5	13	9	RTRQVESLT	0.000242	31	Malus domestica	Predicted protein (E4Z8N9)	RLFARTRQVESLTAE
HLA-A*31:01	17	3	11	9	GVTHGACDY	0.000241	26	NA	NA	NA
HLA-A*03:01	13	1	9	9	GGINIARYQ	0.000241	21	Crangon crangon	Sarcoplasmic calcium-binding protein (D7F1P9)	GINIARYQELYAQFI
HLA-A*03:01	11	3	11	9	GGINIARYQ	0.000241	21	Crangon crangon	Sarcoplasmic calcium-binding protein (D7F1P9)	AGGINIARYQELYAQ
HLA-A*03:01	9	2	10	9	GGINIARYQ	0.000241	21	Crangon crangon	Sarcoplasmic calcium-binding protein (D7F1P9)	GINIARYQELYAQFI
HLA-A*01:01	10	6	15	10	RYQELAQFI	0.00024	33	Crangon crangon	Sarcoplasmic calcium-binding protein (D7F1P9)	KAGGINIARYQELYA
HLA-B*58:01	15	5	14	10	ADFKSILIR	0.000238	26	Gallus gallus	Serum albumin (P19121)	DHGEADFLKSILIRY
HLA-B*35:01	8	7	15	9	RQVESLAAE	0.000238	18	Crangon crangon	Sarcoplasmic calcium-binding protein (D7F1P9)	AGGINIARYQELYAQ
HLA-B*08:01	8	7	15	9	RQVESLAAE	0.000237	35	Crangon crangon	Sarcoplasmic calcium-binding protein (D7F1P9)	AGGINIARYQELYAQ
HLA-B*35:01	15	1	9	9	DHGEADFLK	0.000236	18	Gallus gallus	Serum albumin (P19121)	DHGEADFLKSILIRY
HLA-A*02:01	2	1	10	10	LQSDALRVP	0.000234	25	Glycine max	Beta-conglycinin protein (P11827)	LQSGDALRVPAGTTY
HLA-A*02:01	1	1	10	10	LQSDALRVP	0.000234	25	Glycine max	Beta-conglycinin protein (P11827)	LQSGDALRVPAGTTY
HLA-A*32:01	17	3	12	10	GVTHGACYL	0.000232	19	NA	NA	NA
HLA-A*68:02	4	5	14	10	ELDERESNR	0.000231	28	Crangon crangon	Iosephosphate isomerase (D7F1Q0)	PCIGEKLDERESNRT
HLA-A*02:03	10	6	15	10	RQELYAQFI	0.00023	28	Crangon crangon	Sarcoplasmic calcium-binding protein (D7F1P9)	KAGGINIARYQELYA
HLA-B*40:01	8	3	12	10	FRTRQVESL	0.00023	14	Crangon crangon	Sarcoplasmic calcium-binding protein (D7F1P9)	AGGINIARYQELYAQ
HLA-B*58:01	6	4	13	10	ATRQVESLT	0.00023	26	Malus domestica	Predicted protein (E4Z8N9)	RLFARTRQVESLTAE
HLA-B*40:01	6	3	12	10	FRTRQVESL	0.00023	14	Malus domestica	Predicted protein (E4Z8N9)	RLFARTRQVESLTAE
HLA-B*40:01	4	4	13	10	GELDERESN	0.00023	14	Crangon crangon	Iosephosphate isomerase (D7F1Q0)	PCIGEKLDERESNRT
HLA-B*35:01	2	1	9	9	LQSGDALRV	0.00023	18	Glycine max	Beta-conglycinin protein (P11827)	LQSGDALRVPAGTTY
HLA-B*35:01	1	1	9	9	LQSGDALRV	0.00023	18	Glycine max	Beta-conglycinin protein (P11827)	LQSGDALRVPAGTTY
HLA-A*02:06	11	2	10	9	AGGINIARY	0.000229	34	Crangon crangon	Sarcoplasmic calcium-binding protein (D7F1P9)	AGGINIARYQELYAQ
HLA-A*02:06	9	1	9	9	AGGINIARY	0.000229	34	Crangon crangon	Sarcoplasmic calcium-binding protein (D7F1P9)	GINIARYQELYAQFI
HLA-A*31:01	8	2	10	9	LFARTRQVE	0.000229	27	Crangon crangon	Sarcoplasmic calcium-binding protein (D7F1P9)	AGGINIARYQELYAQ
HLA-A*31:01	6	2	10	9	LFARTRQVE	0.000229	27	Malus domestica	Predicted protein (E4Z8N9)	RLFARTRQVESLTAE
HLA-A*01:01	4	7	15	9	LDERESNRT	0.000228	34	Crangon crangon	Iosephosphate isomerase (D7F1Q0)	PCIGEKLDERESNRT
HLA-A*33:01	6	7	15	9	RQVESLTAE	0.000226	26	Malus domestica	Predicted protein (E4Z8N9)	RLFARTRQVESLTAE
HLA-A*32:01	15	5	14	10	ADFKSILIR	0.000223	20	Gallus gallus	Serum albumin (P19121)	DHGEADFLKSILIRY
HLA-A*11:01	13	2	10	9	GINIARYQE	0.000222	16	Crangon crangon	Sarcoplasmic calcium-binding protein (D7F1P9)	GINIARYQELYAQFI
HLA-A*11:01	11	4	12	9	GINIARYQE	0.000222	16	Crangon crangon	Sarcoplasmic calcium-binding protein (D7F1P9)	AGGINIARYQELYAQ
HLA-A*11:01	10	1	9	9	GINIARYQE	0.000222	16	Crangon crangon	Sarcoplasmic calcium-binding protein (D7F1P9)	KAGGINIARYQELYA
HLA-A*11:01	9	3	11	9	GINIARYQE	0.000222	16	Crangon crangon	Sarcoplasmic calcium-binding protein (D7F1P9)	GINIARYQELYAQFI
HLA-A*31:01	13	5	13	9	IARYQELYA	0.000219	27	Crangon crangon	Sarcoplasmic calcium-binding protein (D7F1P9)	GINIARYQELYAQFI
HLA-A*31:01	11	7	15	9	IARYQELYA	0.000219	27	Crangon crangon	Sarcoplasmic calcium-binding protein (D7F1P9)	AGGINIARYQELYAQ
HLA-A*31:01	10	4	12	9	IARYQELYA	0.000219	27	Crangon crangon	Sarcoplasmic calcium-binding protein (D7F1P9)	KAGGINIARYQELYA
HLA-A*31:01	9	6	14	9	IARYQELYA	0.000219	27	Crangon crangon	Sarcoplasmic calcium-binding protein (D7F1P9)	GINIARYQELYAQFI
HLA-A*26:01	13	6	14	9	ARYQELYAQ	0.000217	22	Crangon crangon	Sarcoplasmic calcium-binding protein (D7F1P9)	GINIARYQELYAQFI
HLA-A*26:01	10	5	13	9	ARYQELYAQ	0.000217	22	Crangon crangon	Sarcoplasmic calcium-binding protein (D7F1P9)	KAGGINIARYQELYA
HLA-A*26:01	9	7	15	9	ARYQELYAQ	0.000217	22	Crangon crangon	Sarcoplasmic calcium-binding protein (D7F1P9)	GINIARYQELYAQFI
HLA-A*68:02	6	4	13	10	ATRQVESLT	0.000217	28	Malus domestica	Predicted protein (E4Z8N9)	RLFARTRQVESLTAE
HLA-A*31:01	2	2	11	10	QSGDLRVPA	0.000217	27	Glycine max	Beta-conglycinin protein (P11827)	LQSGDALRVPAGTTY
HLA-A*31:01	1	2	11	10	QSGDLRVPA	0.000217	27	Glycine max	Beta-conglycinin protein (P11827)	LQSGDALRVPAGTTY
HLA-A*02:01	6	5	13	9	RTRQVESLT	0.000216	26	Malus domestica	Predicted protein (E4Z8N9)	RLFARTRQVESLTAE
HLA-A*30:02	15	4	13	10	EADFKSILI	0.000214	44	Gallus gallus	Serum albumin (P19121)	DHGEADFLKSILIRY
HLA-A*02:03	2	3	11	9	SGDALRVPA	0.000212	29	Glycine max	Beta-conglycinin protein (P11827)	LQSGDALRVPAGTTY
HLA-A*02:03	1	3	11	9	SGDALRVPA	0.000212	29	Glycine max	Beta-conglycinin protein (P11827)	LQSGDALRVPAGTTY
HLA-A*30:01	15	3	12	10	GEADFLKSL	0.000211	47	Gallus gallus	Serum albumin (P19121)	DHGEADFLKSILIRY
HLA-A*30:01	15	2	10	9	HGEADFLKS	0.000211	47	Gallus gallus	Serum albumin (P19121)	DHGEADFLKSILIRY
HLA-A*68:01	8	4	13	10	ATRQVESLA	0.000211	25	Crangon crangon	Sarcoplasmic calcium-binding protein (D7F1P9)	AGGINIARYQELYAQ
HLA-B*07:02	2	5	14	10	DARVPAGTT	0.000211	24	Glycine max	Beta-conglycinin protein (P11827)	LQSGDALRVPAGTTY
HLA-B*07:02	1	5	14	10	DARVPAGTT	0.000211	24	Glycine max	Beta-conglycinin protein (P11827)	LQSGDALRVPAGTTY
HLA-A*23:01	8	3	12	10	FRTRQVESL	0.00021	16	Crangon crangon	Sarcoplasmic calcium-binding protein (D7F1P9)	AGGINIARYQELYAQ
HLA-A*23:01	6	3	12	10	FRTRQVESL	0.00021	16	Malus domestica	Predicted protein (E4Z8N9)	RLFARTRQVESLTAE
HLA-B*07:02	2	1	9	9	LQSGDALRV	0.000209	24	Glycine max	Beta-conglycinin protein (P11827)	LQSGDALRVPAGTTY
HLA-B*07:02	1	1	9	9	LQSGDALRV	0.000209	24	Glycine max	Beta-conglycinin protein (P11827)	LQSGDALRVPAGTTY
HLA-B*53:01	11	1	9	9	KAGGINIAR	0.000208	18	Crangon crangon	Sarcoplasmic calcium-binding protein (D7F1P9)	AGGINIARYQELYAQ
HLA-B*51:01	13	3	12	10	INIAYQELY	0.000207	33	Crangon crangon	Sarcoplasmic calcium-binding protein (D7F1P9)	GINIARYQELYAQFI
HLA-A*31:01	13	5	14	10	IAYQELYAQ	0.000207	28	Crangon crangon	Sarcoplasmic calcium-binding protein (D7F1P9)	GINIARYQELYAQFI
HLA-B*51:01	11	5	14	10	INIAYQELY	0.000207	33	Crangon crangon	Sarcoplasmic calcium-binding protein (D7F1P9)	AGGINIARYQELYAQ
HLA-B*51:01	10	2	11	10	INIAYQELY	0.000207	33	Crangon crangon	Sarcoplasmic calcium-binding protein (D7F1P9)	KAGGINIARYQELYA
HLA-A*31:01	10	4	13	10	IAYQELYAQ	0.000207	28	Crangon crangon	Sarcoplasmic calcium-binding protein (D7F1P9)	KAGGINIARYQELYA
HLA-B*51:01	9	4	13	10	INIAYQELY	0.000207	33	Crangon crangon	Sarcoplasmic calcium-binding protein (D7F1P9)	GINIARYQELYAQFI
HLA-A*31:01	9	6	15	10	IAYQELYAQ	0.000207	28	Crangon crangon	Sarcoplasmic calcium-binding protein (D7F1P9)	GINIARYQELYAQFI
HLA-A*32:01	15	4	13	10	EAFLKSILI	0.000206	20	Gallus gallus	Serum albumin (P19121)	DHGEADFLKSILIRY
HLA-B*57:01	8	1	10	10	RLFARTRQE	0.000205	37	Crangon crangon	Sarcoplasmic calcium-binding protein (D7F1P9)	AGGINIARYQELYAQ
HLA-A*30:02	8	6	15	10	TQVESLAAE	0.000205	45	Crangon crangon	Sarcoplasmic calcium-binding protein (D7F1P9)	AGGINIARYQELYAQ
HLA-B*57:01	6	1	10	10	RLFARTRQE	0.000205	37	Malus domestica	Predicted protein (E4Z8N9)	RLFARTRQVESLTAE
HLA-B*51:01	13	5	14	10	IAYQELYAQ	0.000204	33	Crangon crangon	Sarcoplasmic calcium-binding protein (D7F1P9)	GINIARYQELYAQFI
HLA-B*51:01	10	4	13	10	IAYQELYAQ	0.000204	33	Crangon crangon	Sarcoplasmic calcium-binding protein (D7F1P9)	KAGGINIARYQELYA
HLA-B*51:01	9	6	15	10	IAYQELYAQ	0.000204	33	Crangon crangon	Sarcoplasmic calcium-binding protein (D7F1P9)	GINIARYQELYAQFI
HLA-B*35:01	8	5	13	9	RTRQVESLA	0.000204	19	Crangon crangon	Sarcoplasmic calcium-binding protein (D7F1P9)	AGGINIARYQELYAQ
HLA-B*15:01	17	3	12	10	GVHGACDYL	0.000203	27	NA	NA	NA
HLA-B*07:02	10	6	15	10	RYQELAQFI	0.000203	24	Crangon crangon	Sarcoplasmic calcium-binding protein (D7F1P9)	KAGGINIARYQELYA
HLA-B*07:02	8	7	15	9	RQVESLAAE	0.000202	24	Crangon crangon	Sarcoplasmic calcium-binding protein (D7F1P9)	AGGINIARYQELYAQ
HLA-A*68:02	2	6	15	10	ALVPAGTTY	0.000202	29	Glycine max	Beta-conglycinin protein (P11827)	LQSGDALRVPAGTTY
HLA-B*44:02	8	7	15	9	RQVESLAAE	0.000201	17	Crangon crangon	Sarcoplasmic calcium-binding protein (D7F1P9)	AGGINIARYQELYAQ
HLA-B*51:01	11	1	9	9	KAGGINIAR	0.0002	34	Crangon crangon	Sarcoplasmic calcium-binding protein (D7F1P9)	AGGINIARYQELYAQ
HLA-B*35:01	15	2	11	10	HEADFLKSI	0.000199	19	Gallus gallus	Serum albumin (P19121)	DHGEADFLKSILIRY
HLA-A*23:01	4	6	14	9	KLDERESNR	0.000199	16	Crangon crangon	Iosephosphate isomerase (D7F1Q0)	PCIGEKLDERESNRT
HLA-A*23:01	15	4	12	9	EADFLKSIL	0.000198	16	Gallus gallus	Serum albumin (P19121)	DHGEADFLKSILIRY
HLA-A*31:01	11	2	11	10	AGINIARYQ	0.000196	28	Crangon crangon	Sarcoplasmic calcium-binding protein (D7F1P9)	AGGINIARYQELYAQ
HLA-A*31:01	9	1	10	10	AGINIARYQ	0.000196	28	Crangon crangon	Sarcoplasmic calcium-binding protein (D7F1P9)	GINIARYQELYAQFI
HLA-A*30:01	2	5	14	10	DARVPAGTT	0.000195	49	Glycine max	Beta-conglycinin protein (P11827)	LQSGDALRVPAGTTY
HLA-A*30:01	1	5	14	10	DARVPAGTT	0.000195	49	Glycine max	Beta-conglycinin protein (P11827)	LQSGDALRVPAGTTY
HLA-B*07:02	17	3	12	10	GVTHGACYL	0.000193	24	NA	NA	NA
HLA-A*26:01	10	6	15	10	RYQELYAQI	0.000192	23	Crangon crangon	Sarcoplasmic calcium-binding protein (D7F1P9)	KAGGINIARYQELYA
HLA-B*51:01	8	5	14	10	RTRQVSLAA	0.000192	34	Crangon crangon	Sarcoplasmic calcium-binding protein (D7F1P9)	AGGINIARYQELYAQ
HLA-A*11:01	2	3	11	9	SGDALRVPA	0.000192	17	Glycine max	Beta-conglycinin protein (P11827)	LQSGDALRVPAGTTY
HLA-A*02:03	2	2	10	9	QSGDALRVP	0.000192	30	Glycine max	Beta-conglycinin protein (P11827)	LQSGDALRVPAGTTY
HLA-A*11:01	1	3	11	9	SGDALRVPA	0.000192	17	Glycine max	Beta-conglycinin protein (P11827)	LQSGDALRVPAGTTY
HLA-A*02:03	1	2	10	9	QSGDALRVP	0.000192	30	Glycine max	Beta-conglycinin protein (P11827)	LQSGDALRVPAGTTY
HLA-B*53:01	17	5	13	9	THGACDYLI	0.00019	18	NA	NA	NA
HLA-A*01:01	13	2	11	10	GINARYQEL	0.00019	37	Crangon crangon	Sarcoplasmic calcium-binding protein (D7F1P9)	GINIARYQELYAQFI
HLA-A*01:01	11	4	13	10	GINARYQEL	0.00019	37	Crangon crangon	Sarcoplasmic calcium-binding protein (D7F1P9)	AGGINIARYQELYAQ
HLA-A*26:01	10	7	15	9	YQELYAQFI	0.00019	23	Crangon crangon	Sarcoplasmic calcium-binding protein (D7F1P9)	KAGGINIARYQELYA
HLA-A*01:01	10	1	10	10	GINARYQEL	0.00019	37	Crangon crangon	Sarcoplasmic calcium-binding protein (D7F1P9)	KAGGINIARYQELYA
HLA-A*01:01	9	3	12	10	GINARYQEL	0.00019	37	Crangon crangon	Sarcoplasmic calcium-binding protein (D7F1P9)	GINIARYQELYAQFI
HLA-B*44:02	15	1	9	9	DHGEADFLK	0.000187	17	Gallus gallus	Serum albumin (P19121)	DHGEADFLKSILIRY
HLA-A*24:02	15	5	14	10	AFLKSILIR	0.000187	16	Gallus gallus	Serum albumin (P19121)	DHGEADFLKSILIRY
HLA-A*02:06	13	5	14	10	IAYQELYAQ	0.000187	36	Crangon crangon	Sarcoplasmic calcium-binding protein (D7F1P9)	GINIARYQELYAQFI
HLA-A*02:06	10	4	13	10	IAYQELYAQ	0.000187	36	Crangon crangon	Sarcoplasmic calcium-binding protein (D7F1P9)	KAGGINIARYQELYA
HLA-A*02:06	9	6	15	10	IAYQELYAQ	0.000187	36	Crangon crangon	Sarcoplasmic calcium-binding protein (D7F1P9)	GINIARYQELYAQFI
HLA-A*02:03	17	6	15	10	HACDYLIKP	0.000186	30	NA	NA	NA
HLA-B*44:02	8	6	14	9	TRQVESLAA	0.000185	17	Crangon crangon	Sarcoplasmic calcium-binding protein (D7F1P9)	AGGINIARYQELYAQ
HLA-B*40:01	8	6	14	9	TRQVESLAA	0.000184	16	Crangon crangon	Sarcoplasmic calcium-binding protein (D7F1P9)	AGGINIARYQELYAQ
HLA-A*24:02	13	3	12	10	INIARYQLY	0.000183	16	Crangon crangon	Sarcoplasmic calcium-binding protein (D7F1P9)	GINIARYQELYAQFI
HLA-A*24:02	11	5	14	10	INIARYQLY	0.000183	16	Crangon crangon	Sarcoplasmic calcium-binding protein (D7F1P9)	AGGINIARYQELYAQ
HLA-A*24:02	10	2	11	10	INIARYQLY	0.000183	16	Crangon crangon	Sarcoplasmic calcium-binding protein (D7F1P9)	KAGGINIARYQELYA
HLA-A*24:02	9	4	13	10	INIARYQLY	0.000183	16	Crangon crangon	Sarcoplasmic calcium-binding protein (D7F1P9)	GINIARYQELYAQFI
HLA-B*57:01	13	4	13	10	NARYQELYA	0.000182	39	Crangon crangon	Sarcoplasmic calcium-binding protein (D7F1P9)	GINIARYQELYAQFI
HLA-A*32:01	13	5	13	9	IARYQELYA	0.000182	21	Crangon crangon	Sarcoplasmic calcium-binding protein (D7F1P9)	GINIARYQELYAQFI
HLA-B*57:01	11	6	15	10	NARYQELYA	0.000182	39	Crangon crangon	Sarcoplasmic calcium-binding protein (D7F1P9)	AGGINIARYQELYAQ
HLA-B*57:01	11	2	11	10	AGINIARYQ	0.000182	39	Crangon crangon	Sarcoplasmic calcium-binding protein (D7F1P9)	AGGINIARYQELYAQ
HLA-A*32:01	11	7	15	9	IARYQELYA	0.000182	21	Crangon crangon	Sarcoplasmic calcium-binding protein (D7F1P9)	AGGINIARYQELYAQ
[truncated: 1,967 more rows]

## Sheet: Table 4c
Virus name	Viral protein	UniprotID	Viral Sequence	Allergen name	Allergen Protein	UniprotID	Allergen Sequence	% Similarity	e-value
[truncated: 17 more rows]
